# Supplementary material for: Crystal structure of catena-poly[[bis­(N-acethyl­thio­morpholine-κS)copper(I)]-μ-iodido]
Source: Acta Crystallogr E Crystallogr Commun. 2017 Jan 1;73(Pt 1):53–5. doi: 10.1107/S2056989016019794 (PMC5209771; doi:10.1107/S2056989016019794)
Supplement: Supplementary file 1 [file e-73-00053-sup1.cif]

##############################################################################
#                                                                            #
# This CIF contains the data in a paper accepted for publication in          #
# Acta Crystallographica Section E. It conforms to the requirements of       #
# Notes for Authors for Acta Crystallographica Section E, and has been       #
# peer reviewed under the auspices of the IUCr Commission on Journals.       #
#                                                                            #
# Full details of the Crystallographic Information File format               #
# are given in the paper "The Crystallographic Information File (CIF):       #
# a New Standard Archive File for Crystallography" by S. R. Hall, F. H.      #
# Allen and I. D. Brown [Acta Cryst. (1991), A47, 655-685].                  #
#                                                                            #
# The current version of the core CIF dictionary is obtainable from          #
# ftp://ftp.iucr.org/pub/cif_core.dic.                                       #
#                                                                            #
# Software is freely available for graphical display of the structure(s)     #
# in this CIF. For information consult the CIF software page                 #
# http://www.iucr.org/resources/cif/software.                                #
#                                                                            #
# This file may be used for bona fide research purposes within the           #
# scientific community so long as proper attribution is given to the journal # 
# article from which it was obtained.                                        #
#                                                                            #
##############################################################################
data_I
_database_code_depnum_ccdc_archive 'CCDC 1522053'
_audit_creation_method     'SHELXL-2014/7'
_chemical_name_systematic
;\
<i>catena</i>-poly[[Bis(<i>N</i>-acethylthiomorpholine-\k<i>S</i>)copper(I)]-\
\m-iodido]
;
_chemical_name_common     ?
_chemical_formula_moiety     'C12 H22 Cu I N2 O2 S2'
_chemical_formula_sum     'C12 H22 Cu I N2 O2 S2'
_chemical_formula_iupac     '[Cu I (C6 H11 N O S)2]'
_chemical_formula_weight     480.87
_chemical_melting_point     ?
_shelx_space_group_comment
;
The symmetry employed for this shelxl refinement is uniquely defined
by the following loop, which should always be used as a source of
symmetry information in preference to the above space-group names.
They are only intended as comments.
;
_space_group_crystal_system     monoclinic
_space_group_name_H-M_alt     'P 21/n'
_space_group_name_Hall     '-P 2yn'
loop_
    _space_group_symop_operation_xyz
    'x, y, z'
    '-x+1/2, y+1/2, -z+1/2'
    '-x, -y, -z'
    'x-1/2, -y-1/2, z-1/2'
_cell_length_a     14.1513(4)
_cell_length_b     7.6557(2)
_cell_length_c     16.9423(4)
_cell_angle_alpha     90
_cell_angle_beta     113.8050(10)
_cell_angle_gamma     90
_cell_volume     1679.34(8)
_cell_formula_units_Z     4
_cell_measurement_reflns_used     8258
_cell_measurement_theta_min     2.42
_cell_measurement_theta_max     27.44
_cell_measurement_temperature     173(2)
_exptl_crystal_description     plate
_exptl_crystal_colour     colourless
_exptl_crystal_size_max     0.400
_exptl_crystal_size_mid     0.100
_exptl_crystal_size_min     0.020
_exptl_crystal_density_diffrn     1.902
_exptl_crystal_density_meas     ?
_exptl_crystal_density_method     ?
_exptl_crystal_F_000     952
_exptl_absorpt_coefficient_mu     3.389
_exptl_absorpt_correction_type     multi-scan
_exptl_absorpt_process_details
;
(<i>SADABS</i>; Bruker, 2014)
;
_shelx_estimated_absorpt_T_min     0.344
_shelx_estimated_absorpt_T_max     0.935
_exptl_absorpt_correction_T_min     0.5176
_exptl_absorpt_correction_T_max     0.7456
_diffrn_ambient_temperature     173(2)
_diffrn_radiation_type     MoK\a
_diffrn_radiation_wavelength     0.71073
_diffrn_measurement_device_type     'Bruker APEXII CCD'
_diffrn_measurement_method     '\f and \w scans'
_diffrn_detector_area_resol_mean     ?
_diffrn_reflns_number     12664
_diffrn_reflns_av_R_equivalents     0.0229
_diffrn_reflns_theta_min     1.591
_diffrn_reflns_theta_max     25.998
_diffrn_reflns_theta_full     25.242
_diffrn_measured_fraction_theta_max     1.000
_diffrn_measured_fraction_theta_full     1.000
_diffrn_reflns_limit_h_min     -13
_diffrn_reflns_limit_h_max     17
_diffrn_reflns_limit_k_min     -9
_diffrn_reflns_limit_k_max     9
_diffrn_reflns_limit_l_min     -20
_diffrn_reflns_limit_l_max     20
_refine_special_details     ?
_reflns_number_total     3306
_reflns_number_gt     3020
_reflns_threshold_expression     'I > 2\s(I)'
_refine_ls_structure_factor_coef     Fsqd
_refine_ls_matrix_type     full
_refine_ls_R_factor_all     0.0213
_refine_ls_R_factor_gt     0.0183
_refine_ls_wR_factor_gt     0.0434
_refine_ls_wR_factor_ref     0.0445
_refine_ls_goodness_of_fit_ref     1.051
_refine_ls_restrained_S_all     1.051
_refine_ls_number_reflns     3306
_refine_ls_number_parameters     183
_refine_ls_number_restraints     0
_refine_ls_hydrogen_treatment     constr
_refine_ls_weighting_scheme     calc
_refine_ls_weighting_details
              'w=1/[\s^2^(Fo^2^)+(0.0221P)^2^+0.5521P] where P=(Fo^2^+2Fc^2^)/3'
_atom_sites_solution_hydrogens     geom
_atom_sites_solution_primary     ?
_atom_sites_solution_secondary     ?
_refine_ls_shift/su_max     0.003
_refine_ls_shift/su_mean     0.000
_refine_diff_density_max     0.511
_refine_diff_density_min     -0.371
_refine_ls_extinction_method     none
_refine_ls_extinction_coef     .
loop_
    _atom_type_symbol
    _atom_type_description
    _atom_type_scat_dispersion_real
    _atom_type_scat_dispersion_imag
    _atom_type_scat_source
    'C' 'C' 0.0033 0.0016
                         'International Tables Vol C Tables 4.2.6.8 and 6.1.1.4'
    'H' 'H' 0.0000 0.0000
                         'International Tables Vol C Tables 4.2.6.8 and 6.1.1.4'
    'N' 'N' 0.0061 0.0033
                         'International Tables Vol C Tables 4.2.6.8 and 6.1.1.4'
    'O' 'O' 0.0106 0.0060
                         'International Tables Vol C Tables 4.2.6.8 and 6.1.1.4'
    'S' 'S' 0.1246 0.1234
                         'International Tables Vol C Tables 4.2.6.8 and 6.1.1.4'
    'Cu' 'Cu' 0.3201 1.2651
                         'International Tables Vol C Tables 4.2.6.8 and 6.1.1.4'
    'I' 'I' -0.4742 1.8119
                         'International Tables Vol C Tables 4.2.6.8 and 6.1.1.4'
_computing_data_collection
;
APEX2 (Bruker, 2014)
;
_computing_cell_refinement
;
SAINT (Bruker, 2014)
;
_computing_data_reduction
;
SAINT (Bruker, 2014)
;
_computing_structure_solution
;
SHELXS97 (Sheldrick, 2008)
;
_computing_structure_refinement
;
SHELXL2014 (Sheldrick, 2015)
;
_computing_molecular_graphics
;
DIAMOND (Brandenburg, 2010)
;
_computing_publication_material
;
SHELXTL (Sheldrick, 2008) and publCIF (Westrip, 2010)
;
loop_
    _atom_site_type_symbol
    _atom_site_label
    _atom_site_fract_x
    _atom_site_fract_y
    _atom_site_fract_z
    _atom_site_U_iso_or_equiv
    _atom_site_adp_type
    _atom_site_calc_flag
    _atom_site_occupancy
    _atom_site_disorder_assembly
    _atom_site_disorder_group
    Cu Cu1 0.18899(2) 1.02851(3) 0.16379(2) 0.02035(7) Uani d 1 . .
    I I1 0.22857(2) 1.36381(2) 0.18629(2) 0.02246(6) Uani d 1 . .
    S S1 0.01447(4) 0.97167(7) 0.10384(3) 0.01843(11) Uani d 1 . .
    S S2 0.27317(4) 0.95551(7) 0.07682(3) 0.01754(11) Uani d 1 . .
    O O1 -0.12671(13) 0.4134(2) 0.18413(10) 0.0306(4) Uani d 1 . .
    O O2 0.55531(13) 0.4901(2) 0.13221(10) 0.0326(4) Uani d 1 . .
    N N1 -0.12119(14) 0.6992(2) 0.15212(11) 0.0222(4) Uani d 1 . .
    N N2 0.41457(14) 0.6547(2) 0.05909(11) 0.0211(4) Uani d 1 . .
    C C1 -0.09223(18) 0.6587(3) 0.08061(14) 0.0261(5) Uani d 1 . .
    H H1A -0.1457 0.7049 0.0264 0.031 Uiso calc 1 . .
    H H1B -0.0897 0.5303 0.0747 0.031 Uiso calc 1 . .
    C C2 0.01160(17) 0.7356(3) 0.09339(15) 0.0237(5) Uani d 1 . .
    H H2A 0.0279 0.7034 0.0437 0.028 Uiso calc 1 . .
    H H2B 0.0656 0.6845 0.1459 0.028 Uiso calc 1 . .
    C C3 -0.03090(17) 0.9830(3) 0.18944(13) 0.0204(5) Uani d 1 . .
    H H3A 0.0220 0.9323 0.2427 0.024 Uiso calc 1 . .
    H H3B -0.0408 1.1068 0.2011 0.024 Uiso calc 1 . .
    C C4 -0.13193(17) 0.8852(3) 0.16610(14) 0.0226(5) Uani d 1 . .
    H H4A -0.1559 0.8994 0.2131 0.027 Uiso calc 1 . .
    H H4B -0.1849 0.9365 0.1130 0.027 Uiso calc 1 . .
    C C5 -0.13845(16) 0.5668(3) 0.19871(13) 0.0227(5) Uani d 1 . .
    C C6 -0.1756(2) 0.6151(3) 0.26767(15) 0.0301(5) Uani d 1 . .
    H H6A -0.2461 0.6610 0.2406 0.045 Uiso calc 1 . .
    H H6B -0.1300 0.7045 0.3054 0.045 Uiso calc 1 . .
    H H6C -0.1748 0.5114 0.3018 0.045 Uiso calc 1 . .
    C C7 0.46423(17) 0.8128(3) 0.10528(14) 0.0241(5) Uani d 1 . .
    H H7A 0.4710 0.8983 0.0640 0.029 Uiso calc 1 . .
    H H7B 0.5345 0.7841 0.1480 0.029 Uiso calc 1 . .
    C C8 0.40226(17) 0.8939(3) 0.15130(14) 0.0244(5) Uani d 1 . .
    H H8A 0.4389 0.9987 0.1833 0.029 Uiso calc 1 . .
    H H8B 0.3973 0.8093 0.1937 0.029 Uiso calc 1 . .
    C C9 0.23472(16) 0.7451(3) 0.02483(13) 0.0195(4) Uani d 1 . .
    H H9A 0.2295 0.6596 0.0668 0.023 Uiso calc 1 . .
    H H9B 0.1658 0.7552 -0.0233 0.023 Uiso calc 1 . .
    C C10 0.31244(17) 0.6798(3) -0.00969(14) 0.0229(5) Uani d 1 . .
    H H10A 0.2879 0.5677 -0.0403 0.027 Uiso calc 1 . .
    H H10B 0.3172 0.7653 -0.0518 0.027 Uiso calc 1 . .
    C C11 0.46543(18) 0.4999(3) 0.07934(14) 0.0234(5) Uani d 1 . .
    C C12 0.4073(2) 0.3374(3) 0.03610(18) 0.0339(6) Uani d 1 . .
    H H12A 0.4529 0.2358 0.0560 0.051 Uiso calc 1 . .
    H H12B 0.3837 0.3489 -0.0266 0.051 Uiso calc 1 . .
    H H12C 0.3475 0.3221 0.0508 0.051 Uiso calc 1 . .
loop_
    _atom_site_aniso_label
    _atom_site_aniso_U_11
    _atom_site_aniso_U_22
    _atom_site_aniso_U_33
    _atom_site_aniso_U_12
    _atom_site_aniso_U_13
    _atom_site_aniso_U_23
    Cu1 0.02182(15) 0.01848(14) 0.02120(14) -0.00092(11) 0.00916(12)
                                                                    -0.00102(10)
    I1 0.03471(10) 0.01382(8) 0.01707(8) -0.00131(6) 0.00859(7) -0.00134(5)
    S1 0.0196(3) 0.0185(3) 0.0176(2) 0.0000(2) 0.0080(2) 0.00071(19)
    S2 0.0196(3) 0.0148(2) 0.0179(2) -0.0001(2) 0.0073(2) -0.00149(19)
    O1 0.0306(9) 0.0224(9) 0.0302(9) -0.0033(7) 0.0034(7) 0.0003(7)
    O2 0.0305(10) 0.0403(10) 0.0256(9) 0.0143(8) 0.0099(8) 0.0080(7)
    N1 0.0240(10) 0.0211(10) 0.0236(9) -0.0025(8) 0.0119(8) -0.0020(7)
    N2 0.0179(9) 0.0209(10) 0.0220(9) 0.0008(7) 0.0055(8) -0.0049(7)
    C1 0.0296(13) 0.0257(12) 0.0245(12) -0.0081(10) 0.0123(10) -0.0085(9)
    C2 0.0280(12) 0.0194(11) 0.0266(11) 0.0000(10) 0.0141(10) -0.0055(9)
    C3 0.0245(12) 0.0203(11) 0.0184(10) 0.0004(9) 0.0108(9) -0.0017(8)
    C4 0.0224(12) 0.0221(12) 0.0257(11) 0.0038(9) 0.0122(10) 0.0023(9)
    C5 0.0128(11) 0.0265(12) 0.0199(11) -0.0047(9) -0.0025(9) 0.0005(9)
    C6 0.0292(13) 0.0332(14) 0.0290(12) -0.0054(11) 0.0129(11) 0.0064(10)
    C7 0.0185(11) 0.0270(12) 0.0246(11) -0.0017(10) 0.0065(9) -0.0059(9)
    C8 0.0189(12) 0.0299(12) 0.0203(11) 0.0004(10) 0.0036(9) -0.0079(9)
    C9 0.0179(11) 0.0171(10) 0.0197(10) -0.0012(9) 0.0036(9) -0.0021(8)
    C10 0.0206(11) 0.0246(11) 0.0197(11) 0.0009(9) 0.0042(9) -0.0065(9)
    C11 0.0311(13) 0.0254(12) 0.0234(11) 0.0058(10) 0.0211(11) 0.0055(9)
    C12 0.0403(15) 0.0210(12) 0.0523(16) 0.0006(11) 0.0308(13) 0.0014(11)
_geom_special_details
;
 All esds (except the esd in the dihedral angle between two l.s. planes)
 are estimated using the full covariance matrix.  The cell esds are taken
 into account individually in the estimation of esds in distances, angles
 and torsion angles; correlations between esds in cell parameters are only
 used when they are defined by crystal symmetry.  An approximate (isotropic)
 treatment of cell esds is used for estimating esds involving l.s. planes.
;
loop_
    _geom_bond_atom_site_label_1
    _geom_bond_atom_site_label_2
    _geom_bond_site_symmetry_2
    _geom_bond_distance
    _geom_bond_publ_flag
    Cu1 S1 . 2.3012(6) y
    Cu1 S2 . 2.3064(6) y
    Cu1 I1 . 2.6221(3) y
    Cu1 I1 2_545 2.6476(3) y
    I1 Cu1 2 2.6476(3) ?
    S1 C3 . 1.810(2) ?
    S1 C2 . 1.815(2) ?
    S2 C9 . 1.811(2) ?
    S2 C8 . 1.814(2) ?
    O1 C5 . 1.225(3) ?
    O2 C11 . 1.227(3) ?
    N1 C5 . 1.366(3) ?
    N1 C1 . 1.460(3) ?
    N1 C4 . 1.462(3) ?
    N2 C11 . 1.357(3) ?
    N2 C10 . 1.457(3) ?
    N2 C7 . 1.459(3) ?
    C1 C2 . 1.515(3) ?
    C1 H1A . 0.9900 ?
    C1 H1B . 0.9900 ?
    C2 H2A . 0.9900 ?
    C2 H2B . 0.9900 ?
    C3 C4 . 1.518(3) ?
    C3 H3A . 0.9900 ?
    C3 H3B . 0.9900 ?
    C4 H4A . 0.9900 ?
    C4 H4B . 0.9900 ?
    C5 C6 . 1.508(3) ?
    C6 H6A . 0.9800 ?
    C6 H6B . 0.9800 ?
    C6 H6C . 0.9800 ?
    C7 C8 . 1.521(3) ?
    C7 H7A . 0.9900 ?
    C7 H7B . 0.9900 ?
    C8 H8A . 0.9900 ?
    C8 H8B . 0.9900 ?
    C9 C10 . 1.523(3) ?
    C9 H9A . 0.9900 ?
    C9 H9B . 0.9900 ?
    C10 H10A . 0.9900 ?
    C10 H10B . 0.9900 ?
    C11 C12 . 1.508(3) ?
    C12 H12A . 0.9800 ?
    C12 H12B . 0.9800 ?
    C12 H12C . 0.9800 ?
loop_
    _geom_angle_atom_site_label_1
    _geom_angle_atom_site_label_2
    _geom_angle_atom_site_label_3
    _geom_angle_site_symmetry_1
    _geom_angle_site_symmetry_3
    _geom_angle
    _geom_angle_publ_flag
    S1 Cu1 S2 . . 114.28(2) y
    S1 Cu1 I1 . . 112.179(17) y
    S2 Cu1 I1 . . 101.246(16) y
    S1 Cu1 I1 . 2_545 108.190(16) ?
    S2 Cu1 I1 . 2_545 110.870(16) ?
    I1 Cu1 I1 . 2_545 109.949(9) y
    Cu1 I1 Cu1 . 2 126.245(8) ?
    C3 S1 C2 . . 97.16(10) ?
    C3 S1 Cu1 . . 107.58(7) ?
    C2 S1 Cu1 . . 102.08(7) ?
    C9 S2 C8 . . 97.32(10) ?
    C9 S2 Cu1 . . 113.27(7) ?
    C8 S2 Cu1 . . 104.68(7) ?
    C5 N1 C1 . . 119.82(18) ?
    C5 N1 C4 . . 125.09(18) ?
    C1 N1 C4 . . 115.07(17) ?
    C11 N2 C10 . . 124.83(18) ?
    C11 N2 C7 . . 119.84(18) ?
    C10 N2 C7 . . 115.28(17) ?
    N1 C1 C2 . . 112.30(18) ?
    N1 C1 H1A . . 109.1 ?
    C2 C1 H1A . . 109.1 ?
    N1 C1 H1B . . 109.1 ?
    C2 C1 H1B . . 109.1 ?
    H1A C1 H1B . . 107.9 ?
    C1 C2 S1 . . 112.54(16) ?
    C1 C2 H2A . . 109.1 ?
    S1 C2 H2A . . 109.1 ?
    C1 C2 H2B . . 109.1 ?
    S1 C2 H2B . . 109.1 ?
    H2A C2 H2B . . 107.8 ?
    C4 C3 S1 . . 111.67(14) ?
    C4 C3 H3A . . 109.3 ?
    S1 C3 H3A . . 109.3 ?
    C4 C3 H3B . . 109.3 ?
    S1 C3 H3B . . 109.3 ?
    H3A C3 H3B . . 107.9 ?
    N1 C4 C3 . . 111.95(18) ?
    N1 C4 H4A . . 109.2 ?
    C3 C4 H4A . . 109.2 ?
    N1 C4 H4B . . 109.2 ?
    C3 C4 H4B . . 109.2 ?
    H4A C4 H4B . . 107.9 ?
    O1 C5 N1 . . 121.6(2) ?
    O1 C5 C6 . . 120.6(2) ?
    N1 C5 C6 . . 117.7(2) ?
    C5 C6 H6A . . 109.5 ?
    C5 C6 H6B . . 109.5 ?
    H6A C6 H6B . . 109.5 ?
    C5 C6 H6C . . 109.5 ?
    H6A C6 H6C . . 109.5 ?
    H6B C6 H6C . . 109.5 ?
    N2 C7 C8 . . 111.16(18) ?
    N2 C7 H7A . . 109.4 ?
    C8 C7 H7A . . 109.4 ?
    N2 C7 H7B . . 109.4 ?
    C8 C7 H7B . . 109.4 ?
    H7A C7 H7B . . 108.0 ?
    C7 C8 S2 . . 112.12(15) ?
    C7 C8 H8A . . 109.2 ?
    S2 C8 H8A . . 109.2 ?
    C7 C8 H8B . . 109.2 ?
    S2 C8 H8B . . 109.2 ?
    H8A C8 H8B . . 107.9 ?
    C10 C9 S2 . . 110.89(15) ?
    C10 C9 H9A . . 109.5 ?
    S2 C9 H9A . . 109.5 ?
    C10 C9 H9B . . 109.5 ?
    S2 C9 H9B . . 109.5 ?
    H9A C9 H9B . . 108.0 ?
    N2 C10 C9 . . 111.90(17) ?
    N2 C10 H10A . . 109.2 ?
    C9 C10 H10A . . 109.2 ?
    N2 C10 H10B . . 109.2 ?
    C9 C10 H10B . . 109.2 ?
    H10A C10 H10B . . 107.9 ?
    O2 C11 N2 . . 121.7(2) ?
    O2 C11 C12 . . 120.4(2) ?
    N2 C11 C12 . . 117.9(2) ?
    C11 C12 H12A . . 109.5 ?
    C11 C12 H12B . . 109.5 ?
    H12A C12 H12B . . 109.5 ?
    C11 C12 H12C . . 109.5 ?
    H12A C12 H12C . . 109.5 ?
    H12B C12 H12C . . 109.5 ?
loop_
    _geom_torsion_atom_site_label_1
    _geom_torsion_atom_site_label_2
    _geom_torsion_atom_site_label_3
    _geom_torsion_atom_site_label_4
    _geom_torsion_site_symmetry_1
    _geom_torsion_site_symmetry_2
    _geom_torsion_site_symmetry_3
    _geom_torsion_site_symmetry_4
    _geom_torsion
    _geom_torsion_publ_flag
    C5 N1 C1 C2 . . . . -120.4(2) ?
    C4 N1 C1 C2 . . . . 61.1(3) ?
    N1 C1 C2 S1 . . . . -59.4(2) ?
    C3 S1 C2 C1 . . . . 52.97(17) ?
    Cu1 S1 C2 C1 . . . . 162.73(14) ?
    C2 S1 C3 C4 . . . . -53.85(17) ?
    Cu1 S1 C3 C4 . . . . -158.97(13) ?
    C5 N1 C4 C3 . . . . 119.1(2) ?
    C1 N1 C4 C3 . . . . -62.5(2) ?
    S1 C3 C4 N1 . . . . 61.7(2) ?
    C1 N1 C5 O1 . . . . 2.6(3) ?
    C4 N1 C5 O1 . . . . -179.1(2) ?
    C1 N1 C5 C6 . . . . -175.7(2) ?
    C4 N1 C5 C6 . . . . 2.6(3) ?
    C11 N2 C7 C8 . . . . -120.0(2) ?
    C10 N2 C7 C8 . . . . 62.5(2) ?
    N2 C7 C8 S2 . . . . -60.5(2) ?
    C9 S2 C8 C7 . . . . 54.16(18) ?
    Cu1 S2 C8 C7 . . . . 170.60(15) ?
    C8 S2 C9 C10 . . . . -54.05(16) ?
    Cu1 S2 C9 C10 . . . . -163.52(12) ?
    C11 N2 C10 C9 . . . . 118.9(2) ?
    C7 N2 C10 C9 . . . . -63.8(2) ?
    S2 C9 C10 N2 . . . . 61.7(2) ?
    C10 N2 C11 O2 . . . . 172.7(2) ?
    C7 N2 C11 O2 . . . . -4.6(3) ?
    C10 N2 C11 C12 . . . . -8.6(3) ?
    C7 N2 C11 C12 . . . . 174.10(19) ?
loop_
    _geom_hbond_atom_site_label_D
    _geom_hbond_atom_site_label_H
    _geom_hbond_atom_site_label_A
    _geom_hbond_site_symmetry_A
    _geom_hbond_distance_DH
    _geom_hbond_distance_HA
    _geom_hbond_distance_DA
    _geom_hbond_angle_DHA
    C4 H4A O2 2 0.99 2.52 3.241(3) 129.3
    C6 H6B O2 2 0.98 2.47 3.418(3) 162.1
    C10 H10A O1 3_565 0.99 2.58 3.144(3) 115.8
    C12 H12B O2 3_665 0.98 2.59 3.372(3) 136.7
_shelx_hkl_file
;
  -1   0   0   -0.57    0.02
   1   0   0   -0.56    0.01
   1   0   0   -0.57    0.01
  -1   0   0   -0.52    0.02
  -2   0   0  391.52    9.28
   2   0   0  365.40    9.65
   2   0   0  390.10    9.30
  -2   0   0  360.97    9.44
   2   0   0  393.41    9.28
  -3   0   0    0.08    0.05
   3   0   0    0.06    0.08
   3   0   0   -0.05    0.04
   3   0   0   -0.01    0.09
   4   0   0  363.13    8.71
  -4   0   0  349.29    8.68
   4   0   0  360.54    8.82
   4   0   0  360.05    8.89
   5   0   0    0.16    0.08
   5   0   0   -0.02    0.09
   5   0   0    0.26    0.13
   6   0   0   28.87    1.08
   6   0   0   25.61    0.99
   6   0   0   26.89    0.85
   7   0   0    0.03    0.12
   7   0   0    0.08    0.17
   7   0   0    0.02    0.07
   8   0   0   14.82    0.59
   8   0   0   14.69    0.83
   8   0   0   14.16    0.78
   9   0   0    0.69    0.28
   9   0   0   -0.03    0.09
   9   0   0    0.16    0.20
  10   0   0   12.09    0.56
  10   0   0   12.25    0.86
  10   0   0   13.02    0.89
  11   0   0    0.06    0.29
  11   0   0   -0.07    0.21
  12   0   0    1.09    0.37
  12   0   0    1.56    0.48
  13   0   0    0.12    0.28
  13   0   0   -0.33    0.32
  14   0   0    1.01    0.47
  15   0   0   -0.60    0.31
  16   0   0    0.13    0.43
   0  -1   0   -0.33    0.03
   0  -1   0   -0.37    0.03
   0   1   0   -0.35    0.03
   0   1   0   -0.37    0.03
  -1  -1   0  117.67    2.77
   1  -1   0  112.10    2.80
   1  -1   0  109.15    2.84
  -1   1   0  113.51    2.77
  -1   1   0  109.45    2.79
  -1   1   0  110.90    2.84
   1   1   0  113.34    2.77
   1   1   0  115.21    2.80
   2  -1   0  221.36    5.62
   2  -1   0  231.59    5.67
  -2   1   0  229.21    5.65
  -2   1   0  224.09    5.62
   2   1   0  239.25    5.61
   3  -1   0   91.91    2.58
   3  -1   0   97.95    2.63
   3  -1   0   99.96    2.61
  -3   1   0  103.76    2.65
   3   1   0  104.62    2.60
   4  -1   0   99.06    2.69
   4  -1   0   96.98    2.67
   4  -1   0   99.29    2.74
  -4   1   0  108.19    2.86
   4   1   0  102.06    2.71
   5  -1   0   38.26    1.22
   5  -1   0   39.33    1.27
   5  -1   0   40.07    1.33
   5   1   0   40.53    1.30
   6  -1   0   62.32    1.83
   6  -1   0   64.48    1.92
   6  -1   0   62.19    1.98
   6   1   0   63.15    1.96
   7  -1   0   41.95    1.54
   7  -1   0   42.11    1.47
   7  -1   0   42.92    1.37
   7   1   0   42.94    1.53
   8  -1   0   87.30    2.76
   8  -1   0   93.25    2.71
   8  -1   0   85.71    2.51
   8   1   0   91.70    2.66
   8   1   0   84.15    2.72
   9  -1   0  128.65    3.69
   9  -1   0  125.40    3.46
   9  -1   0  127.00    3.77
   9   1   0  123.73    3.62
   9   1   0  125.61    3.76
  10  -1   0   27.19    1.30
  10  -1   0   27.79    1.08
  10  -1   0   25.91    1.30
  10   1   0   27.91    1.27
  10   1   0   29.20    1.37
  11  -1   0  165.24    4.82
  11  -1   0  163.67    4.93
  11  -1   0  167.75    4.49
  11   1   0  166.67    4.77
  11   1   0  168.00    4.96
  12  -1   0   17.76    1.14
  12   1   0   18.18    1.08
  12   1   0   14.51    1.10
  13  -1   0   84.47    2.98
  13   1   0   78.55    3.06
  13   1   0   88.71    2.96
  14  -1   0    6.80    0.89
  14   1   0    6.19    0.92
  14   1   0    6.46    0.85
  15  -1   0   30.18    1.72
  15   1   0   32.49    1.74
  16  -1   0    9.09    1.17
  16   1   0    7.22    0.99
   0  -2   0  242.41    6.14
   0  -2   0  246.94    6.08
   0   2   0  253.65    6.09
   1  -2   0  391.49    9.84
   1  -2   0  394.45    9.75
  -1  -2   0  401.32    9.77
  -1  -2   0  406.92    9.75
  -1   2   0  401.12    9.75
   1   2   0  408.10    9.77
  -2  -2   0    0.38    0.08
   2  -2   0    0.24    0.09
   2  -2   0    0.19    0.10
  -2   2   0    0.22    0.08
   2   2   0    0.20    0.07
   3  -2   0  196.38    5.02
   3  -2   0  190.06    4.89
   3  -2   0  188.13    4.92
   3   2   0  203.34    4.84
  -3   2   0  197.38    4.94
   4  -2   0   26.34    0.91
   4  -2   0   26.14    0.91
   4  -2   0   25.16    0.95
   4   2   0   25.81    0.86
  -4   2   0   26.90    0.94
   5  -2   0  253.71    6.51
   5  -2   0  249.40    6.47
  -5   2   0  255.88    6.53
   5   2   0  259.91    6.46
   6  -2   0   68.46    2.07
   6  -2   0   68.84    2.12
   6  -2   0   68.72    2.08
   6   2   0   69.16    2.08
   7  -2   0  111.49    3.20
   7  -2   0  111.31    3.12
   7  -2   0  106.53    3.13
   7   2   0  109.87    3.17
   8  -2   0   32.02    1.22
   8  -2   0   32.15    1.32
   8  -2   0   30.04    1.26
   8   2   0   30.23    1.29
   9  -2   0   33.92    1.45
   9  -2   0   38.26    1.40
   9  -2   0   35.87    1.51
   9   2   0   38.10    1.53
  10  -2   0   11.01    0.83
  10  -2   0   10.99    0.69
  10   2   0   10.87    0.76
  10   2   0    9.78    0.79
  11  -2   0    0.33    0.22
  11  -2   0    0.81    0.38
  11   2   0    0.69    0.33
  11   2   0    0.71    0.32
  12  -2   0    1.85    0.38
  12  -2   0    2.54    0.53
  12   2   0    1.94    0.48
  12   2   0    1.95    0.46
  13  -2   0   -0.51    0.31
  13   2   0    0.02    0.29
  13   2   0    0.25    0.32
  14  -2   0   -0.18    0.38
  14   2   0   -0.31    0.28
  14   2   0    0.71    0.39
  15  -2   0   15.81    1.42
  15   2   0   13.62    1.22
  15   2   0   14.87    1.48
  16  -2   0    2.88    0.77
  16   2   0    2.89    0.92
   0  -3   0   -0.13    0.06
   0  -3   0   -0.09    0.09
  -1  -3   0  212.46    5.34
   1  -3   0  208.67    5.42
   1  -3   0  209.19    5.30
  -1  -3   0  212.57    5.29
  -2  -3   0   80.78    2.21
   2  -3   0   81.96    2.36
   2  -3   0   81.04    2.23
  -2  -3   0   83.07    2.23
   3  -3   0    7.80    0.42
   3  -3   0    7.90    0.50
  -3  -3   0    8.40    0.37
  -3   3   0    7.73    0.27
  -3   3   0    7.80    0.41
  -4  -3   0  128.68    3.19
   4  -3   0  120.38    3.38
   4   3   0  124.18    3.23
  -4   3   0  132.81    3.41
   5  -3   0  280.29    6.93
   5  -3   0  268.02    7.10
   5  -3   0  270.06    6.99
  -5   3   0  277.66    7.04
   5   3   0  277.32    6.91
   6  -3   0  115.25    3.19
   6  -3   0  117.11    3.32
   6  -3   0  110.22    3.21
   6   3   0  115.17    3.17
  -6   3   0  114.43    3.25
   7  -3   0   38.98    1.44
   7  -3   0   40.53    1.50
   7  -3   0   39.71    1.45
   7   3   0   40.05    1.43
   8  -3   0   65.36    2.20
   8  -3   0   64.58    2.17
   8   3   0   68.50    2.21
   9  -3   0   27.78    1.23
   9  -3   0   26.71    1.23
   9   3   0   25.89    1.23
  10  -3   0   12.99    0.83
  10  -3   0   13.33    0.92
  10   3   0   13.00    0.89
  11  -3   0    4.35    0.64
  11  -3   0    3.63    0.55
  11   3   0    3.58    0.62
  12  -3   0   18.32    1.05
  12  -3   0   20.12    1.23
  12   3   0   18.93    1.22
  12   3   0   18.31    1.11
  13  -3   0    0.09    0.39
  13  -3   0    0.69    0.31
  13   3   0    0.02    0.29
  13   3   0   -0.29    0.28
  14  -3   0    8.96    1.04
  14   3   0   10.06    1.04
  14   3   0    8.65    1.07
  15  -3   0    4.30    0.79
  15   3   0    4.03    0.79
  15   3   0    3.34    0.68
  16   3   0    6.83    1.13
   0  -4   0   16.69    0.68
   0  -4   0   17.66    0.78
   1  -4   0   47.26    1.60
  -1  -4   0   47.99    1.54
   1  -4   0   48.57    1.47
  -1  -4   0   48.57    1.47
   2  -4   0  166.85    4.48
   2  -4   0  171.10    4.66
  -2  -4   0  176.73    4.48
  -2  -4   0  175.73    4.50
   3  -4   0   -0.04    0.13
   3  -4   0    0.24    0.13
  -3  -4   0    0.24    0.13
  -3   4   0    0.21    0.13
   4  -4   0    0.71    0.24
  -4  -4   0    0.60    0.15
   4  -4   0    1.04    0.22
  -4   4   0    0.81    0.21
   4   4   0    0.33    0.16
   5  -4   0    3.72    0.40
  -5  -4   0    3.86    0.26
   5  -4   0    3.66    0.49
  -5   4   0    4.65    0.49
   5   4   0    3.87    0.30
   5   4   0    4.38    0.32
   6  -4   0  166.42    4.86
   6  -4   0  174.79    4.74
   6   4   0  183.10    4.64
   7  -4   0    0.88    0.27
   7  -4   0    0.38    0.23
   7   4   0    0.72    0.23
   8  -4   0   42.86    1.76
   8  -4   0   46.75    1.73
   8   4   0   48.92    1.71
   9  -4   0    4.70    0.60
   9  -4   0    6.00    0.72
   9   4   0    6.22    0.69
  10  -4   0   11.06    0.84
  10  -4   0   10.70    0.84
  10   4   0   10.63    0.82
  11  -4   0    1.38    0.41
  11  -4   0    0.97    0.37
  11   4   0    1.63    0.49
  12  -4   0   -0.32    0.30
  12  -4   0   -0.04    0.29
  12   4   0    0.15    0.31
  13  -4   0    0.38    0.34
  13  -4   0   -0.14    0.34
  13   4   0   -0.04    0.27
  13   4   0    0.01    0.32
  14  -4   0    6.08    0.89
  14  -4   0    3.56    0.77
  14   4   0    4.26    0.79
  14   4   0    4.89    0.73
  15  -4   0   14.51    1.40
  15   4   0    9.49    1.03
  15   4   0   12.77    1.44
   0  -5   0   -0.10    0.09
   0  -5   0   -0.01    0.15
   1  -5   0   39.13    1.35
  -1  -5   0   41.79    1.45
   1  -5   0   38.82    1.49
  -1  -5   0   42.05    1.36
  -2  -5   0    0.47    0.18
  -2  -5   0    0.47    0.16
   2  -5   0    0.51    0.24
   2  -5   0    0.42    0.16
   3  -5   0   18.89    0.83
   3  -5   0   17.73    0.95
  -3  -5   0   18.74    0.81
   3   5   0   21.09    0.94
  -3   5   0   17.52    0.73
  -4  -5   0    4.13    0.39
   4  -5   0    4.94    0.49
   4  -5   0    4.69    0.56
  -4   5   0    4.16    0.23
   4   5   0    4.93    0.48
  -4   5   0    4.14    0.43
   5  -5   0   65.98    2.11
   5  -5   0   63.51    2.28
  -5  -5   0   66.25    1.89
   5   5   0   68.06    1.97
   6  -5   0    7.87    0.80
   6  -5   0    9.09    0.63
   6   5   0    8.36    0.51
   7  -5   0   17.62    0.93
   7  -5   0   16.67    1.03
   7   5   0   16.92    0.82
   8  -5   0   17.90    1.10
   8  -5   0   19.56    1.03
   8   5   0   17.68    0.93
   9  -5   0    3.20    0.51
   9  -5   0    3.11    0.57
   9   5   0    2.37    0.43
  10  -5   0   52.66    2.18
  10  -5   0   57.99    2.19
  10   5   0   55.36    2.11
  11  -5   0    1.04    0.42
  11  -5   0    0.73    0.35
  11   5   0    0.79    0.37
  12  -5   0   16.41    1.13
  12  -5   0   16.63    1.20
  12   5   0   14.61    1.12
  13  -5   0    0.07    0.40
  13  -5   0   -0.09    0.31
  13   5   0    0.14    0.27
  13   5   0   -0.27    0.28
  14  -5   0   32.82    1.71
  14  -5   0   33.30    1.84
  14   5   0   31.27    1.66
  14   5   0   33.00    1.86
 -14   5   0   31.16    1.96
   0  -6   0  105.22    3.03
   0  -6   0  107.36    3.22
   1  -6   0  138.24    3.88
   1  -6   0  144.18    4.12
  -1  -6   0  141.04    3.88
  -1  -6   0  141.76    4.01
   2  -6   0    4.92    0.61
  -2  -6   0    5.59    0.57
   2  -6   0    6.00    0.54
  -2  -6   0    5.17    0.49
   3  -6   0  103.14    3.38
  -3  -6   0  108.48    3.15
   3  -6   0  113.78    3.19
   3   6   0  112.56    3.34
   4  -6   0   27.00    1.16
  -4  -6   0   27.04    1.08
   4  -6   0   29.20    1.38
   4   6   0   28.45    1.21
  -5  -6   0   16.74    0.74
   5  -6   0   16.72    1.05
   5  -6   0   16.18    0.88
   5   6   0   15.54    0.82
   6  -6   0    2.03    0.49
   6  -6   0    2.81    0.42
   7  -6   0    0.64    0.25
   7  -6   0    0.13    0.30
   7   6   0    0.31    0.19
   8  -6   0    5.10    0.75
   8  -6   0    5.56    0.67
   8   6   0    4.18    0.53
   9  -6   0   15.24    1.09
   9  -6   0   15.92    1.02
   9   6   0   14.00    0.90
  10  -6   0    2.61    0.53
  10  -6   0    3.81    0.68
  10   6   0    3.11    0.55
  11  -6   0    0.45    0.37
  11  -6   0    0.13    0.31
  11   6   0    0.89    0.37
  12  -6   0    0.00    0.34
  12  -6   0    0.13    0.31
  12   6   0    0.14    0.31
  13  -6   0    0.10    0.38
  13  -6   0    0.07    0.38
  13   6   0   -0.01    0.32
   0  -7   0    0.14    0.15
   0  -7   0    0.20    0.22
  -1  -7   0   14.19    0.76
   1  -7   0   13.57    0.92
   1  -7   0   13.41    0.75
  -1  -7   0   14.06    0.88
  -2  -7   0   12.67    0.73
   2  -7   0   12.68    0.91
   2  -7   0   11.30    0.71
  -2  -7   0   12.66    0.81
   2   7   0   11.56    0.91
   3  -7   0    9.35    0.65
   3  -7   0    9.11    0.91
  -3  -7   0    8.44    0.64
   3   7   0    9.50    0.89
   4  -7   0   17.56    1.13
  -4  -7   0   16.94    0.87
   4  -7   0   17.04    0.93
   4   7   0   17.20    0.99
   5  -7   0   12.03    1.09
   5  -7   0   12.81    0.83
   6  -7   0    7.69    0.91
   6  -7   0    8.40    0.77
   7  -7   0   35.55    1.55
   7  -7   0   32.71    1.70
   8  -7   0    0.35    0.30
   8  -7   0    1.07    0.48
   8   7   0    0.60    0.26
   9  -7   0   20.77    1.24
   9  -7   0   20.11    1.36
   9   7   0   19.17    1.08
  10  -7   0    4.33    0.78
  10  -7   0    3.48    0.65
  10   7   0    3.51    0.58
  11  -7   0   13.39    1.27
  11  -7   0   16.04    1.27
  11   7   0   14.63    1.09
   0  -8   0   59.10    2.26
   0  -8   0   57.38    2.60
   0   8   0   61.90    2.53
  -1  -8   0    8.22    0.85
  -1  -8   0    8.61    0.86
   1  -8   0    8.78    0.91
   1   8   0    6.60    0.92
   2  -8   0   27.39    1.45
  -2  -8   0   25.36    1.30
   2   8   0   27.97    1.51
  -3  -8   0   13.99    0.89
   3  -8   0   10.64    1.07
   3   8   0   11.82    1.12
   4  -8   0   41.84    1.93
   5  -8   0   34.11    1.76
   6  -8   0    7.96    0.96
   7  -8   0   30.49    1.71
   8  -8   0    1.85    0.56
   9  -8   0   27.11    1.69
   9   8   0   26.85    1.34
   0  -9   0   -0.46    0.27
   0   9   0   -0.23    0.41
  -1  -9   0    0.05    0.30
   1  -9   0   -0.26    0.28
  -1   9   0   -0.48    0.37
   1   9   0   -0.37    0.35
  -2  -9   0   16.18    1.09
   2  -9   0   15.15    1.36
  -2   9   0   16.39    1.61
   2   9   0   14.81    1.41
   3  -9   0   -0.17    0.38
  -3   9   0   -0.06    0.50
   4  -9   0   49.93    2.27
  -4   9   0   46.50    2.50
   5  -9   0    0.20    0.38
  -5   9   0    0.21    0.48
   6  -9   0   41.50    2.09
  -6   9   0   35.50    2.25
   7  -9   0    0.60    0.46
  -7   9   0    0.23    0.58
  16   0  -1   -0.06    0.43
  15   0  -1   12.58    1.22
  14   0  -1   -0.40    0.32
  13   0  -1   10.64    1.11
  13   0  -1    7.77    0.86
  12   0  -1    0.26    0.25
  12   0  -1   -0.17    0.28
  11   0  -1   12.83    0.69
  11   0  -1   12.92    0.90
  11   0  -1   12.31    0.91
  10   0  -1    0.11    0.23
  10   0  -1    0.01    0.12
  10   0  -1    0.02    0.25
   9   0  -1    4.29    0.58
   9   0  -1    3.67    0.48
   9   0  -1    5.13    0.35
   8   0  -1   -0.06    0.13
   8   0  -1   -0.30    0.15
   8   0  -1    0.07    0.09
   7   0  -1   11.81    0.62
   7   0  -1   11.30    0.48
   7   0  -1   10.32    0.64
   6   0  -1   -0.02    0.06
   6   0  -1    0.02    0.10
   6   0  -1    0.02    0.12
   5   0  -1  804.73   19.98
   5   0  -1  850.17   20.26
  -4   0   1    0.10    0.06
   4   0  -1    0.17    0.07
   4   0  -1    0.02    0.08
   3   0  -1 1000.00   22.68
   3   0  -1  912.64   23.39
  -3   0   1  890.01   23.34
   2   0  -1   -0.38    0.05
   2   0  -1   -0.54    0.05
  -2   0   1   -0.48    0.05
  -1   0   1  650.02   16.36
   1   0  -1  656.66   16.61
   0   0  -1   -0.29    0.01
   0   0  -1   -0.25    0.02
   0   0  -1   -0.29    0.00
   0   0   1   -0.30    0.01
   0   0   1   -0.29    0.01
   0   0   1   -0.28    0.01
   0   0   1   -0.25    0.01
   1   0   1  420.69   10.19
  -1   0  -1  399.34   11.03
   1   0   1  398.63   10.41
  -1   0  -1  404.74   10.36
   1   0   1  403.31   10.64
  -1   0  -1  419.90   10.37
  -1   0  -1  394.53   10.62
   2   0   1   -0.17    0.06
   2   0   1   -0.24    0.03
  -2   0  -1   -0.21    0.04
  -2   0  -1   -0.23    0.06
  -2   0  -1   -0.22    0.03
   2   0   1   -0.20    0.06
  -2   0  -1   -0.13    0.07
   3   0   1  464.11   11.37
   3   0   1  452.55   11.43
  -3   0  -1  478.34   11.35
   3   0   1  482.04   11.51
  -4   0  -1    0.07    0.06
   4   0   1    0.12    0.11
   4   0   1   -0.04    0.08
   4   0   1    0.04    0.05
   5   0   1   66.65    2.04
   5   0   1   67.59    1.80
   5   0   1   69.38    1.97
   6   0   1    0.16    0.14
   6   0   1    0.02    0.07
   6   0   1    0.15    0.16
   7   0   1   20.55    0.97
   7   0   1   18.93    0.68
   7   0   1   20.58    0.91
  -8   0  -1    0.08    0.12
   8   0   1    0.24    0.22
   8   0   1   -0.01    0.15
   8   0   1   -0.01    0.08
   9   0   1   57.36    1.65
   9   0   1   58.43    2.09
   9   0   1   58.55    2.00
  -9   0  -1   53.35    1.71
 -10   0  -1    0.11    0.15
  10   0   1    0.13    0.12
  10   0   1   -0.10    0.18
  10   0   1    0.57    0.33
  11   0   1    1.47    0.43
  11   0   1    3.11    0.55
  12   0   1    0.07    0.24
  12   0   1   -0.45    0.25
  13   0   1    6.00    0.83
  14   0   1   -0.23    0.32
  15   0   1   -0.71    0.34
  16  -1  -1   26.06    1.65
  16   1  -1   22.73    1.49
  15  -1  -1    9.07    1.04
  15   1  -1    9.77    1.03
  14  -1  -1   33.45    1.70
  14   1  -1   33.00    1.79
  14   1  -1   31.41    1.62
  13  -1  -1   22.75    1.36
  13   1  -1   25.04    1.32
  13   1  -1   23.58    1.42
  12  -1  -1  115.55    3.54
  12  -1  -1  119.35    3.74
  12   1  -1  122.32    3.69
  12   1  -1  118.65    3.86
  11  -1  -1   23.76    1.30
  11  -1  -1   25.29    1.05
  11  -1  -1   25.54    1.28
  11   1  -1   23.74    1.22
  11   1  -1   26.28    1.33
  10  -1  -1   22.78    1.18
  10  -1  -1   21.99    0.95
  10  -1  -1   21.99    1.13
  10   1  -1   22.73    1.11
  10   1  -1   23.44    1.18
   9  -1  -1   41.39    1.43
   9  -1  -1   44.54    1.62
   9  -1  -1   41.01    1.64
   9   1  -1   40.89    1.63
   9   1  -1   43.72    1.55
   8  -1  -1   51.73    1.88
   8  -1  -1   56.10    1.72
   8  -1  -1   55.86    1.83
   8   1  -1   56.16    1.90
   7  -1  -1   43.69    1.49
   7  -1  -1   43.64    1.56
   7  -1  -1   45.53    1.43
   7   1  -1   44.45    1.54
   6  -1  -1   11.16    0.57
   6  -1  -1    9.16    0.48
   6  -1  -1    9.97    0.58
   6   1  -1   10.30    0.57
   5  -1  -1   81.54    2.27
   5  -1  -1   80.50    2.24
   5  -1  -1   81.22    2.34
   5   1  -1   84.31    2.32
   4  -1  -1    0.32    0.11
   4  -1  -1    0.30    0.13
   4  -1  -1    0.21    0.12
  -4   1   1    0.11    0.10
   4   1  -1    0.21    0.10
   3  -1  -1   10.14    0.43
   3  -1  -1   10.24    0.41
   3  -1  -1    9.81    0.29
   3  -1  -1    9.20    0.41
  -3   1   1    9.80    0.39
  -3   1   1    9.95    0.43
  -2  -1   1   16.05    0.47
   2  -1  -1   16.07    0.54
   2  -1  -1   15.32    0.48
   2  -1  -1   13.71    0.50
  -2   1   1   15.47    0.48
   2   1  -1   16.81    0.45
  -2   1   1   15.98    0.52
  -2   1   1   16.12    0.41
   2   1  -1   15.56    0.51
  -1  -1   1    8.85    0.32
   1  -1  -1    8.69    0.28
   1  -1  -1    8.12    0.32
   1  -1  -1    8.38    0.26
  -1  -1   1    8.65    0.30
  -1  -1   1    8.54    0.32
   1  -1  -1    8.77    0.28
   1   1  -1    8.81    0.30
  -1   1   1    8.15    0.32
  -1   1   1    8.32    0.26
   1   1  -1    8.78    0.32
  -1   1   1    9.20    0.30
  -1   1   1    8.49    0.29
   0  -1   1    8.69    0.32
   0  -1  -1    8.96    0.32
   0  -1  -1    9.33    0.27
   0   1   1    9.56    0.27
   0   1  -1    8.63    0.32
   1  -1   1    2.53    0.17
  -1  -1  -1    2.82    0.13
   1  -1   1    2.80    0.15
   1  -1   1    2.57    0.12
   1  -1   1    2.43    0.16
   1   1   1    2.56    0.14
  -1   1  -1    2.74    0.16
  -1   1  -1    2.66    0.11
  -1   1  -1    2.60    0.17
   1   1   1    2.67    0.12
   2  -1   1   51.42    1.44
   2  -1   1   52.96    1.33
   2  -1   1   52.53    1.45
  -2   1  -1   52.09    1.44
   2   1   1   53.80    1.43
  -2   1  -1   52.10    1.46
   3  -1   1   35.08    1.09
   3  -1   1   33.45    1.06
   3  -1   1   34.47    1.05
   3   1   1   34.10    1.06
  -3   1  -1   35.11    1.09
   4  -1   1  100.35    2.80
   4  -1   1  104.03    2.72
   4  -1   1  100.55    2.75
   4   1   1  104.38    2.79
   5  -1   1   35.09    1.26
   5  -1   1   37.46    1.23
   5  -1   1   36.07    1.16
   5   1   1   36.73    1.26
   5   1   1   37.28    1.19
   6  -1   1  160.16    4.39
   6  -1   1  161.98    4.20
   6  -1   1  158.44    4.29
   6   1   1  163.66    4.28
   6   1   1  159.94    4.36
   7  -1   1  184.21    4.98
   7  -1   1  182.25    4.83
   7  -1   1  183.70    5.08
   7   1   1  192.13    5.09
   7   1   1  189.89    4.96
   8  -1   1   84.53    2.68
   8  -1   1   83.72    2.59
   8  -1   1   81.17    2.38
   8   1   1   86.76    2.57
   8   1   1   81.97    2.65
   9  -1   1   34.84    1.44
   9  -1   1   35.00    1.23
   9  -1   1   34.12    1.49
   9   1   1   37.07    1.43
   9   1   1   33.26    1.49
  10  -1   1  136.57    4.01
  10  -1   1  132.81    4.11
  10  -1   1  133.26    3.69
  10   1   1  132.99    3.94
  10   1   1  139.14    4.15
  11  -1   1   26.25    1.37
  11  -1   1   27.85    1.54
  11  -1   1   28.43    1.11
 -11   1  -1   27.90    1.23
  11   1   1   28.26    1.36
  11   1   1   29.76    1.48
  12  -1   1   84.42    2.97
  12   1   1   85.05    3.08
  12   1   1   88.17    2.95
  13  -1   1    4.88    0.76
  13   1   1    4.68    0.75
  13   1   1    4.72    0.72
  14  -1   1   18.58    1.35
  14   1   1   18.16    1.46
  14   1   1   20.72    1.33
  15  -1   1   12.84    1.27
  15   1   1   11.69    1.20
  16  -2  -1    8.44    1.08
  16   2  -1    8.45    1.18
  16   2  -1    8.02    1.00
  15  -2  -1    1.17    0.53
  15   2  -1    1.56    0.48
  15   2  -1    2.34    0.65
  14  -2  -1   -0.02    0.40
  14   2  -1   -0.09    0.30
  14   2  -1    0.22    0.34
  13  -2  -1    2.00    0.55
  13   2  -1    2.31    0.50
  13   2  -1    3.93    0.75
  12  -2  -1    0.46    0.38
  12  -2  -1    0.28    0.22
  12   2  -1    0.23    0.27
  12   2  -1    0.46    0.32
  11  -2  -1   97.15    2.99
  11  -2  -1  101.90    3.19
  11   2  -1   99.58    3.25
  11   2  -1   94.17    3.04
  10  -2  -1   24.01    1.29
  10  -2  -1   22.74    1.17
  10  -2  -1   25.25    1.09
  10   2  -1   23.04    1.20
   9  -2  -1   66.50    2.17
   9  -2  -1   60.28    2.16
   9  -2  -1   64.37    2.07
   9   2  -1   62.85    2.17
   8  -2  -1  149.32    4.11
   8  -2  -1  147.56    4.08
   8  -2  -1  143.45    4.16
   8   2  -1  151.31    4.16
   7  -2  -1   73.84    2.24
   7  -2  -1   73.64    2.25
   7  -2  -1   74.51    2.31
   7   2  -1   74.35    2.28
   6  -2  -1  191.52    5.01
   6  -2  -1  182.74    5.01
   6  -2  -1  190.52    4.96
   6   2  -1  195.02    4.98
   5  -2  -1    0.34    0.15
   5  -2  -1    0.24    0.15
  -5   2   1    0.10    0.15
   5   2  -1    0.58    0.17
   4  -2  -1  221.75    5.71
   4  -2  -1  221.32    5.63
   4  -2  -1  223.13    5.62
  -4   2   1  226.33    5.67
   3  -2  -1   40.72    1.16
   3  -2  -1   37.94    1.16
  -3   2   1   40.05    1.19
   3   2  -1   40.33    1.11
   3   2  -1   41.07    1.12
  -2  -2   1  151.18    3.83
  -2  -2   1  154.40    3.79
   2  -2  -1  147.73    3.78
   2  -2  -1  144.04    3.89
   2   2  -1  150.54    3.82
  -2   2   1  152.90    3.77
  -2   2   1  155.29    3.79
   1  -2  -1   75.33    1.96
   1  -2  -1   75.53    2.07
  -1  -2   1   78.31    2.03
  -1  -2   1   77.47    2.03
  -1   2   1   78.52    1.96
   1   2  -1   72.43    2.07
   0  -2   1  334.58    8.33
   0  -2   1  330.24    8.29
   0  -2  -1  331.26    8.31
   0  -2  -1  347.19    8.23
   0   2   1  349.79    8.25
   1  -2   1    5.76    0.32
  -1  -2  -1    5.73    0.29
   1  -2   1    6.03    0.35
   1   2   1    6.06    0.27
   2  -2   1  152.53    3.92
   2  -2   1  150.09    3.97
  -2  -2  -1  152.79    3.80
   2   2   1  150.97    3.79
  -2   2  -1  158.21    3.74
  -2   2  -1  153.61    3.87
   3  -2   1    9.49    0.43
   3  -2   1    9.63    0.31
   3  -2   1   10.40    0.51
   3  -2   1    9.69    0.47
   3   2   1   10.46    0.43
  -3   2  -1    9.71    0.47
   4  -2   1  178.97    4.63
   4  -2   1  169.57    4.62
   4  -2   1  181.01    4.68
   4  -2   1  180.98    4.36
  -4   2  -1  177.38    4.66
   4   2   1  186.38    4.61
   5  -2   1   43.67    1.14
   5  -2   1   42.91    1.41
   5  -2   1   41.18    1.39
   5   2   1   42.39    1.40
   6  -2   1   60.92    1.94
   6  -2   1   60.16    1.96
   6  -2   1   62.32    1.92
   6   2   1   63.93    1.96
   7  -2   1    2.07    0.32
   7  -2   1    2.03    0.35
   7  -2   1    1.95    0.37
   7   2   1    2.33    0.38
   8  -2   1   36.28    1.42
   8  -2   1   34.12    1.42
   8  -2   1   34.83    1.31
   8   2   1   35.06    1.43
   8   2   1   36.41    1.35
   9  -2   1    5.24    0.55
   9  -2   1    5.29    0.64
   9  -2   1    4.37    0.56
   9   2   1    4.61    0.62
   9   2   1    4.24    0.52
  10  -2   1    0.58    0.23
  10  -2   1    0.77    0.35
  10   2   1    0.96    0.34
  10   2   1    1.09    0.37
  11  -2   1    8.48    0.85
  11  -2   1    8.35    0.62
  11   2   1    9.80    1.07
  11   2   1    6.95    0.72
  12  -2   1    7.18    0.71
  12  -2   1    7.40    0.84
  12   2   1    8.85    0.88
 -12   2  -1    8.07    0.83
  12   2   1   11.26    1.17
  13  -2   1   28.47    1.57
  13   2   1   30.20    1.66
  13   2   1   29.10    1.52
  14  -2   1   16.05    1.27
  14   2   1   16.71    1.30
  14   2   1   13.79    1.24
  15  -2   1   13.60    1.36
  15   2   1   12.30    1.41
  15   2   1   10.52    1.13
  16  -3  -1    0.12    0.49
  16   3  -1    0.31    0.41
  15  -3  -1    0.96    0.54
  15   3  -1   -0.02    0.33
  15   3  -1    0.53    0.39
  14  -3  -1    5.91    0.84
  14   3  -1    8.95    1.14
  14   3  -1    6.70    0.80
  13  -3  -1    3.05    0.51
  13  -3  -1    3.51    0.66
  13   3  -1    3.13    0.61
  13   3  -1    2.51    0.53
  12  -3  -1    1.65    0.42
  12  -3  -1    1.89    0.49
  12   3  -1    1.36    0.43
  11  -3  -1    3.90    0.57
  11  -3  -1    4.36    0.62
  11   3  -1    3.33    0.56
  10  -3  -1   98.53    3.09
  10  -3  -1   99.21    3.05
  10   3  -1   92.23    3.08
   9  -3  -1   54.45    1.94
   9  -3  -1   51.54    1.92
   9   3  -1   57.65    1.97
   8  -3  -1   15.36    0.85
   8  -3  -1   15.00    0.83
   8   3  -1   14.55    0.80
   7  -3  -1   92.74    2.75
   7  -3  -1   92.93    2.84
   7  -3  -1   93.59    2.75
   7   3  -1   96.45    2.75
   6  -3  -1   88.67    2.68
   6  -3  -1   88.54    2.56
   6  -3  -1   87.49    2.54
   6   3  -1   91.01    2.53
  -6   3   1   88.07    2.62
   5  -3  -1   30.40    1.21
   5  -3  -1   30.91    1.10
   5  -3  -1   31.74    1.07
  -5   3   1   33.25    1.16
   5   3  -1   33.08    1.05
   4  -3  -1   44.76    1.42
   4  -3  -1   46.49    1.58
   4   3  -1   48.05    1.35
  -4   3   1   49.30    1.47
   3  -3  -1   14.78    0.59
   3  -3  -1   13.80    0.69
  -3  -3   1   15.27    0.57
   3   3  -1   15.69    0.61
  -3   3   1   15.05    0.59
  -2  -3   1   15.40    0.60
   2  -3  -1   14.35    0.55
  -2  -3   1   14.33    0.58
   2  -3  -1   14.23    0.67
   2   3  -1   13.68    0.62
   1  -3  -1    3.29    0.23
  -1  -3   1    3.41    0.26
   1  -3  -1    3.00    0.33
  -1  -3   1    3.48    0.28
   0  -3  -1  396.08    9.57
   0  -3  -1  387.28    9.70
   0  -3   1  390.55    9.65
   0  -3   1  392.85    9.71
   1  -3   1   39.24    1.22
  -1  -3  -1   38.82    1.22
   1  -3   1   38.81    1.30
  -1  -3  -1   40.87    1.16
  -2  -3  -1  236.91    5.89
   2  -3   1  236.36    5.98
   2  -3   1  233.81    6.07
  -2   3  -1  231.29    5.85
  -2   3  -1  241.29    5.79
   3  -3   1  151.07    3.94
   3  -3   1  146.56    4.03
  -3  -3  -1  148.71    3.77
  -3   3  -1  147.47    3.88
  -3   3  -1  152.13    3.66
   4  -3   1  321.48    8.05
   4  -3   1  319.38    8.14
   4   3   1  312.97    7.90
  -4   3  -1  321.20    8.03
   5  -3   1   30.91    1.09
   5  -3   1   31.50    1.22
   5  -3   1   31.62    1.16
   5   3   1   31.87    1.10
  -5   3  -1   30.57    1.17
   6  -3   1  150.33    4.22
   6  -3   1  151.54    4.12
   6  -3   1  151.99    4.17
  -6   3  -1  156.84    4.26
   6   3   1  151.56    4.14
   7  -3   1   46.33    1.62
   7  -3   1   45.06    1.63
   7  -3   1   45.10    1.64
   7   3   1   45.39    1.61
   8  -3   1   38.02    1.49
   8  -3   1   37.75    1.47
   8   3   1   36.88    1.49
   9  -3   1   20.96    1.05
   9  -3   1   22.39    1.14
   9   3   1   21.21    1.12
  10  -3   1    0.12    0.21
  10  -3   1    0.14    0.28
  10   3   1    0.09    0.25
  10   3   1    0.05    0.23
  11  -3   1    9.88    0.95
  11  -3   1    9.33    0.72
  11   3   1    8.57    0.91
  11   3   1   10.29    0.79
  12  -3   1    5.08    0.65
  12  -3   1    5.40    0.77
  12   3   1    6.45    0.85
 -12   3  -1    4.34    0.72
  12   3   1    4.19    0.64
  13  -3   1    1.56    0.55
  13   3   1    3.00    0.58
  13   3   1    2.51    0.64
 -13   3  -1    2.94    0.69
  14  -3   1    1.90    0.58
  14   3   1    3.38    0.74
  14   3   1    2.06    0.55
  15  -3   1   10.02    1.15
  15   3   1    8.04    1.08
  15   3   1    7.43    0.98
  15  -4  -1    0.84    0.52
  15   4  -1    0.12    0.39
  15   4  -1    0.23    0.35
  14  -4  -1    0.31    0.46
  14  -4  -1    0.46    0.33
  14   4  -1    0.83    0.44
  14   4  -1    0.88    0.38
  13  -4  -1    0.78    0.43
  13  -4  -1    0.28    0.33
  13   4  -1    0.24    0.37
  12  -4  -1    1.47    0.46
  12  -4  -1    1.46    0.46
  12   4  -1    1.47    0.48
  11  -4  -1   96.28    3.17
  11  -4  -1   99.47    3.20
  11   4  -1   91.25    3.16
  10  -4  -1   -0.24    0.22
  10  -4  -1    0.02    0.22
  10   4  -1   -0.08    0.18
   9  -4  -1   37.84    1.52
   9  -4  -1   36.50    1.58
   9   4  -1   36.85    1.49
   8  -4  -1    0.79    0.30
   8  -4  -1    1.08    0.30
   8   4  -1    0.66    0.26
   7  -4  -1  200.34    5.51
   7  -4  -1  200.96    5.33
   7   4  -1  195.33    5.24
   6  -4  -1    1.19    0.26
   6  -4  -1    2.41    0.45
   6   4  -1    1.66    0.26
   5  -4  -1  112.40    3.20
   5  -4  -1  113.99    3.41
   5   4  -1  120.18    3.07
  -5   4   1  116.74    3.24
   4  -4  -1   73.53    2.15
  -4  -4   1   76.03    2.06
   4  -4  -1   75.23    2.36
   4   4  -1   72.85    2.12
  -4   4   1   73.27    2.14
  -3  -4   1   99.12    2.72
   3  -4  -1   94.77    2.66
  -3  -4   1   96.48    2.66
   3  -4  -1   97.49    2.89
  -3   4   1   96.21    2.62
   3   4  -1   99.42    2.75
  -2  -4   1  165.40    4.30
   2  -4  -1  161.73    4.45
  -2  -4   1  161.84    4.30
   2  -4  -1  162.88    4.24
   2   4  -1  167.33    4.42
   1  -4  -1    9.54    0.57
   1  -4  -1   10.24    0.47
  -1  -4   1    9.97    0.54
  -1  -4   1    8.49    0.48
   0  -4   1    5.33    0.41
   0  -4  -1    4.86    0.40
   0  -4  -1    5.24    0.32
   0  -4   1    5.09    0.36
  -1  -4  -1   84.77    2.29
   1  -4   1   80.01    2.35
   1  -4   1   84.19    2.48
  -1  -4  -1   83.84    2.39
  -2  -4  -1    7.87    0.45
   2  -4   1    7.80    0.47
   2  -4   1    6.75    0.52
   3  -4   1   40.35    1.39
  -3  -4  -1   41.79    1.29
   3  -4   1   41.09    1.50
  -3   4  -1   41.88    1.14
  -3   4  -1   40.55    1.29
   4  -4   1   16.22    0.85
   4  -4   1   16.02    0.76
  -4  -4  -1   16.33    0.62
  -4   4  -1   16.11    0.74
   5  -4   1  138.94    4.00
   5  -4   1  145.42    3.91
   5   4   1  132.97    3.70
  -5   4  -1  142.94    3.87
   6  -4   1   12.03    0.71
   6  -4   1   12.17    0.78
   6   4   1   11.61    0.64
   7  -4   1   28.15    1.28
   7  -4   1   26.27    1.20
   7   4   1   29.77    1.19
   8  -4   1   81.81    2.70
   8  -4   1   80.53    2.65
   8   4   1   82.96    2.62
   9  -4   1    3.83    0.56
   9  -4   1    3.09    0.52
   9   4   1    3.45    0.54
  10  -4   1   -0.25    0.19
  10  -4   1   -0.35    0.25
  10   4   1   -0.01    0.21
  11  -4   1   15.59    1.02
  11  -4   1   14.92    1.05
  11   4   1   13.69    0.94
  11   4   1   15.83    1.10
  12  -4   1    1.97    0.53
  12  -4   1    1.46    0.47
  12   4   1    1.91    0.49
  12   4   1    1.16    0.45
 -12   4  -1    0.44    0.47
  13  -4   1   17.26    1.28
  13  -4   1   16.12    1.11
  13   4   1   19.12    1.21
  13   4   1   19.40    1.34
 -13   4  -1   16.43    1.29
  14  -4   1    1.07    0.53
  14   4   1    1.64    0.48
  14   4   1    1.97    0.66
  15  -4   1   15.49    2.16
  15   4   1   12.98    1.43
  14  -5  -1    1.87    0.54
  14  -5  -1    2.63    0.69
  14   5  -1    2.33    0.59
  13  -5  -1   28.25    1.57
  13  -5  -1   29.91    1.64
  13   5  -1   29.82    1.65
  12  -5  -1    0.42    0.38
  12  -5  -1    0.40    0.35
  12   5  -1    0.26    0.31
  11  -5  -1   47.79    1.98
  11  -5  -1   46.23    2.02
  11   5  -1   45.74    1.93
  10  -5  -1    9.39    0.98
  10  -5  -1    7.48    0.80
  10   5  -1    9.12    0.75
   9  -5  -1    3.97    0.55
   9  -5  -1    3.02    0.57
   9   5  -1    3.49    0.51
   8  -5  -1   14.15    0.96
   8  -5  -1   13.65    0.83
   8   5  -1   13.40    0.76
   7  -5  -1    6.86    0.74
   7  -5  -1    6.97    0.64
   7   5  -1    7.09    0.50
   6  -5  -1   31.35    1.25
   6  -5  -1   30.73    1.41
   6   5  -1   32.52    1.07
   5  -5  -1   15.04    0.77
   5  -5  -1   16.22    0.95
  -5  -5   1   16.25    0.67
   5   5  -1   17.04    0.74
   4  -5  -1    1.51    0.27
  -4  -5   1    2.21    0.29
   4  -5  -1    1.77    0.39
   4   5  -1    1.99    0.32
  -4   5   1    1.66    0.28
   3  -5  -1   71.07    2.41
  -3  -5   1   78.22    2.23
   3  -5  -1   74.74    2.20
  -3  -5   1   74.68    2.24
  -3   5   1   75.27    2.12
   3   5  -1   74.36    2.33
  -2  -5   1    0.47    0.17
   2  -5  -1    0.29    0.14
  -2  -5   1    0.11    0.13
   2  -5  -1    0.30    0.21
   2   5  -1    0.42    0.21
  -1  -5   1   14.77    0.76
   1  -5  -1   15.04    0.66
   1  -5  -1   15.17    0.81
  -1  -5   1   14.74    0.70
   0  -5   1    9.67    0.62
   0  -5   1    9.08    0.54
   0  -5  -1    9.88    0.51
   0  -5  -1    9.41    0.62
  -1  -5  -1   65.50    1.92
   1  -5   1   64.26    2.12
   1  -5   1   65.63    2.00
  -1  -5  -1   63.46    2.03
   2  -5   1   47.92    1.71
  -2  -5  -1   45.75    1.55
   2  -5   1   46.52    1.57
  -3  -5  -1    3.15    0.36
   3  -5   1    3.40    0.41
   3  -5   1    3.53    0.48
  -3   5  -1    3.12    0.35
  -3   5  -1    3.39    0.24
  -4  -5  -1   92.37    2.57
   4  -5   1   92.49    2.92
   4  -5   1   92.35    2.75
  -4   5  -1   89.40    2.34
  -4   5  -1   94.55    2.82
   4   5   1   92.42    2.68
   5  -5   1   97.97    3.12
   5  -5   1   99.16    2.97
  -5  -5  -1   98.75    2.67
   5   5   1   99.86    2.75
   6  -5   1    6.21    0.61
   6  -5   1    7.49    0.76
   6   5   1    6.83    0.49
   7  -5   1   62.19    2.16
   7  -5   1   61.61    2.27
   7   5   1   62.28    2.04
   8  -5   1   20.14    1.09
   8  -5   1   19.46    1.15
   8   5   1   19.10    1.00
   9  -5   1  132.64    4.02
   9  -5   1  133.35    4.08
   9   5   1  126.89    3.92
  10  -5   1    1.22    0.41
  10  -5   1    1.00    0.38
  10   5   1    2.08    0.46
  11  -5   1   33.90    1.69
  11  -5   1   34.85    1.68
  11   5   1   33.31    1.67
  12  -5   1    0.38    0.34
  12  -5   1    0.56    0.38
 -12   5  -1    0.43    0.49
  12   5   1    0.60    0.34
  12   5   1    0.39    0.34
  13  -5   1   30.72    1.72
  13  -5   1   29.43    1.59
  13   5   1   27.57    1.65
  13   5   1   27.50    1.49
 -13   5  -1   28.24    1.81
  14  -5   1    0.24    0.37
  14  -5   1    0.15    0.43
  14   5   1   -0.04    0.35
 -14   5  -1    0.15    0.44
  14   5   1   -0.35    0.34
  13  -6  -1    0.09    0.35
  13  -6  -1   -0.27    0.32
  13   6  -1   -0.08    0.29
  12  -6  -1    2.66    0.62
  12  -6  -1    3.73    0.69
  12   6  -1    2.17    0.53
  11  -6  -1    1.10    0.39
  11  -6  -1    0.57    0.37
  11   6  -1    1.31    0.40
  10  -6  -1    0.82    0.36
  10  -6  -1    0.66    0.39
  10   6  -1    1.24    0.37
   9  -6  -1    3.71    0.56
   9  -6  -1    4.23    0.68
   9   6  -1    4.53    0.58
   8  -6  -1   34.20    1.66
   8  -6  -1   34.93    1.47
   8   6  -1   30.97    1.28
   7  -6  -1    0.95    0.30
   7  -6  -1    0.85    0.39
   6  -6  -1   94.01    2.82
   6  -6  -1   87.65    3.06
   5  -6  -1   12.10    0.90
  -5  -6   1   13.14    0.65
   5  -6  -1   12.36    0.73
   5   6  -1   12.35    0.73
  -4  -6   1   88.79    2.62
   4  -6  -1   88.45    2.96
   4  -6  -1   88.36    2.67
   4   6  -1   92.68    2.78
  -3  -6   1   28.01    1.14
  -3  -6   1   26.84    1.12
   3  -6  -1   27.38    1.09
   3  -6  -1   27.11    1.31
   3   6  -1   27.38    1.26
  -3   6   1   25.91    1.33
  -2  -6   1  236.03    6.27
   2  -6  -1  230.97    6.43
  -2  -6   1  239.74    6.21
   2  -6  -1  231.50    6.13
   2   6  -1  244.53    6.49
  -1  -6   1   42.99    1.52
  -1  -6   1   43.95    1.63
   1  -6  -1   42.98    1.69
   1  -6  -1   43.54    1.47
   1   6  -1   44.28    1.81
   0  -6  -1  141.66    4.12
   0  -6   1  141.94    4.11
   0  -6   1  145.29    3.99
   0  -6  -1  145.19    3.90
  -1  -6  -1   66.08    2.18
  -1  -6  -1   62.40    1.99
   1  -6   1   67.15    2.26
   1  -6   1   67.53    2.11
   2  -6   1  103.33    3.06
  -2  -6  -1  103.68    3.06
   2  -6   1  105.44    3.25
   3  -6   1    9.96    0.66
  -3  -6  -1    8.90    0.60
   3  -6   1    8.41    0.81
   4  -6   1    3.91    0.49
  -4  -6  -1    3.89    0.43
   4  -6   1    4.70    0.62
   4   6   1    3.81    0.51
   5  -6   1    1.57    0.37
   5  -6   1    2.60    0.49
   6  -6   1    4.44    0.55
   6  -6   1    4.64    0.65
   6   6   1    3.80    0.43
   7  -6   1   -0.14    0.25
   7  -6   1    0.61    0.30
   7   6   1    0.10    0.19
   8  -6   1   22.97    1.31
   8  -6   1   23.10    1.23
   8   6   1   21.18    1.09
   9  -6   1    0.30    0.28
   9  -6   1    1.11    0.40
   9   6   1    0.58    0.30
  10  -6   1    5.17    0.77
  10  -6   1    4.50    0.68
  10   6   1    5.21    0.71
  11  -6   1    0.01    0.31
  11  -6   1    0.16    0.33
  11   6   1   -0.17    0.25
 -11   6  -1   -0.27    0.39
  12  -6   1   16.11    1.24
  12  -6   1   14.60    1.17
 -12   6  -1   14.02    1.55
  12   6   1   16.78    1.21
  13  -6   1   -0.11    0.36
  13  -6   1    0.44    0.36
  13   6   1    0.24    0.32
 -13   6  -1    0.16    0.48
  13   6   1    0.21    0.37
  12  -7  -1   24.76    1.59
  12   7  -1   23.54    1.42
  11  -7  -1    5.92    0.87
  11   7  -1    5.32    0.72
  10  -7  -1   23.28    1.49
  10   7  -1   22.43    1.21
   9  -7  -1   -0.23    0.29
   9  -7  -1    0.28    0.41
   9   7  -1    0.09    0.23
   8  -7  -1   14.95    1.19
   8  -7  -1   16.94    1.03
   8   7  -1   16.26    0.85
   7  -7  -1    2.71    0.48
   7  -7  -1    2.90    0.62
   6  -7  -1    3.88    0.52
   6  -7  -1    4.68    0.75
   5  -7  -1   34.79    1.40
   5  -7  -1   32.64    1.64
  -4  -7   1   -0.01    0.18
   4  -7  -1    0.90    0.28
   4  -7  -1   -0.13    0.23
   4   7  -1    0.16    0.23
  -3  -7   1   35.14    1.43
   3  -7  -1   36.15    1.66
   3  -7  -1   35.40    1.37
   3   7  -1   38.03    1.61
   2  -7  -1    1.17    0.27
  -2  -7   1    0.43    0.25
   2  -7  -1    0.35    0.31
  -2  -7   1    0.98    0.28
   2   7  -1    1.38    0.42
  -1  -7   1    0.23    0.22
  -1  -7   1    0.29    0.19
   1  -7  -1    0.17    0.15
   1  -7  -1    0.05    0.24
   1   7  -1    0.00    0.25
   0  -7   1   16.43    0.99
   0  -7   1   15.71    0.84
   0  -7  -1   16.08    0.80
   0  -7  -1   15.37    0.94
   0   7  -1   14.29    1.08
  -1  -7  -1    1.51    0.28
  -1  -7  -1    1.22    0.34
   1  -7   1    1.36    0.40
   1  -7   1    1.49    0.31
   2  -7   1   34.21    1.38
   2  -7   1   31.98    1.52
  -2  -7  -1   33.94    1.40
  -3  -7  -1    5.91    0.59
   3  -7   1    5.55    0.74
   3  -7   1    5.40    0.60
   3   7   1    6.04    0.74
   4  -7   1   34.80    1.63
  -4  -7  -1   33.93    1.40
   4  -7   1   32.13    1.40
   5  -7   1    0.61    0.28
   5  -7   1    0.63    0.37
   6  -7   1   50.83    1.96
   6  -7   1   50.71    2.15
   7  -7   1   -0.07    0.29
   7  -7   1    0.16    0.28
   7   7   1    0.46    0.24
   8  -7   1   24.43    1.35
   8  -7   1   22.66    1.42
   8   7   1   23.76    1.18
   9  -7   1   34.85    1.68
   9  -7   1   31.01    1.71
   9   7   1   31.21    1.47
  10  -7   1   40.17    2.00
  10  -7   1   39.85    1.92
 -10   7  -1   40.28    2.32
  10   7   1   39.34    1.77
  11  -7   1    2.72    0.68
  11  -7   1    4.23    0.77
  11   7   1    3.55    0.65
 -11   7  -1    3.72    0.90
  10  -8  -1   14.28    1.41
  10   8  -1   13.24    0.97
   9  -8  -1   19.82    1.43
   9   8  -1   17.32    1.00
   8  -8  -1   18.83    1.37
   7  -8  -1   36.94    1.91
   6  -8  -1    5.34    0.83
   5  -8  -1   52.30    2.27
   4  -8  -1   10.47    1.10
   3  -8  -1   49.31    2.13
  -3  -8   1   51.40    1.92
   3   8  -1   52.20    2.12
  -2  -8   1    0.58    0.27
   2  -8  -1    0.62    0.39
  -2  -8   1    0.99    0.34
   2   8  -1    0.77    0.39
  -1  -8   1   60.28    2.26
  -1  -8   1   59.39    2.10
   1  -8  -1   62.06    2.34
   1   8  -1   62.34    2.51
   0  -8   1    8.70    0.89
   0  -8  -1    8.63    0.87
   0  -8   1    7.86    0.72
   0   8  -1    7.57    1.02
   1  -8   1   30.75    1.37
  -1  -8  -1   33.66    1.52
   1  -8   1   34.30    1.62
  -1   8  -1   33.19    1.81
   2  -8   1    1.18    0.34
   2  -8   1    1.78    0.48
  -2  -8  -1    1.19    0.36
   2   8   1    2.27    0.58
  -2   8  -1    1.18    0.53
  -3  -8  -1   12.72    1.40
   3  -8   1   13.10    1.04
   3  -8   1   12.21    0.85
  -3   8  -1   14.43    1.42
   4  -8   1   70.96    2.50
   4  -8   1   73.32    2.78
  -4   8  -1   73.94    3.09
   5  -8   1   -0.53    0.25
   5  -8   1    0.34    0.30
  -5   8  -1    0.05    0.41
   6  -8   1   12.30    1.21
  -6   8  -1   10.78    1.35
   7  -8   1    0.66    0.44
   7   8   1    0.38    0.26
  -7   8  -1    0.20    0.45
   8  -8   1   25.65    1.59
  -8   8  -1   21.59    1.75
   8   8   1   25.66    1.25
   9  -8   1    3.54    0.78
   9   8   1    2.66    0.53
  -9   8  -1    1.86    0.78
   7  -9  -1   42.92    2.19
   6  -9  -1    0.12    0.36
   5  -9  -1   25.89    1.61
   4  -9  -1   10.25    1.14
   3  -9  -1   16.84    1.28
  -2  -9   1    0.04    0.30
   2  -9  -1   -0.24    0.31
   2   9  -1   -0.44    0.36
   1  -9  -1    8.14    0.96
  -1  -9   1    7.84    0.89
   1   9  -1    6.12    0.96
  -1   9   1    8.05    1.11
   0  -9  -1    0.98    0.41
   0  -9   1    2.40    0.56
   0   9   1    1.01    0.52
   0   9  -1    0.73    0.52
   1  -9   1   12.95    1.19
  -1  -9  -1   11.27    1.06
   1   9   1   12.62    1.33
  -1   9  -1   10.02    1.26
   2  -9   1    6.73    0.93
  -2   9  -1    4.63    0.93
   3  -9   1   80.21    3.03
  -3   9  -1   77.24    3.31
   4  -9   1    5.62    0.87
  -4   9  -1    7.01    1.16
   5  -9   1   27.55    1.64
  -5   9  -1   24.62    1.83
   6  -9   1    0.17    0.39
  -6   9  -1    0.13    0.52
  17   0  -2   -0.23    0.55
  16   0  -2    1.10    0.55
  15   0  -2   -0.36    0.35
  14   0  -2    2.02    0.57
  13   0  -2    0.16    0.32
  13   0  -2   -0.06    0.27
  12   0  -2   15.73    1.07
  12   0  -2   17.25    1.05
  11   0  -2   -0.02    0.25
  11   0  -2    0.10    0.15
  11   0  -2   -0.35    0.17
  10   0  -2    4.97    0.44
  10   0  -2    4.60    0.63
  10   0  -2    4.85    0.58
   9   0  -2    0.00    0.18
   9   0  -2   -0.13    0.17
   9   0  -2    0.12    0.11
   8   0  -2   18.32    0.90
   8   0  -2   18.20    0.84
   8   0  -2   17.90    0.70
   7   0  -2    0.09    0.09
   7   0  -2   -0.15    0.12
   6   0  -2  384.80    9.48
   6   0  -2  388.95    9.72
   5   0  -2    0.00    0.07
   5   0  -2   -0.02    0.10
   4   0  -2  380.10    9.43
   4   0  -2  383.32    9.29
   3   0  -2   -1.01    0.05
  -3   0   2   -0.96    0.05
   2   0  -2  178.59    4.43
  -2   0   2  183.52    4.43
  -2   0   2  181.43    4.45
   2   0  -2  180.67    4.45
  -1   0   2   -0.50    0.03
   1   0  -2   -0.49    0.02
   1   0  -2   -0.42    0.04
  -1   0   2   -0.51    0.02
   1   0  -2   -0.56    0.03
  -1   0   2   -0.51    0.02
  -1   0   2   -0.50    0.02
   1   0  -2   -0.45    0.03
   0   0  -2  197.95    4.71
   0   0   2  187.26    4.67
   0   0  -2  184.70    4.65
   0   0   2  188.15    4.64
   0   0  -2  187.86    4.65
   0   0   2  199.45    4.71
   0   0   2  188.30    4.66
  -1   0  -2    0.06    0.06
  -1   0  -2    0.03    0.05
   1   0   2    0.06    0.04
  -1   0  -2   -0.02    0.02
   1   0   2    0.02    0.05
   1   0   2    0.10    0.06
  -2   0  -2  369.30    8.73
  -2   0  -2  364.31    8.87
  -2   0  -2  353.07    8.74
   2   0   2  366.66    8.87
   2   0   2  349.24    8.76
   2   0   2  355.74    8.79
  -3   0  -2   -0.36    0.06
   3   0   2   -0.19    0.12
   3   0   2   -0.24    0.06
   3   0   2   -0.31    0.09
  -3   0  -2   -0.41    0.05
   4   0   2  174.44    4.49
   4   0   2  172.33    4.58
   4   0   2  174.11    4.33
  -4   0  -2  175.76    4.38
   5   0   2   -0.06    0.12
  -5   0  -2    0.14    0.09
   5   0   2    0.15    0.12
   5   0   2   -0.01    0.06
   6   0   2  292.95    7.29
  -6   0  -2  293.69    7.36
   6   0   2  301.18    7.68
   6   0   2  296.52    7.55
   7   0   2    0.08    0.09
  -7   0  -2   -0.11    0.08
   7   0   2    0.01    0.15
   7   0   2    0.21    0.21
   8   0   2    1.53    0.20
   8   0   2    1.18    0.32
   8   0   2    1.73    0.40
  -8   0  -2    2.12    0.28
  -9   0  -2   -0.09    0.12
   9   0   2    0.01    0.25
   9   0   2    0.01    0.18
   9   0   2    0.08    0.11
  10   0   2    0.18    0.24
  10   0   2    0.74    0.34
  11   0   2    0.11    0.24
  11   0   2    0.30    0.32
  12   0   2    0.41    0.29
  12   0   2    0.52    0.37
  13   0   2   -0.14    0.33
  14   0   2    1.17    0.50
  15   0   2   -0.10    0.43
  17  -1  -2   17.31    1.84
  16  -1  -2    3.73    0.76
  16   1  -2    3.30    0.73
  15  -1  -2    8.70    0.99
  15   1  -2    8.35    1.05
  15   1  -2    8.50    0.96
  14  -1  -2   12.86    1.15
  14   1  -2   10.23    1.10
  14   1  -2   10.08    0.96
  13  -1  -2   37.65    1.71
  13   1  -2   32.61    1.57
  13   1  -2   35.98    1.76
  12  -1  -2   15.62    1.04
  12  -1  -2   16.43    1.08
  12  -1  -2   16.72    0.85
  12   1  -2   14.59    0.97
  12   1  -2   16.82    1.10
  11  -1  -2    0.55    0.23
  11  -1  -2    0.70    0.32
  11  -1  -2    0.56    0.33
  11   1  -2    0.43    0.30
  11   1  -2    0.88    0.35
  10  -1  -2   17.46    1.01
  10  -1  -2   17.97    1.00
  10  -1  -2   19.47    0.86
  10   1  -2   15.76    0.96
   9  -1  -2    0.20    0.15
   9  -1  -2    0.17    0.19
   9  -1  -2    0.10    0.24
   9   1  -2    0.08    0.16
   8  -1  -2   33.66    1.18
   8  -1  -2   34.13    1.27
   8  -1  -2   34.26    1.36
   8   1  -2   33.01    1.32
   7  -1  -2   64.78    1.93
   7  -1  -2   67.75    2.00
   7  -1  -2   65.78    2.09
   7   1  -2   64.74    2.05
   6  -1  -2    2.56    0.28
   6  -1  -2    2.57    0.34
   6  -1  -2    2.09    0.28
   6   1  -2    2.49    0.33
   6   1  -2    3.14    0.19
  -5  -1   2   38.71    1.07
   5  -1  -2   40.98    1.23
   5  -1  -2   39.57    1.23
   5  -1  -2   39.10    1.29
   5   1  -2   39.83    1.27
   5   1  -2   40.99    1.07
   4  -1  -2    1.50    0.18
   4  -1  -2    1.58    0.23
  -4  -1   2    1.68    0.12
   4  -1  -2    1.37    0.11
   4  -1  -2    1.62    0.20
  -4   1   2    1.48    0.21
   4   1  -2    1.51    0.11
  -3  -1   2   15.19    0.48
   3  -1  -2   14.13    0.55
   3  -1  -2   15.32    0.57
   3  -1  -2   14.66    0.51
   3  -1  -2   15.27    0.45
  -3   1   2   16.24    0.46
   3   1  -2   15.04    0.45
  -2  -1   2  141.92    3.45
   2  -1  -2  138.22    3.50
  -2  -1   2  140.67    3.48
   2  -1  -2  133.75    3.39
   2   1  -2  136.81    3.48
   2   1  -2  139.40    3.43
  -2   1   2  140.38    3.40
   1  -1  -2  129.51    3.30
  -1  -1   2  132.43    3.37
  -1  -1   2  129.78    3.31
   1   1  -2  134.69    3.31
  -1   1   2  135.03    3.30
   1   1  -2  132.34    3.31
   1   1  -2  129.73    3.30
   1   1  -2  132.20    3.33
   0  -1   2    0.55    0.10
   0  -1   2    0.56    0.09
   0  -1   2    0.42    0.09
   0  -1  -2    0.60    0.10
   0  -1   2    0.37    0.10
   0   1   2    0.39    0.10
   0   1  -2    0.38    0.11
   0   1  -2    0.58    0.10
   0   1   2    0.44    0.09
   0   1  -2    0.34    0.09
   0   1  -2    0.52    0.09
   1  -1   2   14.43    0.44
   1  -1   2   13.04    0.49
   1  -1   2   13.85    0.50
  -1  -1  -2   14.18    0.42
   1  -1   2   13.75    0.48
   1   1   2   14.28    0.41
  -1   1  -2   14.37    0.50
  -1   1  -2   13.97    0.44
   1   1   2   13.71    0.49
  -1   1  -2   13.39    0.49
  -1   1  -2   12.97    0.52
   2  -1   2  437.36   10.73
   2  -1   2  439.15   10.67
   2  -1   2  437.00   10.75
   2   1   2  446.26   10.76
  -2   1  -2  426.64   10.79
  -2   1  -2  447.32   10.78
   2   1   2  443.68   10.69
   3  -1   2   57.51    1.69
   3  -1   2   55.78    1.62
   3  -1   2   58.23    1.66
  -3   1  -2   57.43    1.70
  -3   1  -2   57.56    1.69
   3   1   2   57.82    1.68
   3   1   2   58.87    1.61
   4  -1   2  159.51    4.28
   4  -1   2  159.95    4.22
   4  -1   2  160.46    4.16
  -4   1  -2  157.74    4.24
   4   1   2  168.79    4.19
   4   1   2  165.88    4.28
   5  -1   2    7.09    0.49
   5  -1   2    7.47    0.48
   5  -1   2    6.92    0.40
   5   1   2    7.64    0.46
  -5   1  -2    7.32    0.47
   5   1   2    7.36    0.49
   6  -1   2   55.42    1.66
   6  -1   2   53.29    1.83
   6  -1   2   57.71    1.80
   6   1   2   57.03    1.75
   6   1   2   54.97    1.84
  -6   1  -2   53.10    1.74
   7  -1   2   70.91    2.10
   7  -1   2   72.56    2.35
   7  -1   2   74.87    2.28
   7   1   2   73.12    2.24
  -7   1  -2   70.41    2.21
   7   1   2   73.46    2.35
   8  -1   2   14.52    0.67
   8  -1   2   15.29    0.89
   8  -1   2   13.62    0.84
  -8   1  -2   13.88    0.74
   8   1   2   14.87    0.88
   8   1   2   14.69    0.82
   9  -1   2   68.60    2.32
   9  -1   2   66.30    2.38
   9  -1   2   67.69    2.05
  -9   1  -2   68.07    2.18
   9   1   2   69.42    2.29
   9   1   2   69.14    2.42
  10  -1   2   38.12    1.33
  10  -1   2   38.97    1.64
  10  -1   2   37.32    1.68
  10   1   2   38.05    1.58
 -10   1  -2   37.33    1.44
  10   1   2   36.72    1.68
  11  -1   2   49.83    2.00
  11   1   2   47.09    1.93
  11   1   2   51.36    2.12
  12  -1   2   10.43    1.04
  12   1   2   12.07    1.26
  12   1   2   10.34    1.03
  13  -1   2    1.74    0.54
  13   1   2    1.72    0.54
  13   1   2    0.14    0.38
  14  -1   2    4.19    0.78
  14   1   2    4.28    0.74
  15  -1   2   -0.32    0.40
  15   1   2   -0.45    0.36
  16  -2  -2   -0.79    0.34
  16   2  -2    0.01    0.35
  16   2  -2   -0.22    0.35
  15  -2  -2   -0.15    0.42
  15   2  -2    0.52    0.43
  15   2  -2    0.25    0.35
  14  -2  -2    2.67    0.64
  14   2  -2    2.60    0.56
  14   2  -2    1.90    0.54
  13  -2  -2   26.72    1.44
  13  -2  -2   24.90    1.20
  13   2  -2   24.95    1.45
  13   2  -2   25.39    1.34
  12  -2  -2   51.79    2.03
  12  -2  -2   52.62    1.87
  12   2  -2   48.67    1.90
  12   2  -2   49.21    2.08
  11  -2  -2   63.03    2.14
  11  -2  -2   63.18    2.28
  11   2  -2   63.52    2.34
  10  -2  -2   51.86    1.82
  10  -2  -2   54.89    1.94
  10  -2  -2   51.18    1.97
  10   2  -2   51.42    1.94
   9  -2  -2   67.93    2.25
   9  -2  -2   72.24    2.24
   9  -2  -2   68.58    2.33
   9   2  -2   69.42    2.31
   8  -2  -2   58.37    1.99
   8  -2  -2   59.05    1.93
   8  -2  -2   60.85    1.94
   8  -2  -2   59.06    1.59
   8   2  -2   59.27    1.96
   7  -2  -2   49.61    1.61
   7  -2  -2   49.26    1.68
   7  -2  -2   48.28    1.31
   7  -2  -2   50.00    1.64
   7   2  -2   50.05    1.65
   6  -2  -2    0.52    0.19
   6  -2  -2    0.67    0.21
   6  -2  -2    0.64    0.08
   6  -2  -2    0.42    0.18
   6   2  -2    0.77    0.19
   5  -2  -2  166.01    4.40
   5  -2  -2  170.50    4.51
   5   2  -2  171.31    4.20
  -5   2   2  178.76    4.52
   4  -2  -2    4.18    0.33
   4  -2  -2    4.13    0.28
   4  -2  -2    4.63    0.31
  -4   2   2    4.60    0.32
   4   2  -2    4.57    0.22
  -3  -2   2  200.49    4.91
   3  -2  -2  191.16    4.81
   3  -2  -2  188.95    4.84
   3  -2  -2  187.93    4.96
  -3   2   2  192.89    4.80
   3   2  -2  194.87    4.82
  -3   2   2  192.90    4.71
  -3   2   2  202.80    4.91
  -2  -2   2   53.40    1.52
  -2  -2   2   53.31    1.47
   2  -2  -2   53.68    1.41
   2  -2  -2   52.57    1.56
  -2   2   2   55.95    1.49
  -2   2   2   56.19    1.48
  -2   2   2   52.12    1.40
   2   2  -2   53.39    1.52
   1  -2  -2  119.92    2.92
  -1  -2   2  120.01    3.06
   1  -2  -2  112.83    3.07
  -1   2   2  117.19    2.92
   1   2  -2  115.06    3.11
  -1   2   2  123.65    2.97
  -1   2   2  119.70    2.97
   0  -2  -2   64.40    1.78
   0  -2   2   64.11    1.81
   0  -2   2   66.08    1.83
   0   2  -2   65.37    1.89
   0   2   2   67.89    1.68
   1  -2   2  163.52    4.28
   1  -2   2  168.47    4.25
  -1  -2  -2  165.93    4.16
   1   2   2  168.78    4.14
  -1   2  -2  158.98    4.35
  -1   2  -2  172.16    4.13
  -1   2  -2  167.82    4.15
   1   2   2  166.53    4.12
   2  -2   2   29.58    0.86
   2  -2   2   29.26    0.99
   2  -2   2   30.34    1.02
   2  -2   2   30.17    0.91
  -2  -2  -2   29.93    0.87
  -2   2  -2   30.32    0.97
   2   2   2   30.75    0.94
   2   2   2   31.61    0.85
  -2   2  -2   31.14    0.84
   3  -2   2   94.79    2.58
   3  -2   2   92.48    2.61
   3  -2   2   94.15    2.63
   3  -2   2   94.87    2.41
   3   2   2   98.36    2.58
  -3   2  -2   96.84    2.62
   4  -2   2   32.36    1.16
   4  -2   2   33.51    1.16
   4  -2   2   34.70    0.95
   4  -2   2   32.96    1.16
   4   2   2   35.22    1.17
  -4   2  -2   34.86    1.19
   5  -2   2    6.76    0.45
   5  -2   2    7.37    0.50
   5  -2   2    6.60    0.46
   5  -2   2    7.48    0.32
   5   2   2    6.36    0.46
   6  -2   2   45.51    1.62
   6  -2   2   46.53    1.60
   6  -2   2   47.16    1.56
   6   2   2   49.88    1.66
   7  -2   2    1.46    0.32
   7  -2   2    1.85    0.34
   7  -2   2    1.71    0.30
   7   2   2    2.36    0.36
   7   2   2    1.48    0.34
   8  -2   2    0.73    0.30
   8  -2   2    0.98    0.24
   8  -2   2    0.82    0.31
   8   2   2    1.20    0.34
   8   2   2    0.70    0.28
   9  -2   2   19.55    0.93
   9  -2   2   20.42    1.09
   9   2   2   21.67    1.13
   9   2   2   19.94    1.04
  -9   2  -2   16.74    0.99
  10  -2   2    8.73    0.82
  10  -2   2    8.43    0.62
  10   2   2    8.56    0.78
 -10   2  -2    9.08    0.84
  10   2   2    8.67    0.90
  11  -2   2   15.03    0.85
  11  -2   2   16.99    1.09
 -11   2  -2   14.51    0.95
  11   2   2   16.50    1.13
  11   2   2   16.23    1.01
  12  -2   2   42.85    1.92
  12   2   2   41.62    1.97
  12   2   2   41.94    1.81
  13  -2   2   22.12    1.42
  13   2   2   23.17    1.35
  13   2   2   20.81    1.41
  14  -2   2   16.04    1.27
  14   2   2   17.47    1.25
  14   2   2   15.55    1.28
  15  -2   2    4.38    0.81
  15   2   2    5.10    0.87
  16  -3  -2    0.46    0.52
  16   3  -2    0.98    0.47
  16   3  -2    1.13    0.49
  15  -3  -2   14.66    1.38
  15   3  -2   14.51    1.11
  15   3  -2   16.16    1.29
  14  -3  -2    0.83    0.35
  14  -3  -2    1.11    0.48
  14   3  -2    0.49    0.35
  14   3  -2    1.54    0.52
  13  -3  -2    3.46    0.65
  13  -3  -2    3.59    0.58
  13   3  -2    4.03    0.76
  12  -3  -2    1.30    0.36
  12  -3  -2    1.30    0.45
  12   3  -2    1.10    0.40
  11  -3  -2    9.01    0.85
  11  -3  -2   10.14    0.77
  11   3  -2   11.04    0.83
  10  -3  -2    0.68    0.31
  10  -3  -2    0.43    0.26
  10   3  -2    0.83    0.28
   9  -3  -2   46.87    1.71
   9  -3  -2   45.56    1.73
   9   3  -2   45.74    1.71
   8  -3  -2    9.03    0.66
   8  -3  -2    9.31    0.64
   8   3  -2    9.45    0.62
   7  -3  -2  116.28    3.24
   7  -3  -2  116.30    3.27
   7  -3  -2  113.84    3.37
   7   3  -2  115.40    3.24
   6  -3  -2   11.04    0.59
   6  -3  -2   10.62    0.58
   6  -3  -2   11.32    0.68
  -6   3   2   11.78    0.66
   6   3  -2   12.40    0.59
   6   3  -2   12.52    0.41
   5  -3  -2   -0.01    0.11
   5  -3  -2    0.06    0.10
   5  -3  -2    0.19    0.15
  -5   3   2    0.25    0.15
   5   3  -2    0.11    0.07
   4  -3  -2    4.18    0.29
   4  -3  -2    3.06    0.37
  -4   3   2    4.12    0.33
   4   3  -2    3.97    0.27
  -4   3   2    3.72    0.16
  -3  -3   2    6.56    0.34
  -3  -3   2    6.16    0.38
   3  -3  -2    6.23    0.43
   3  -3  -2    5.90    0.32
   3   3  -2    5.89    0.37
  -3   3   2    6.14    0.35
  -2  -3   2   20.03    0.73
  -2  -3   2   19.14    0.71
   2  -3  -2   18.87    0.78
   2  -3  -2   19.17    0.63
  -2   3   2   18.26    0.63
  -2   3   2   19.63    0.65
   2   3  -2   18.36    0.75
  -2   3   2   18.01    0.61
   1  -3  -2  232.40    5.78
  -1  -3   2  238.93    5.95
   1  -3  -2  231.49    5.97
  -1  -3   2  234.40    5.93
   1   3  -2  234.06    6.04
  -1   3   2  236.71    5.78
   0  -3   2   52.98    1.62
   0  -3  -2   51.32    1.57
   0  -3  -2   54.80    1.44
   0  -3   2   51.79    1.57
   0   3   2   55.35    1.45
   0   3  -2   51.01    1.70
   1  -3   2  580.61   14.14
   1  -3   2  583.10   14.20
  -1  -3  -2  575.37   14.08
  -1   3  -2  568.69   14.03
   2  -3   2  121.64    3.19
  -2  -3  -2  115.70    3.05
  -2   3  -2  113.10    3.05
  -2   3  -2  118.18    2.96
   3  -3   2  512.66   12.89
   3  -3   2  524.48   12.84
  -3  -3  -2  517.02   12.62
  -3   3  -2  518.40   12.54
  -3   3  -2  515.61   12.77
   3   3   2  528.50   12.69
   4  -3   2   61.39    1.94
   4  -3   2   63.84    2.00
   4   3   2   64.18    1.87
  -4   3  -2   63.32    1.93
   5  -3   2  208.93    5.59
   5  -3   2  210.37    5.46
   5  -3   2  214.25    5.57
  -5   3  -2  206.93    5.55
   5   3   2  212.45    5.50
   6  -3   2   15.29    0.79
   6  -3   2   14.76    0.75
   6  -3   2   12.93    0.74
   6   3   2   14.82    0.76
   7  -3   2   67.18    2.20
   7  -3   2   63.48    1.73
   7  -3   2   69.96    2.20
   7   3   2   68.16    2.21
   8  -3   2    1.00    0.30
   8  -3   2    0.48    0.24
   8   3   2    0.24    0.22
   9  -3   2   14.16    0.92
   9  -3   2   13.32    0.82
   9   3   2   11.88    0.81
   9   3   2   14.07    0.93
  10  -3   2    0.01    0.20
  10  -3   2    0.44    0.30
 -10   3  -2    0.23    0.27
  10   3   2   -0.02    0.23
  10   3   2   -0.21    0.18
  11  -3   2    1.55    0.45
  11  -3   2    2.46    0.45
 -11   3  -2    1.43    0.44
  11   3   2    1.67    0.43
  11   3   2    1.72    0.46
  12  -3   2    0.82    0.32
  12  -3   2    0.91    0.46
  12   3   2    1.30    0.43
  12   3   2    0.82    0.40
 -12   3  -2    0.80    0.39
  13  -3   2    4.24    0.74
  13   3   2    4.91    0.86
  13   3   2    4.55    0.71
  14  -3   2    1.31    0.54
  14   3   2    1.35    0.50
  14   3   2    1.92    0.55
  15   3   2    0.40    0.56
  15   3   2    0.42    0.39
  15  -4  -2    1.05    0.57
  15   4  -2    1.35    0.52
  15   4  -2    1.90    0.51
  14  -4  -2    3.97    0.75
  14  -4  -2    4.19    0.72
  14   4  -2    3.94    0.74
  13  -4  -2    1.15    0.43
  13   4  -2    1.46    0.51
  12  -4  -2   69.89    2.62
  12  -4  -2   78.53    2.71
  12   4  -2   70.64    2.67
  11  -4  -2    0.22    0.25
  11  -4  -2   -0.08    0.27
  11   4  -2    0.02    0.20
  10  -4  -2  106.05    3.50
  10  -4  -2  116.36    3.47
  10   4  -2  114.22    3.47
   9  -4  -2   -0.04    0.21
   9  -4  -2    0.32    0.23
   9   4  -2   -0.06    0.16
   8  -4  -2  192.05    5.36
   8  -4  -2  194.89    5.16
   8   4  -2  183.37    5.11
   7  -4  -2   60.49    2.11
   7  -4  -2   56.82    1.89
   7   4  -2   59.68    1.86
   6  -4  -2   82.82    2.47
   6  -4  -2   85.47    2.71
   6   4  -2   85.06    2.27
  -6   4   2   87.34    2.67
   5  -4  -2   72.13    2.13
   5  -4  -2   76.28    2.39
  -5   4   2   73.52    2.20
   5   4  -2   72.04    2.05
   4  -4  -2  163.00    4.62
  -4  -4   2  172.19    4.33
   4  -4  -2  162.63    4.35
   4   4  -2  169.99    4.40
  -4   4   2  172.00    4.42
  -3  -4   2  190.61    4.94
   3  -4  -2  185.25    4.82
   3  -4  -2  181.89    5.08
  -3  -4   2  193.54    4.88
   3   4  -2  189.55    4.97
  -3   4   2  193.33    4.83
   2  -4  -2   20.21    0.94
  -2  -4   2   22.36    0.88
   2  -4  -2   22.89    0.78
  -2  -4   2   22.58    0.88
   2   4  -2   24.26    0.98
   1  -4  -2   29.50    1.12
   1  -4  -2   29.23    0.93
  -1  -4   2   28.74    1.04
  -1  -4   2   29.30    1.08
   1   4  -2   28.77    1.17
   0  -4   2  118.81    3.27
   0  -4  -2  117.98    3.31
   0  -4  -2  122.60    3.13
   0  -4   2  119.96    3.34
   0   4  -2  120.08    3.48
  -1  -4  -2  112.97    3.13
   1  -4   2  115.43    3.16
   1  -4   2  114.28    3.23
   2  -4   2  203.40    5.36
  -2  -4  -2  205.79    5.17
   2  -4   2  195.02    5.24
  -2   4  -2  198.08    5.06
  -2   4  -2  200.61    5.02
   3  -4   2    6.90    0.49
  -3  -4  -2    7.43    0.42
   3  -4   2    7.73    0.55
  -3   4  -2    7.28    0.31
  -3   4  -2    7.55    0.45
  -4  -4  -2   35.35    1.10
   4  -4   2   36.01    1.32
   4  -4   2   34.21    1.37
   4   4   2   35.39    1.17
  -4   4  -2   36.77    1.28
  -4   4  -2   35.14    0.98
   5  -4   2    5.41    0.53
   5  -4   2    6.54    0.62
   5   4   2    5.77    0.44
   6  -4   2    4.07    0.49
   6  -4   2    4.54    0.55
   6   4   2    3.74    0.45
   7  -4   2   46.29    1.80
   7  -4   2   47.53    1.79
   7   4   2   51.59    1.78
   8  -4   2    0.47    0.26
   8  -4   2    0.23    0.25
   8   4   2    0.20    0.22
   9  -4   2    0.63    0.28
   9  -4   2    0.49    0.30
   9   4   2    0.32    0.27
  10  -4   2   13.06    0.92
  10  -4   2   12.62    0.96
 -10   4  -2   14.91    1.13
  10   4   2   12.83    0.96
  10   4   2   14.64    0.92
  11  -4   2    5.17    0.73
  11  -4   2    5.08    0.69
  11   4   2    5.00    0.75
  11   4   2    5.12    0.67
 -11   4  -2    4.69    0.79
  12  -4   2   57.82    2.40
  12  -4   2   56.34    2.22
 -12   4  -2   56.01    2.46
  12   4   2   58.63    2.46
  12   4   2   56.28    2.23
  13  -4   2    0.43    0.41
  13  -4   2    0.53    0.31
  13   4   2    0.47    0.39
 -13   4  -2    0.65    0.43
  13   4   2    0.50    0.39
  14  -4   2   26.90    1.66
  14   4   2   26.27    1.69
  14   4   2   24.90    1.48
  15  -5  -2    0.61    0.39
  15  -5  -2    0.33    0.47
  15   5  -2    0.46    0.41
  14  -5  -2   41.89    2.01
  14  -5  -2   44.25    2.11
  14   5  -2   42.65    2.09
  13  -5  -2    1.07    0.44
  13  -5  -2    1.23    0.49
  13   5  -2    1.53    0.49
  12  -5  -2   26.99    1.52
  12  -5  -2   30.39    1.54
  12   5  -2   29.77    1.53
  11  -5  -2    9.43    0.98
  11  -5  -2   10.50    0.96
  11   5  -2    9.51    0.80
  10  -5  -2   12.28    0.97
  10  -5  -2   12.60    0.88
  10   5  -2   13.76    0.88
   9  -5  -2    6.29    0.65
   9  -5  -2    6.62    0.80
   9   5  -2    6.15    0.64
   8  -5  -2    6.42    0.76
   8  -5  -2    7.98    0.62
   8   5  -2    6.80    0.53
   7  -5  -2   22.71    1.23
   7  -5  -2   24.69    1.07
   7   5  -2   25.69    0.99
   6  -5  -2    7.25    0.79
   6  -5  -2    5.93    0.48
   6   5  -2    6.71    0.43
   5  -5  -2    1.78    0.38
   5  -5  -2    1.34    0.25
   5   5  -2    1.68    0.28
   4  -5  -2   85.47    2.52
   4  -5  -2   89.90    2.85
  -4  -5   2   91.31    2.54
  -4   5   2   90.10    2.56
   4   5  -2   90.13    2.63
  -3  -5   2    0.44    0.17
   3  -5  -2    0.54    0.16
  -3  -5   2    0.58    0.20
   3  -5  -2    0.48    0.23
   3   5  -2    0.20    0.18
  -3   5   2    0.36    0.15
  -2  -5   2   26.00    1.05
   2  -5  -2   24.89    0.92
   2  -5  -2   27.39    1.17
  -2  -5   2   26.47    1.04
   2   5  -2   25.36    1.14
   1  -5  -2   51.47    1.79
  -1  -5   2   54.48    1.76
   1  -5  -2   49.47    1.54
  -1  -5   2   51.29    1.69
   1   5  -2   53.57    1.90
   0  -5   2   60.79    2.04
   0  -5  -2   63.18    1.82
   0  -5  -2   65.11    2.05
   0  -5   2   61.69    1.97
   0   5  -2   62.62    2.20
  -1  -5  -2   95.68    2.75
   1  -5   2   88.97    2.71
   1  -5   2   96.03    2.86
   2  -5   2   30.89    1.28
   2  -5   2   30.06    1.18
  -2  -5  -2   29.46    1.13
  -2   5  -2   29.38    0.99
   3  -5   2   66.80    2.17
   3  -5   2   68.74    2.29
  -3  -5  -2   71.47    2.06
  -3   5  -2   66.44    1.84
  -3   5  -2   66.99    2.01
   4  -5   2  212.53    5.69
   4  -5   2  210.43    5.82
  -4  -5  -2  217.58    5.44
  -4   5  -2  206.91    5.21
  -5  -5  -2   35.51    1.11
   5  -5   2   33.40    1.47
   5  -5   2   32.78    1.38
   5   5   2   34.98    1.24
   6  -5   2   73.12    2.38
   6  -5   2   68.49    2.43
   6   5   2   69.25    2.21
   7  -5   2    1.46    0.39
   7  -5   2    1.15    0.32
   7   5   2    1.25    0.32
   8  -5   2  200.26    5.73
   8  -5   2  205.58    5.81
   8   5   2  204.83    5.67
   9  -5   2    1.93    0.45
   9  -5   2    1.67    0.44
   9   5   2    2.06    0.48
  -9   5  -2    1.49    0.54
  10  -5   2   59.53    2.34
  10  -5   2   59.64    2.33
  10   5   2   58.44    2.29
 -10   5  -2   59.95    2.60
  11  -5   2    0.36    0.31
  11  -5   2    0.51    0.36
  11   5   2    0.30    0.27
 -11   5  -2    0.15    0.39
  11   5   2    0.13    0.31
  12  -5   2   33.34    1.69
  12  -5   2   35.58    1.84
  12   5   2   36.01    1.85
  12   5   2   33.88    1.64
  13  -5   2    0.33    0.33
  13  -5   2    0.11    0.39
  13   5   2   -0.06    0.36
  13   5   2    0.28    0.36
 -13   5  -2    0.30    0.43
  13  -6  -2    2.90    0.65
  13  -6  -2    2.52    0.61
  13   6  -2    2.45    0.58
  12  -6  -2    0.75    0.43
  12  -6  -2    1.01    0.43
  12   6  -2    0.58    0.32
  11  -6  -2   21.26    1.36
  11  -6  -2   19.05    1.19
  11   6  -2   20.77    1.18
  10  -6  -2    3.90    0.60
  10  -6  -2    4.48    0.75
  10   6  -2    4.06    0.57
   9  -6  -2   18.64    1.23
   9  -6  -2   20.44    1.09
   9   6  -2   18.83    1.00
   8  -6  -2    5.50    0.62
   8  -6  -2    4.91    0.73
   8   6  -2    4.63    0.52
   7  -6  -2   99.19    2.96
   7  -6  -2   92.89    3.23
   6  -6  -2   19.12    1.15
   6  -6  -2   17.83    0.90
   6   6  -2   18.91    0.95
   5  -6  -2  187.05    5.04
   5  -6  -2  187.29    5.42
   5   6  -2  189.98    5.07
   4  -6  -2  104.71    2.98
  -4  -6   2  102.26    2.99
   4  -6  -2  105.51    3.34
   4   6  -2  105.40    3.13
  -3  -6   2  373.43    9.43
  -3  -6   2  368.08    9.46
   3  -6  -2  361.96    9.69
   3  -6  -2  368.64    9.32
   3   6  -2  380.29    9.62
  -2  -6   2   67.41    2.15
   2  -6  -2   65.04    2.30
   2  -6  -2   66.27    2.01
  -2  -6   2   67.44    2.18
   2   6  -2   68.09    2.35
   1  -6  -2  169.89    4.85
  -1  -6   2  169.05    4.78
  -1  -6   2  176.62    4.72
   1  -6  -2  169.64    4.53
   1   6  -2  177.99    5.02
   0  -6   2    3.12    0.44
   0  -6  -2    3.68    0.38
   0  -6  -2    4.16    0.54
   0  -6   2    4.21    0.54
   0   6  -2    4.24    0.65
   1  -6   2   65.44    2.18
  -1  -6  -2   70.73    2.25
   1  -6   2   67.77    2.32
  -1   6  -2   67.64    2.52
   2  -6   2    4.07    0.48
  -2  -6  -2    4.03    0.50
   2  -6   2    3.47    0.54
  -2   6  -2    4.10    0.33
  -2   6  -2    4.22    0.70
   3  -6   2    2.53    0.49
  -3  -6  -2    3.78    0.45
   3  -6   2    3.67    0.47
  -4  -6  -2    0.69    0.21
   4  -6   2    0.60    0.25
   4  -6   2    0.73    0.30
   5  -6   2    0.95    0.37
   5  -6   2    1.57    0.35
   6  -6   2    1.04    0.38
   6  -6   2    1.46    0.38
   6   6   2    1.66    0.35
   7  -6   2   44.75    1.94
   7  -6   2   47.88    1.88
   7   6   2   43.79    1.69
   8  -6   2    2.04    0.51
   8  -6   2    1.21    0.39
  -8   6  -2    1.56    0.55
   8   6   2    1.33    0.35
   9  -6   2   11.40    1.13
   9  -6   2   12.44    0.99
   9   6   2   15.27    0.98
  -9   6  -2   11.62    1.31
  10  -6   2    0.18    0.30
  10  -6   2    0.44    0.33
  10   6   2   -0.15    0.24
 -10   6  -2    0.17    0.45
  11  -6   2   22.20    1.40
  11  -6   2   21.19    1.40
 -11   6  -2   24.64    1.72
  11   6   2   25.78    1.46
  12  -6   2    0.60    0.43
  12  -6   2    1.33    0.48
 -12   6  -2    1.13    0.56
  12   6   2    0.82    0.46
  12   6   2    1.39    0.44
  12  -7  -2   12.21    1.31
  12   7  -2    9.08    1.00
  11  -7  -2    9.87    1.17
  11   7  -2   10.44    0.88
  10  -7  -2    0.66    0.43
  10   7  -2    0.34    0.26
   9  -7  -2    0.56    0.44
   9   7  -2    1.29    0.34
   8  -7  -2    6.40    0.91
   7  -7  -2   -0.30    0.24
   6  -7  -2    2.84    0.58
   5  -7  -2    0.97    0.42
   5   7  -2    0.25    0.26
   4  -7  -2   14.78    0.99
  -4  -7   2   14.68    0.81
   4  -7  -2   14.44    1.03
   4   7  -2   12.97    0.89
   3  -7  -2   17.93    0.90
  -3  -7   2   17.71    0.94
   3  -7  -2   17.92    1.11
  -3  -7   2   17.51    0.93
   3   7  -2   17.67    1.06
   2  -7  -2    2.43    0.35
  -2  -7   2    2.00    0.36
  -2  -7   2    2.60    0.44
   2  -7  -2    3.13    0.56
   2   7  -2    2.15    0.50
   1  -7  -2   42.39    1.74
   1  -7  -2   41.69    1.44
  -1  -7   2   39.99    1.64
  -1  -7   2   42.07    1.57
   1   7  -2   40.15    1.82
   0  -7   2    6.30    0.62
   0  -7  -2    5.80    0.47
   0  -7  -2    6.30    0.71
   0  -7   2    7.43    0.76
   0   7  -2    6.05    0.82
   1  -7   2   71.71    2.46
  -1  -7  -2   69.04    2.34
   1  -7   2   67.63    2.26
  -1   7  -2   61.73    2.58
  -2  -7  -2    2.26    0.42
   2  -7   2    2.43    0.41
   2  -7   2    1.86    0.46
  -2   7  -2    2.08    0.59
   3  -7   2   40.40    1.80
   3  -7   2   41.04    1.65
  -3  -7  -2   43.03    1.59
  -3   7  -2   43.55    2.08
   4  -7   2   26.83    1.44
   4  -7   2   28.29    1.32
  -4   7  -2   29.17    1.70
   5  -7   2   57.73    2.38
   5  -7   2   64.95    2.30
  -5   7  -2   64.16    2.74
   6  -7   2   15.28    1.12
   6  -7   2   16.09    1.03
  -6   7  -2   16.34    1.61
   6   7   2   15.32    0.85
   7  -7   2   88.73    3.18
   7  -7   2   89.52    3.04
   7   7   2   85.77    2.78
  -7   7  -2   88.96    3.52
   8  -7   2   54.95    2.25
   8  -7   2   55.94    2.38
  -8   7  -2   56.40    2.69
   8   7   2   57.73    2.12
   9  -7   2   56.12    2.28
   9  -7   2   48.43    2.25
  -9   7  -2   53.36    2.66
   9   7   2   51.59    2.08
  10  -7   2   11.98    1.20
  10  -7   2   12.97    1.30
  10   7   2    9.75    1.01
 -10   7  -2    8.47    1.23
  11  -7   2   11.07    1.17
  11  -7   2    9.73    1.13
 -11   7  -2    9.38    1.31
  11   7   2    9.67    1.08
  10  -8  -2   17.64    1.42
  10   8  -2   16.36    1.03
   9  -8  -2   20.08    1.46
   9   8  -2   18.85    1.01
   8  -8  -2   21.34    1.46
   7  -8  -2    0.60    0.42
   6  -8  -2   48.84    2.23
   5  -8  -2    2.06    0.58
   4  -8  -2   57.05    2.36
  -4  -8   2   55.75    1.99
   4   8  -2   55.39    2.24
  -3  -8   2   11.27    0.81
   3  -8  -2   10.14    1.03
  -3  -8   2    9.98    0.79
   3   8  -2   10.45    1.03
  -2  -8   2   71.95    2.47
  -2  -8   2   76.51    2.57
   2  -8  -2   71.91    2.70
   2   8  -2   75.62    2.79
   1  -8  -2    2.21    0.51
  -1  -8   2    1.81    0.44
  -1  -8   2    1.53    0.36
   1   8  -2    2.34    0.59
   0  -8  -2   37.18    1.66
   0  -8   2   36.87    1.67
   0  -8   2   36.34    1.53
   0   8  -2   37.03    1.89
   1  -8   2    0.53    0.32
  -1  -8  -2    0.32    0.31
   1  -8   2    0.21    0.24
  -1   8  -2    0.52    0.39
   2  -8   2    7.85    0.78
  -2  -8  -2    8.51    0.82
   2  -8   2    7.49    0.86
  -2   8  -2    8.26    1.09
   3  -8   2   37.90    1.69
   3  -8   2   44.04    1.95
  -3   8  -2   44.28    2.21
   4  -8   2    0.21    0.29
   4  -8   2    1.26    0.44
  -4   8  -2    1.21    0.54
   5  -8   2    3.43    0.60
   5  -8   2    1.78    0.52
  -5   8  -2    0.34    0.47
   6  -8   2    1.50    0.51
   6  -8   2    2.42    0.54
  -6   8  -2    2.02    0.69
   7  -8   2   20.06    1.26
   7  -8   2   19.04    1.33
  -7   8  -2   15.69    1.68
   7   8   2   16.14    0.98
   8  -8   2   12.07    1.17
   8  -8   2    9.57    1.12
   8   8   2   11.23    0.87
   9  -8   2    1.56    0.56
   9   8   2    1.39    0.45
  -9   8  -2    1.64    0.73
   7  -9  -2    1.97    0.64
   6  -9  -2    5.79    0.91
   5  -9  -2    0.56    0.44
   4  -9  -2    3.97    0.79
  -3  -9   2    1.86    0.52
   3  -9  -2    1.26    0.53
   2  -9  -2   29.65    1.61
  -2  -9   2   27.43    1.44
   2   9  -2   29.95    1.69
  -1  -9   2    7.53    0.87
   1  -9  -2    6.01    0.85
   1   9  -2    8.47    1.12
   0  -9   2   29.42    1.57
   0  -9  -2   31.20    1.60
   0   9  -2   29.86    1.80
  -1  -9  -2    4.66    0.72
   1  -9   2    3.54    0.70
   1   9   2    3.75    0.82
  -1   9  -2    3.66    0.83
   2  -9   2  100.02    3.55
  -2   9  -2  104.53    3.92
   3  -9   2    5.60    0.85
  -3   9  -2    6.20    1.08
   4  -9   2   28.58    1.66
  -4   9  -2   28.53    1.89
   5  -9   2    5.59    0.89
  -5   9  -2    5.93    1.03
   6  -9   2   40.92    2.08
  -6   9  -2   39.96    2.37
  17   0  -3    0.66    0.54
  16   0  -3   -0.33    0.35
  15   0  -3   10.31    1.05
  14   0  -3    0.07    0.31
  14   0  -3    0.04    0.33
  13   0  -3    4.75    0.66
  13   0  -3    4.13    0.71
  12   0  -3   -0.54    0.25
  12   0  -3   -0.17    0.19
  11   0  -3   50.90    1.63
  11   0  -3   49.89    2.00
  11   0  -3   51.40    1.88
  10   0  -3   -0.04    0.21
  10   0  -3    0.12    0.13
  10   0  -3   -0.02    0.17
   9   0  -3   52.44    1.60
   9   0  -3   51.68    1.87
   9   0  -3   52.11    1.75
   8   0  -3    0.02    0.10
   8   0  -3    0.43    0.23
   7   0  -3  206.33    5.44
   7   0  -3  203.59    5.18
   6   0  -3    0.11    0.10
   6   0  -3   -0.07    0.12
   5   0  -3  241.78    6.12
   5   0  -3  238.44    5.95
   4   0  -3    0.06    0.09
   4   0  -3   -0.18    0.06
   3   0  -3  737.49   19.87
   3   0  -3  761.58   19.24
   2   0  -3   -0.32    0.04
  -2   0   3   -0.26    0.04
  -2   0   3   -0.34    0.03
   2   0  -3   -0.22    0.04
   2   0  -3   -0.16    0.06
  -1   0   3  125.99    3.16
   1   0  -3  124.98    3.12
  -1   0   3  122.64    3.11
   1   0  -3  120.10    3.09
  -1   0   3  120.34    3.08
   1   0  -3  123.08    3.08
   1   0  -3  127.54    3.17
   0   0  -3   -0.46    0.03
   0   0  -3   -0.54    0.05
   0   0  -3   -0.35    0.05
   0   0   3   -0.52    0.04
   0   0   3   -0.37    0.06
   0   0   3   -0.33    0.07
   1   0   3  425.30   10.54
   1   0   3  418.51   10.61
  -1   0  -3  427.54   10.51
  -1   0  -3  463.41   10.72
  -1   0  -3  431.63   10.56
  -2   0  -3   -0.03    0.05
   2   0   3    0.14    0.11
   2   0   3    0.01    0.09
   3   0   3  231.87    5.95
   3   0   3  234.43    5.85
  -3   0  -3  230.96    5.75
   4   0   3   -0.01    0.10
   4   0   3    0.09    0.12
  -4   0  -3    0.02    0.06
   5   0   3  344.14    8.76
   5   0   3  343.50    8.62
  -5   0  -3  340.78    8.45
  -6   0  -3    0.07    0.09
   6   0   3    0.00    0.12
   6   0   3    0.12    0.18
  -7   0  -3   13.62    0.59
   7   0   3   14.48    0.79
   7   0   3   13.27    0.81
   8   0   3    0.03    0.17
  -8   0  -3   -0.01    0.10
   8   0   3    0.35    0.25
   9   0   3  139.90    4.24
  -9   0  -3  142.81    3.73
   9   0   3  138.73    4.08
  10   0   3   -0.03    0.22
  10   0   3    0.01    0.27
  11   0   3    0.17    0.27
  11   0   3   -0.21    0.30
  12   0   3   -0.31    0.32
  13   0   3   10.03    1.03
  14   0   3   -0.32    0.36
  15   0   3    3.01    0.71
  17  -1  -3    1.02    0.57
  17   1  -3    0.79    0.51
  16  -1  -3    1.82    0.62
  16   1  -3    1.56    0.53
  15  -1  -3   -0.36    0.38
  15   1  -3    0.79    0.41
  15   1  -3    1.08    0.48
  14  -1  -3   42.98    1.94
  14   1  -3   42.12    1.84
  14   1  -3   42.47    2.01
  13  -1  -3   10.42    1.00
  13   1  -3   10.89    0.85
  13   1  -3    9.87    1.06
  12  -1  -3    5.60    0.78
  12  -1  -3    4.73    0.65
  12  -1  -3    6.79    0.64
  12   1  -3    6.39    0.78
  12   1  -3    5.83    0.67
  11  -1  -3    0.89    0.26
  11  -1  -3    0.21    0.31
  11  -1  -3    0.42    0.27
  11   1  -3    0.62    0.26
  10  -1  -3   50.18    1.66
  10  -1  -3   47.93    1.87
  10  -1  -3   50.03    1.79
  10   1  -3   47.90    1.85
   9  -1  -3    5.48    0.51
   9  -1  -3    5.75    0.58
   9  -1  -3    5.77    0.64
   9   1  -3    5.51    0.33
   9   1  -3    4.85    0.58
   8  -1  -3  150.80    4.35
   8  -1  -3  158.16    4.19
   8  -1  -3  160.58    4.26
   8   1  -3  158.13    3.99
   8   1  -3  158.42    4.36
   7  -1  -3   12.47    0.63
   7  -1  -3   12.32    0.60
   7  -1  -3   12.56    0.69
   7   1  -3   12.04    0.66
   7   1  -3   13.08    0.49
   6  -1  -3  159.39    4.19
   6  -1  -3  150.50    3.92
   6  -1  -3  155.51    4.05
   6  -1  -3  153.78    4.06
   6   1  -3  158.64    4.16
   5  -1  -3   25.87    0.94
   5  -1  -3   25.44    0.77
   5  -1  -3   24.65    0.87
   5  -1  -3   25.07    0.84
   5   1  -3   25.38    0.75
   4  -1  -3  132.26    3.52
   4  -1  -3  134.51    3.58
   4  -1  -3  135.84    3.40
  -4   1   3  140.16    3.41
   4   1  -3  136.57    3.38
  -3  -1   3  285.83    7.22
   3  -1  -3  289.93    7.25
   3  -1  -3  296.31    7.15
   3  -1  -3  300.72    7.29
  -3   1   3  301.39    7.14
   3   1  -3  287.25    7.14
  -2  -1   3   49.08    1.36
   2  -1  -3   50.14    1.38
   2   1  -3   48.94    1.38
   2   1  -3   47.62    1.32
  -2   1   3   49.80    1.40
  -2   1   3   50.08    1.31
  -1  -1   3  300.26    7.41
   1  -1  -3  307.58    7.40
  -1  -1   3  289.64    7.41
   1   1  -3  319.70    7.39
   1   1  -3  300.55    7.44
   1   1  -3  299.27    7.41
   1   1  -3  297.05    7.40
  -1   1   3  304.49    7.43
   0  -1  -3    9.59    0.32
   0  -1  -3   10.28    0.38
   0  -1   3   10.67    0.38
   0  -1   3    9.86    0.41
   0  -1   3    9.85    0.38
   0   1  -3   11.07    0.41
   0   1   3   10.29    0.42
   0   1   3   10.24    0.32
   0   1  -3    9.35    0.41
   0   1  -3    9.99    0.38
  -1  -1  -3  480.58   12.23
   1  -1   3  510.13   12.29
   1  -1   3  502.46   12.32
   1   1   3  509.21   12.37
  -1   1  -3  512.17   12.29
  -1   1  -3  502.68   12.35
   1   1   3  525.29   12.22
  -1   1  -3  517.52   12.34
   1   1   3  492.72   12.23
   2  -1   3   44.49    1.32
   2  -1   3   43.45    1.25
   2  -1   3   43.09    1.29
  -2  -1  -3   40.54    1.13
   2  -1   3   43.38    1.19
   2   1   3   42.78    1.32
   2   1   3   42.77    1.12
   2   1   3   41.57    1.21
  -2   1  -3   41.70    1.30
  -2   1  -3   42.93    1.32
   3  -1   3  246.17    6.15
   3  -1   3  247.03    6.08
   3  -1   3  236.79    6.19
  -3   1  -3  241.59    6.15
   3   1   3  245.21    6.20
   3   1   3  240.48    6.07
   4  -1   3    3.52    0.36
   4  -1   3    3.07    0.30
   4  -1   3    3.45    0.41
  -4   1  -3    3.30    0.35
   4   1   3    3.75    0.41
   4   1   3    2.61    0.30
   5  -1   3   86.41    2.33
   5  -1   3   84.25    2.44
   5  -1   3   81.50    2.51
   5   1   3   83.64    2.39
  -5   1  -3   80.83    2.40
   5   1   3   83.94    2.51
   6  -1   3  184.86    5.02
   6  -1   3  184.27    5.13
   6  -1   3  182.38    4.86
   6   1   3  196.20    5.00
   6   1   3  193.92    5.16
  -6   1  -3  190.53    4.99
   7  -1   3   26.61    1.21
   7  -1   3   29.19    1.18
   7  -1   3   25.44    0.97
  -7   1  -3   26.78    1.07
   7   1   3   28.19    1.14
   7   1   3   26.89    1.22
   8  -1   3   67.58    2.02
   8  -1   3   64.22    2.33
   8  -1   3   67.63    2.27
   8   1   3   69.54    2.39
   8   1   3   70.83    2.26
  -8   1  -3   70.69    2.16
   9  -1   3   30.44    1.11
   9  -1   3   31.70    1.39
   9   1   3   29.07    1.42
  -9   1  -3   29.90    1.20
   9   1   3   29.21    1.33
  10  -1   3   63.01    2.68
  10  -1   3   64.60    2.28
  10  -1   3   59.10    1.88
 -10   1  -3   59.31    2.00
  10   1   3   60.16    2.21
  10   1   3   62.03    2.36
  11  -1   3    1.55    0.46
  11   1   3    2.72    0.57
  11   1   3    1.82    0.46
  12  -1   3   15.57    1.12
  12   1   3   15.36    1.11
  12   1   3   15.30    1.15
  13  -1   3   -0.15    0.37
  13   1   3    0.03    0.37
  13   1   3    0.62    0.61
  14  -1   3    3.43    0.71
  14   1   3    2.20    0.61
  15  -1   3   -0.36    0.49
  15   1   3   -0.54    0.39
  17  -2  -3   -0.83    0.38
  16  -2  -3    6.97    0.98
  16   2  -3    8.81    1.02
  16   2  -3    7.51    1.07
  15  -2  -3    0.01    0.43
  15   2  -3    0.53    0.38
  15   2  -3    0.95    0.50
  14  -2  -3   35.37    1.72
  14   2  -3   31.59    1.72
  14   2  -3   32.59    1.58
  13  -2  -3   21.76    1.12
  13  -2  -3   22.88    1.32
  13   2  -3   21.68    1.33
  12  -2  -3   87.66    2.94
  12  -2  -3   87.73    2.80
  12   2  -3   87.67    3.01
  11  -2  -3    1.60    0.44
  11  -2  -3    1.49    0.35
  11   2  -3    1.68    0.39
  10  -2  -3  110.01    3.18
  10  -2  -3  101.03    2.78
  10  -2  -3  109.66    3.24
  10  -2  -3  106.01    3.32
  10   2  -3  105.40    3.30
   9  -2  -3   18.02    0.89
   9  -2  -3   17.33    0.61
   9  -2  -3   17.77    0.93
   9  -2  -3   16.23    0.91
   9   2  -3   16.94    0.91
   8  -2  -3  106.32    3.08
   8  -2  -3  110.74    3.12
   8  -2  -3  106.37    3.17
   8  -2  -3  105.66    2.75
   8   2  -3  109.21    3.15
   7  -2  -3    0.52    0.21
   7  -2  -3    0.67    0.21
   7  -2  -3    0.41    0.10
   7  -2  -3    0.47    0.21
   7   2  -3    0.65    0.12
   7   2  -3    0.65    0.21
   6  -2  -3  215.38    5.28
   6  -2  -3  214.49    5.50
   6  -2  -3  215.26    5.61
   6  -2  -3  216.10    5.62
   6   2  -3  215.90    5.28
   5  -2  -3   86.08    2.35
   5  -2  -3   88.57    2.50
  -5   2   3   88.81    2.49
   5   2  -3   86.22    2.22
   4  -2  -3   13.86    0.63
   4  -2  -3   14.64    0.59
   4  -2  -3   13.16    0.51
  -4   2   3   13.92    0.44
   4   2  -3   13.65    0.48
  -4   2   3   14.29    0.61
   3  -2  -3    4.78    0.23
  -3  -2   3    5.05    0.31
   3  -2  -3    4.95    0.34
   3  -2  -3    4.87    0.29
  -3   2   3    5.73    0.34
  -3   2   3    4.81    0.24
  -3   2   3    5.45    0.23
   3   2  -3    5.02    0.28
   2  -2  -3    1.66    0.21
   2  -2  -3    1.66    0.10
  -2  -2   3    2.19    0.22
   2  -2  -3    1.99    0.16
  -2   2   3    1.97    0.12
   2   2  -3    2.06    0.23
  -2   2   3    2.13    0.23
   1  -2  -3    3.03    0.24
  -1  -2   3    3.12    0.23
  -1  -2   3    2.89    0.23
  -1   2   3    3.12    0.22
  -1   2   3    2.96    0.12
   1   2  -3    3.55    0.27
   1   2  -3    2.85    0.21
   0  -2   3    5.47    0.33
   0  -2   3    5.12    0.32
   0  -2  -3    5.27    0.29
   0   2   3    5.22    0.20
   0   2   3    5.13    0.28
   0   2  -3    5.23    0.26
   0   2  -3    5.95    0.29
   0   2  -3    4.56    0.34
   1  -2   3  103.32    2.73
   1  -2   3  106.02    2.85
  -1  -2  -3  103.64    2.73
   1  -2   3  108.19    2.86
  -1   2  -3  106.50    2.70
   1   2   3  107.13    2.78
  -1   2  -3  104.31    2.93
  -1   2  -3  109.37    2.78
   2  -2   3   37.95    1.22
  -2  -2  -3   37.68    1.05
   2  -2   3   36.52    1.21
   2  -2   3   36.47    1.06
   2  -2   3   37.89    1.13
  -2   2  -3   37.26    1.05
  -2   2  -3   36.78    1.29
  -2   2  -3   36.94    1.18
   2   2   3   35.75    1.16
   3  -2   3   84.37    2.34
   3  -2   3   79.04    2.32
   3  -2   3   81.65    2.29
   3  -2   3   82.73    2.13
  -3   2  -3   78.64    2.33
   3   2   3   80.71    2.30
   4  -2   3   10.30    0.41
   4  -2   3    9.31    0.55
   4  -2   3    9.32    0.53
  -4   2  -3    8.63    0.58
   4   2   3    9.72    0.50
  -4   2  -3    9.74    0.57
   4   2   3   10.19    0.57
   5  -2   3  107.45    3.02
   5  -2   3  108.67    2.80
   5  -2   3  104.33    3.07
   5  -2   3  106.41    3.06
   5   2   3  109.66    3.11
   5   2   3  109.99    2.98
  -5   2  -3  107.31    3.15
   6  -2   3    5.79    0.44
   6  -2   3    6.17    0.35
   6  -2   3    6.73    0.53
   6  -2   3    5.38    0.51
  -6   2  -3    5.05    0.55
   6   2   3    5.14    0.48
   6   2   3    5.96    0.63
   7  -2   3    0.82    0.27
   7  -2   3    0.67    0.26
   7  -2   3    0.24    0.18
   7   2   3    0.48    0.24
  -7   2  -3    0.13    0.17
   7   2   3    0.91    0.30
   8  -2   3   45.62    1.59
   8  -2   3   45.77    1.73
   8  -2   3   45.67    1.80
  -8   2  -3   46.12    1.73
   8   2   3   45.68    1.80
   8   2   3   44.04    1.64
   9  -2   3    2.72    0.41
   9  -2   3    3.16    0.50
  -9   2  -3    1.91    0.40
   9   2   3    2.83    0.55
   9   2   3    2.32    0.45
  10  -2   3   76.44    2.42
  10  -2   3   78.30    2.69
  10   2   3   78.87    2.61
 -10   2  -3   78.05    2.60
  10   2   3   75.55    2.77
  11  -2   3   25.50    1.14
  11  -2   3   27.63    1.43
 -11   2  -3   25.64    1.28
  11   2   3   26.99    1.36
  11   2   3   26.47    1.46
  12  -2   3   43.58    2.00
  12   2   3   48.93    2.16
  12   2   3   46.79    1.97
  13  -2   3    3.45    0.69
  13   2   3    3.88    0.79
  13   2   3    2.32    0.58
  14  -2   3   30.97    1.74
  14   2   3   27.61    1.74
  14   2   3   26.26    1.57
  16  -3  -3    2.80    0.73
  16   3  -3    2.27    0.56
  16   3  -3    3.63    0.77
  15  -3  -3   -0.19    0.39
  15   3  -3   -0.08    0.33
  15   3  -3    0.24    0.31
  14  -3  -3    1.20    0.49
  14  -3  -3    1.61    0.44
  14   3  -3    0.96    0.43
  13  -3  -3   -0.25    0.33
  13  -3  -3    1.19    0.39
  13   3  -3    0.84    0.36
  12  -3  -3   46.30    1.88
  12  -3  -3   47.99    1.96
  12   3  -3   49.64    2.01
  11  -3  -3   -0.14    0.29
  11  -3  -3    0.20    0.24
  11   3  -3    0.17    0.23
  10  -3  -3   11.57    0.82
  10  -3  -3   10.50    0.77
  10   3  -3   12.45    0.80
   9  -3  -3    1.58    0.36
   9  -3  -3    1.63    0.36
   9   3  -3    2.11    0.40
   8  -3  -3   76.32    2.40
   8  -3  -3   80.57    2.54
   8   3  -3   81.84    2.46
   7  -3  -3    0.32    0.20
   7  -3  -3    0.38    0.21
   7  -3  -3    0.67    0.22
   7   3  -3    0.29    0.16
   7   3  -3    0.40    0.09
   6  -3  -3    0.06    0.13
   6  -3  -3    0.28    0.16
   6  -3  -3    0.25    0.14
  -6   3   3    0.22    0.17
   6   3  -3    0.21    0.08
   5  -3  -3   14.65    0.61
   5  -3  -3   14.79    0.75
   5  -3  -3   14.46    0.63
  -5   3   3   15.20    0.71
   5   3  -3   15.38    0.56
  -5   3   3   15.13    0.44
   4  -3  -3  103.00    3.02
   4  -3  -3  104.44    2.79
  -4  -3   3  111.56    2.96
   4   3  -3  108.02    2.84
  -4   3   3  105.65    2.69
  -4   3   3  109.77    2.93
  -3  -3   3  171.90    4.40
   3  -3  -3  165.97    4.21
   3  -3  -3  163.10    4.46
  -3   3   3  175.20    4.34
   3   3  -3  173.34    4.37
  -3   3   3  162.12    4.19
  -2  -3   3  163.46    4.30
   2  -3  -3  162.41    4.35
  -2  -3   3  170.24    4.27
   2  -3  -3  163.38    4.09
  -2   3   3  166.72    4.21
  -2   3   3  168.48    4.20
   2   3  -3  162.51    4.33
  -2   3   3  163.15    4.08
  -1  -3   3  126.20    3.28
  -1  -3   3  120.83    3.27
   1  -3  -3  118.05    3.28
   1  -3  -3  124.47    3.05
  -1   3   3  122.71    3.14
  -1   3   3  118.08    3.05
   1   3  -3  125.21    3.37
   0  -3   3  302.23    7.70
   0  -3   3  305.91    7.72
   0  -3  -3  302.68    7.66
   0   3   3  294.38    7.53
   0   3   3  316.33    7.48
   0   3  -3  310.42    7.84
   0   3  -3  314.89    7.62
   1  -3   3   93.31    2.65
  -1  -3  -3   92.09    2.55
   1   3   3   92.87    2.50
  -1   3  -3   97.68    2.50
  -1   3  -3   96.37    2.81
  -1   3  -3   97.36    2.50
   2  -3   3  381.44    9.35
   2  -3   3  371.48    9.38
  -2  -3  -3  371.96    9.17
  -2   3  -3  379.26    9.09
  -2   3  -3  367.71    9.51
   2   3   3  368.01    9.19
  -2   3  -3  368.90    9.23
  -3  -3  -3   48.31    1.38
   3  -3   3   47.80    1.60
   3   3   3   50.23    1.53
  -3   3  -3   50.02    1.56
  -3   3  -3   49.23    1.35
   4  -3   3  200.95    5.16
   4  -3   3  205.78    5.48
   4  -3   3  212.61    5.52
  -4   3  -3  210.51    5.47
  -4   3  -3  212.11    5.69
   4   3   3  205.93    5.41
   5  -3   3   10.38    0.64
   5  -3   3    9.57    0.57
   5  -3   3   10.66    0.65
   5  -3   3    9.16    0.39
   5   3   3   11.38    0.63
  -5   3  -3   10.30    0.64
  -5   3  -3   11.95    0.77
   6  -3   3    1.39    0.17
   6  -3   3    1.67    0.34
   6  -3   3    1.24    0.29
   6  -3   3    1.57    0.32
  -6   3  -3    1.03    0.32
   6   3   3    0.93    0.25
   7  -3   3    1.01    0.29
   7  -3   3    1.13    0.29
   7  -3   3    1.21    0.16
   7   3   3    1.33    0.32
   7   3   3    1.70    0.33
  -7   3  -3    1.51    0.40
   8  -3   3   83.29    2.64
   8  -3   3   84.16    2.72
   8   3   3   83.24    2.60
   8   3   3   85.18    2.78
  -8   3  -3   81.14    2.82
   9  -3   3    0.35    0.25
   9  -3   3    0.00    0.18
  -9   3  -3    0.17    0.24
   9   3   3    0.01    0.20
   9   3   3    0.08    0.25
  10  -3   3    0.46    0.32
  10  -3   3    0.76    0.29
  10   3   3    1.27    0.41
  10   3   3    0.78    0.33
 -10   3  -3    0.34    0.30
  11  -3   3   -0.40    0.28
  11  -3   3    0.13    0.21
  11   3   3    0.20    0.30
 -11   3  -3    0.62    0.34
  11   3   3    0.41    0.29
  12  -3   3   19.81    1.29
  12  -3   3   19.91    1.13
  12   3   3   22.61    1.41
  12   3   3   19.30    1.23
 -12   3  -3   19.72    1.24
  13  -3   3    1.96    0.56
  13   3   3    3.29    0.67
  13   3   3    1.98    0.55
  14  -3   3    3.12    0.70
  14   3   3    2.15    0.58
  14   3   3    1.86    0.58
  16  -4  -3   -0.20    0.43
  16   4  -3   -0.62    0.31
  15  -4  -3    2.67    0.67
  15  -4  -3    1.48    0.48
  15   4  -3    1.17    0.53
  14  -4  -3    8.09    0.96
  14  -4  -3    6.44    0.84
  14   4  -3    6.81    0.92
  13  -4  -3   85.97    3.01
  13  -4  -3   80.71    2.93
  13   4  -3   82.42    3.02
  12  -4  -3    0.16    0.31
  12  -4  -3   -0.14    0.32
  12   4  -3    0.07    0.25
  11  -4  -3   77.42    2.75
  11  -4  -3   80.16    2.69
  11   4  -3   77.95    2.70
  10  -4  -3    0.37    0.28
  10  -4  -3    0.46    0.30
  10   4  -3    0.41    0.25
   9  -4  -3  158.44    4.72
   9  -4  -3  171.62    4.57
   9   4  -3  157.86    4.55
   8  -4  -3   47.49    1.63
   8  -4  -3   45.24    1.81
   8   4  -3   46.44    1.61
   7  -4  -3   62.65    2.16
   7  -4  -3   60.96    1.91
   7   4  -3   59.64    1.65
   6  -4  -3   19.21    0.99
   6  -4  -3   18.74    0.79
  -6   4   3   18.28    0.91
   6   4  -3   19.48    0.70
   5  -4  -3   50.79    1.54
   5  -4  -3   48.86    1.78
  -5   4   3   51.19    1.65
   5   4  -3   51.02    1.53
  -5   4   3   50.01    1.32
  -4  -4   3  112.57    3.12
   4  -4  -3  110.21    2.96
   4  -4  -3  111.36    3.26
   4   4  -3  109.33    3.05
  -4   4   3  114.11    3.07
  -3  -4   3   81.63    2.40
   3  -4  -3   82.02    2.22
   3  -4  -3   81.45    2.51
  -3  -4   3   81.57    2.33
  -3   4   3   83.04    2.31
  -3   4   3   85.47    2.31
   3   4  -3   81.60    2.42
   2  -4  -3   73.76    2.00
  -2  -4   3   74.89    2.21
   2  -4  -3   74.39    2.29
  -2  -4   3   77.01    2.20
   2   4  -3   70.49    2.26
  -2   4   3   76.50    2.05
  -2   4   3   75.79    2.07
  -1  -4   3   36.99    1.28
  -1  -4   3   37.91    1.30
   1  -4  -3   36.32    1.08
   1  -4  -3   36.65    1.31
   1   4  -3   37.91    1.40
   0  -4   3   69.32    2.16
   0  -4  -3   71.18    2.13
   0  -4   3   70.93    2.13
   0   4  -3   72.12    2.30
   1  -4   3   29.78    1.12
   1  -4   3   31.22    1.18
  -1  -4  -3   28.83    1.06
  -1   4  -3   29.64    1.28
  -1   4  -3   28.34    0.96
   2  -4   3    9.60    0.59
  -2  -4  -3    9.98    0.53
   2  -4   3    9.73    0.62
  -2   4  -3   10.21    0.73
   2   4   3   10.01    0.48
  -2   4  -3   10.16    0.44
  -2   4  -3   11.25    0.53
  -3  -4  -3   16.45    0.66
   3  -4   3   14.07    0.76
   3  -4   3   15.24    0.82
  -3   4  -3   15.95    0.55
  -3   4  -3   15.83    0.72
  -3   4  -3   16.47    0.95
   3   4   3   15.60    0.68
   4  -4   3    1.71    0.31
   4  -4   3    1.42    0.33
  -4   4  -3    2.10    0.44
  -4   4  -3    1.75    0.32
   4   4   3    1.04    0.24
   5  -4   3   34.21    1.39
   5  -4   3   33.07    1.34
   5   4   3   34.33    1.27
  -5   4  -3   34.08    1.55
   6  -4   3    0.21    0.21
   6  -4   3    0.03    0.20
  -6   4  -3    0.03    0.27
   6   4   3    0.07    0.16
   7  -4   3   27.21    1.27
   7  -4   3   27.31    1.27
  -7   4  -3   27.05    1.44
   7   4   3   28.20    1.25
   8  -4   3    0.25    0.23
   8  -4   3    0.10    0.25
  -8   4  -3   -0.03    0.28
   8   4   3    0.20    0.22
   8   4   3    0.38    0.26
   9  -4   3   13.37    0.90
   9  -4   3   12.49    0.94
   9   4   3   11.61    0.81
  -9   4  -3   11.92    1.15
   9   4   3   11.69    0.90
  10  -4   3    1.28    0.43
  10  -4   3    0.81    0.34
  10   4   3    1.09    0.40
  10   4   3    1.02    0.35
 -10   4  -3    1.89    0.51
  11  -4   3  119.61    3.80
  11  -4   3  127.00    4.02
  11   4   3  127.16    4.09
  11   4   3  119.64    3.78
 -11   4  -3  116.52    4.04
  12  -4   3    2.13    0.56
  12  -4   3    2.18    0.50
  12   4   3    2.74    0.65
  12   4   3    2.30    0.53
 -12   4  -3    2.80    0.63
  13  -4   3   31.56    1.77
  13   4   3   29.62    1.76
  13   4   3   29.58    1.58
  14  -4   3    0.31    0.74
  14   4   3    0.50    0.45
  14   4   3    0.45    0.39
  15  -5  -3   31.65    1.81
  15  -5  -3   32.01    1.75
  15   5  -3   30.48    1.80
  14  -5  -3    0.25    0.37
  14  -5  -3    0.23    0.41
  14   5  -3    0.15    0.33
  13  -5  -3   12.40    1.22
  13  -5  -3   15.57    1.16
  13   5  -3   15.05    1.12
  12  -5  -3   11.27    1.08
  12  -5  -3   12.18    0.96
  12   5  -3    9.89    1.01
  11  -5  -3   12.05    1.14
  11  -5  -3   13.26    0.94
  11   5  -3   12.62    0.92
  10  -5  -3    4.14    0.56
  10  -5  -3    5.41    0.76
  10   5  -3    4.90    0.63
   9  -5  -3    5.32    0.59
   9  -5  -3    5.47    0.74
   9   5  -3    5.48    0.60
   8  -5  -3   15.77    0.83
   8  -5  -3   14.13    0.97
   8   5  -3   14.60    0.77
   7  -5  -3    1.61    0.39
   7  -5  -3    1.31    0.28
   7   5  -3    1.43    0.22
   6  -5  -3    9.16    0.55
   6  -5  -3   10.49    0.79
   6   5  -3    7.96    0.49
   5  -5  -3   50.90    1.90
   5  -5  -3   47.86    1.56
   5   5  -3   51.78    1.63
   4  -5  -3   21.31    0.82
  -4  -5   3   22.53    0.97
   4  -5  -3   20.29    1.07
   4   5  -3   21.84    0.95
  -4   5   3   21.52    0.89
  -3  -5   3    0.29    0.16
   3  -5  -3    0.54    0.24
  -3  -5   3    0.43    0.18
   3  -5  -3    0.54    0.15
  -3   5   3    0.33    0.17
   3   5  -3    0.29    0.20
  -3   5   3    0.50    0.17
   2  -5  -3   78.27    2.17
   2  -5  -3   79.01    2.51
  -2  -5   3   78.70    2.38
  -2  -5   3   80.93    2.40
   2   5  -3   76.70    2.49
   1  -5  -3   49.31    1.75
  -1  -5   3   51.93    1.73
  -1  -5   3   49.99    1.68
   1  -5  -3   50.48    1.48
   1   5  -3   49.57    1.84
   0  -5   3  108.77    3.11
   0  -5   3  106.07    3.15
   0  -5  -3  103.67    3.11
   0   5  -3  112.07    3.35
   1  -5   3    8.43    0.58
  -1  -5  -3    9.87    0.60
   1  -5   3    8.47    0.62
  -1   5  -3    8.14    0.82
  -1   5  -3    9.23    0.49
   2  -5   3   33.06    1.29
  -2  -5  -3   33.87    1.22
   2  -5   3   32.34    1.35
  -2   5  -3   31.41    1.04
  -2   5  -3   31.29    1.09
  -2   5  -3   33.06    1.52
   3  -5   3  148.41    4.17
  -3  -5  -3  153.46    3.98
   3  -5   3  151.13    4.28
  -3   5  -3  146.08    4.05
  -3   5  -3  145.54    4.48
   3   5   3  146.04    3.91
  -3   5  -3  145.69    3.77
   4  -5   3   45.82    1.75
  -4  -5  -3   46.40    1.44
   4  -5   3   46.02    1.68
  -4   5  -3   46.27    1.96
  -4   5  -3   41.52    1.26
   4   5   3   44.94    1.50
   5  -5   3   86.34    2.82
   5  -5   3   85.77    2.74
   5   5   3   82.83    2.56
  -5   5  -3   88.98    3.08
   6  -5   3    0.32    0.23
   6  -5   3    0.27    0.24
  -6   5  -3    0.18    0.32
   6   5   3    0.23    0.20
   7  -5   3  151.88    4.51
   7  -5   3  156.31    4.58
  -7   5  -3  154.26    4.87
   7   5   3  153.01    4.42
   8  -5   3    1.31    0.39
   8  -5   3    1.29    0.39
   8   5   3    1.13    0.38
  -8   5  -3    1.26    0.51
   9  -5   3   64.27    2.44
   9  -5   3   63.98    2.45
  -9   5  -3   64.92    2.71
   9   5   3   68.80    2.48
  10  -5   3    1.22    0.42
  10  -5   3    1.23    0.41
  10   5   3    0.94    0.35
  10   5   3    1.30    0.43
 -10   5  -3    1.53    0.55
  11  -5   3   26.63    1.45
  11  -5   3   27.78    1.57
  11   5   3   30.08    1.62
 -11   5  -3   27.17    1.69
  11   5   3   27.63    1.41
  12  -5   3    4.43    0.78
  12  -5   3    3.77    0.66
  12   5   3    3.41    0.62
  12   5   3    3.34    0.69
 -12   5  -3    3.62    0.80
  13  -5   3    0.80    0.52
  13  -5   3    1.16    0.46
 -13   5  -3    0.29    0.47
  13   5   3    0.90    0.43
  13   5   3    1.06    0.48
  14  -6  -3    0.25    0.37
  14   6  -3    0.30    0.36
  13  -6  -3    0.57    0.44
  13   6  -3    0.45    0.36
  12  -6  -3    1.59    0.54
  12   6  -3    2.39    0.52
  11  -6  -3    0.63    0.34
  11  -6  -3    0.15    0.35
  11   6  -3    0.08    0.26
  10  -6  -3    5.87    0.84
  10  -6  -3    5.60    0.67
  10   6  -3    4.85    0.64
   9  -6  -3    7.51    0.91
   9  -6  -3    8.30    0.76
   9   6  -3    8.59    0.66
   8  -6  -3   92.32    2.86
   8  -6  -3   89.83    3.19
   8   6  -3   93.65    2.74
   7  -6  -3   49.48    2.09
   7  -6  -3   52.13    1.78
   6  -6  -3  181.62    5.37
   6  -6  -3  184.70    4.94
   6   6  -3  185.31    4.90
   5  -6  -3   28.41    1.44
   5  -6  -3   32.16    1.17
   5   6  -3   30.23    1.23
   4  -6  -3  280.23    7.04
  -4  -6   3  274.00    7.12
  -4  -6   3  285.50    7.27
   4  -6  -3  261.93    7.46
   4   6  -3  277.90    7.28
  -3  -6   3   32.14    1.33
   3  -6  -3   35.22    1.17
   3  -6  -3   33.19    1.50
  -3  -6   3   31.96    1.29
   3   6  -3   33.32    1.42
  -2  -6   3   56.77    1.96
   2  -6  -3   58.72    1.76
   2  -6  -3   58.97    2.12
  -2  -6   3   58.67    1.98
   2   6  -3   58.86    2.13
  -1  -6   3   20.75    1.00
  -1  -6   3   20.21    1.02
   1  -6  -3   19.73    1.06
   1  -6  -3   20.45    0.81
   1   6  -3   22.40    1.19
   0  -6  -3   65.45    2.21
   0  -6   3   63.26    2.14
   0  -6   3   66.38    2.24
   0   6  -3   66.19    2.42
   1  -6   3    0.24    0.24
  -1  -6  -3    0.11    0.21
   1  -6   3    0.14    0.20
  -1   6  -3    0.24    0.32
  -1   6  -3    0.44    0.16
   2  -6   3    0.10    0.19
   2  -6   3    0.17    0.23
  -2  -6  -3    0.27    0.22
  -2   6  -3    0.41    0.14
  -2   6  -3    0.00    0.28
  -3  -6  -3    1.12    0.29
   3  -6   3    0.41    0.28
   3  -6   3    0.96    0.30
  -3   6  -3    0.55    0.38
  -4  -6  -3    6.32    0.48
   4  -6   3    6.68    0.68
   4  -6   3    5.95    0.73
  -4   6  -3    6.15    0.85
   5  -6   3   26.30    1.26
   5  -6   3   23.43    1.28
   5   6   3   26.00    1.10
  -5   6  -3   24.53    1.51
   6  -6   3   42.74    1.86
   6  -6   3   41.32    1.76
   6   6   3   42.59    1.63
  -6   6  -3   49.54    2.21
   7  -6   3    3.35    0.60
   7  -6   3    4.72    0.63
   7   6   3    4.01    0.57
  -7   6  -3    3.32    0.71
   8  -6   3    6.46    0.79
   8  -6   3    5.88    0.74
   8   6   3    5.28    0.69
  -8   6  -3    6.28    1.00
   9  -6   3    4.81    0.73
   9  -6   3    6.27    0.78
   9   6   3    6.65    0.83
  -9   6  -3    6.04    0.94
  10  -6   3    2.80    0.60
  10  -6   3    3.00    0.62
  10   6   3    3.58    0.69
  10   6   3    2.27    0.47
 -10   6  -3    2.04    0.67
  11  -6   3    2.18    0.56
  11  -6   3    3.13    0.64
  11   6   3    2.26    0.56
 -11   6  -3    2.30    0.71
  11   6   3    2.37    0.51
  12  -6   3    2.14    0.61
  12  -6   3    3.27    0.66
 -12   6  -3    1.62    0.67
  12   6   3    1.98    0.51
  12   6   3    2.63    0.69
  12  -7  -3    0.07    0.41
  12   7  -3   -0.18    0.24
  11  -7  -3    3.76    0.77
  11   7  -3    3.28    0.56
  10  -7  -3    1.75    0.56
  10   7  -3    0.61    0.31
   9  -7  -3    9.18    1.06
   9   7  -3    8.26    0.66
   8  -7  -3   -0.08    0.28
   7  -7  -3    0.71    0.41
   6  -7  -3    8.81    0.99
   5  -7  -3    6.86    0.84
   5   7  -3    7.66    0.73
  -4  -7   3   57.47    1.93
   4  -7  -3   58.46    2.27
  -4  -7   3   53.81    1.99
   4   7  -3   58.44    2.10
  -3  -7   3    2.25    0.42
   3  -7  -3    2.45    0.52
  -3  -7   3    3.11    0.47
   3   7  -3    1.72    0.45
  -2  -7   3   26.05    1.22
   2  -7  -3   25.99    1.33
  -2  -7   3   26.31    1.20
   2   7  -3   26.93    1.39
  -1  -7   3    1.02    0.35
   1  -7  -3    0.85    0.33
  -1  -7   3    0.86    0.28
   1   7  -3    1.14    0.43
   0  -7   3   26.59    1.22
   0  -7   3   25.79    1.29
   0  -7  -3   28.56    1.33
   0   7  -3   25.85    1.46
   1  -7   3   10.01    0.74
  -1  -7  -3   10.61    0.78
   1  -7   3   11.28    0.86
  -1   7  -3   10.92    1.12
   2  -7   3  108.84    3.30
  -2  -7  -3  106.67    3.23
   2  -7   3  102.32    3.41
  -2   7  -3  106.11    3.70
  -3  -7  -3    9.77    0.68
   3  -7   3   10.25    0.78
   3  -7   3    9.39    0.95
  -3   7  -3   10.38    1.18
   4  -7   3   71.17    2.65
   4  -7   3   72.19    2.52
  -4   7  -3   72.99    2.94
   5  -7   3   24.42    1.38
   5  -7   3   22.20    1.25
  -5   7  -3   24.10    1.59
   5   7   3   25.75    1.12
   6  -7   3   72.75    2.84
   6  -7   3   76.98    2.76
  -6   7  -3   79.97    3.22
   6   7   3   81.95    2.56
   7  -7   3   43.69    2.02
   7  -7   3   44.02    1.95
  -7   7  -3   47.97    2.37
   7   7   3   44.57    1.78
   8  -7   3   18.72    1.29
   8  -7   3   21.00    1.30
   8   7   3   19.24    1.15
  -8   7  -3   19.76    1.56
   9  -7   3   33.50    1.75
   9  -7   3   30.55    1.66
   9   7   3   27.91    1.51
  -9   7  -3   31.68    1.98
  10  -7   3   25.45    1.56
  10  -7   3   27.52    1.62
 -10   7  -3   24.20    1.79
  10   7   3   27.82    1.53
  10  -8  -3   28.23    1.78
  10   8  -3   26.30    1.28
   9  -8  -3   17.87    1.39
   8  -8  -3    0.55    0.46
   7  -8  -3   39.31    1.99
   6  -8  -3    2.36    0.61
   5  -8  -3   49.06    2.19
   4  -8  -3   17.94    1.24
   4   8  -3   17.79    1.12
   3  -8  -3   22.11    1.36
  -3  -8   3   23.42    1.18
  -3  -8   3   25.50    1.23
   3   8  -3   23.09    1.34
  -2  -8   3    1.96    0.41
   2  -8  -3    2.22    0.53
  -2  -8   3    1.91    0.44
   2   8  -3    1.28    0.47
  -1  -8   3   16.22    0.97
   1  -8  -3   15.60    1.08
  -1  -8   3   16.27    1.04
   1   8  -3   16.03    1.18
   0  -8   3    1.73    0.44
   0  -8  -3    1.20    0.40
   0  -8   3    1.21    0.34
   0   8  -3    1.29    0.49
   1  -8   3    7.99    0.79
   1  -8   3    8.58    0.90
  -1  -8  -3    8.47    0.86
  -1   8  -3    8.05    1.09
   2  -8   3    6.78    0.74
   2  -8   3    6.59    0.82
  -2  -8  -3    6.70    0.74
  -2   8  -3    6.08    0.98
   3  -8   3    2.44    0.49
   3  -8   3    2.57    0.57
  -3   8  -3    2.29    0.65
   4  -8   3   -0.23    0.27
   4  -8   3   -0.05    0.25
  -4   8  -3    0.56    0.47
   5  -8   3    3.30    0.66
   5  -8   3    5.74    0.76
  -5   8  -3    4.09    0.84
   6  -8   3    2.68    0.57
   6  -8   3    4.60    0.78
  -6   8  -3    3.95    0.88
   6   8   3    3.16    0.51
   7  -8   3    2.57    0.57
   7  -8   3    2.46    0.60
   7   8   3    2.74    0.54
  -7   8  -3    3.07    0.83
   8  -8   3   11.56    1.21
   8  -8   3   11.94    1.17
  -8   8  -3   11.17    1.41
   8   8   3   12.84    0.97
   7  -9  -3    2.83    0.73
   6  -9  -3    0.56    0.47
   5  -9  -3    3.62    0.76
   4  -9  -3    0.29    0.46
   3  -9  -3   86.35    3.22
  -3  -9   3   85.97    2.91
  -3  -9   3   84.21    2.93
   3   9  -3   90.14    3.21
  -2  -9   3    1.27    0.45
  -2  -9   3    0.88    0.41
   2  -9  -3    1.10    0.51
   2   9  -3    1.41    0.52
  -1  -9   3   63.58    2.44
  -1  -9   3   62.22    2.43
   1  -9  -3   64.82    2.53
   1   9  -3   61.00    2.66
   0  -9  -3    1.20    0.45
   0  -9   3    1.21    0.50
   0  -9   3    1.22    0.47
   0   9  -3    2.41    0.68
   1  -9   3  137.27    5.28
   1  -9   3  144.97    4.51
  -1   9  -3  137.95    4.79
   2  -9   3    0.92    0.45
  -2   9  -3    1.05    0.57
   3  -9   3   31.14    1.72
  -3   9  -3   32.54    1.98
   4  -9   3    4.17    0.78
  -4   9  -3    2.90    0.80
   5  -9   3   36.63    1.94
  -5   9  -3   36.51    2.21
  17   0  -4    0.33    0.41
  16   0  -4   21.45    1.40
  15   0  -4   -0.08    0.31
  14   0  -4   25.41    1.47
  14   0  -4   21.83    1.27
  13   0  -4   -0.03    0.25
  13   0  -4   -0.29    0.25
  12   0  -4   57.31    2.09
  12   0  -4   57.51    2.24
  12   0  -4   59.59    1.87
  11   0  -4    0.09    0.20
  11   0  -4    0.09    0.15
  11   0  -4   -0.02    0.22
  10   0  -4   45.45    1.47
  10   0  -4   44.52    1.75
   9   0  -4   -0.14    0.15
   9   0  -4    0.00    0.10
   8   0  -4  321.49    8.35
   8   0  -4  324.64    8.07
   7   0  -4    0.05    0.17
   7   0  -4    0.05    0.10
   6   0  -4  651.52   16.39
   6   0  -4  699.07   16.62
   5   0  -4    0.23    0.10
   5   0  -4   -0.01    0.06
   4   0  -4  126.77    3.19
   4   0  -4  122.70    3.22
   3   0  -4   -0.83    0.06
   3   0  -4   -0.83    0.04
   3   0  -4   -0.77    0.07
  -3   0   4   -0.82    0.06
  -2   0   4  357.85    8.83
   2   0  -4  360.62    8.84
   2   0  -4  363.69    8.88
  -2   0   4  370.75    8.87
   2   0  -4  351.09    8.84
   2   0  -4  374.16    8.96
   1   0  -4   -0.72    0.09
   1   0  -4   -0.74    0.08
  -1   0   4   -0.70    0.09
   1   0  -4   -0.78    0.05
   1   0  -4   -0.83    0.05
  -1   0   4   -0.84    0.04
  -1   0   4   -0.74    0.07
   0   0   4  333.30    8.01
   0   0   4  323.38    7.90
   0   0  -4  314.01    8.17
   0   0  -4  325.49    7.89
   0   0   4  314.88    7.92
  -1   0  -4   -0.24    0.05
   1   0   4   -0.21    0.08
   1   0   4   -0.30    0.07
  -2   0  -4    4.33    0.24
   2   0   4    4.10    0.33
   2   0   4    4.38    0.29
  -3   0  -4    0.07    0.07
   3   0   4    0.06    0.11
   3   0   4    0.04    0.11
   4   0   4  363.42    9.16
  -4   0  -4  364.40    9.01
   4   0   4  372.61    9.31
   5   0   4   -0.02    0.14
  -5   0  -4    0.07    0.09
   5   0   4    0.03    0.15
  -6   0  -4  263.84    6.59
   6   0   4  267.01    6.83
   6   0   4  258.08    6.98
  -7   0  -4    0.06    0.10
   7   0   4    0.09    0.22
   7   0   4    0.07    0.15
  -8   0  -4  185.61    4.86
   8   0   4  195.32    5.42
   8   0   4  187.29    5.21
   9   0   4    0.00    0.28
   9   0   4   -0.02    0.20
  -9   0  -4    0.03    0.11
  10   0   4    0.12    0.27
  10   0   4   -0.23    0.15
  11   0   4   -0.03    0.30
  11   0   4    0.01    0.42
  12   0   4   15.96    1.14
  13   0   4   -0.31    0.34
  14   0   4   17.80    1.36
  17  -1  -4   20.28    1.46
  17   1  -4   22.99    1.45
  16  -1  -4    0.49    0.46
  16   1  -4    0.43    0.40
  15  -1  -4   10.14    1.06
  15   1  -4    9.35    0.94
  15   1  -4    9.79    1.14
  14  -1  -4    1.15    0.46
  14   1  -4    1.17    0.45
  14   1  -4    1.41    0.44
  13  -1  -4    2.25    0.50
  13  -1  -4    3.40    0.50
  13   1  -4    3.31    0.53
  13   1  -4    2.34    0.55
  12  -1  -4    2.50    0.50
  12  -1  -4    2.54    0.42
  12  -1  -4    2.51    0.53
  12   1  -4    3.23    0.56
  11  -1  -4   26.54    1.10
  11  -1  -4   25.08    1.21
  11  -1  -4   23.31    1.26
  11   1  -4   25.64    1.29
  11   1  -4   26.20    0.94
  10  -1  -4    5.52    0.58
  10  -1  -4    4.79    0.62
  10  -1  -4    5.78    0.55
  10   1  -4    6.57    0.75
  10   1  -4    5.53    0.37
   9  -1  -4  161.62    4.56
   9  -1  -4  163.98    4.20
   9  -1  -4  163.38    4.35
   9  -1  -4  159.36    4.40
   9   1  -4  161.56    4.15
   9   1  -4  158.52    4.54
   8  -1  -4   43.13    1.42
   8  -1  -4   42.32    1.44
   8  -1  -4   41.62    1.28
   8  -1  -4   40.97    1.55
   8   1  -4   40.96    1.52
   8   1  -4   42.26    1.25
   7  -1  -4  128.21    3.64
   7  -1  -4  126.70    3.48
   7  -1  -4  131.89    3.37
   7  -1  -4  132.50    3.51
   7   1  -4  132.99    3.33
   7   1  -4  126.20    3.60
   6  -1  -4   55.68    1.57
   6  -1  -4   55.65    1.69
   6  -1  -4   57.93    1.81
   6   1  -4   56.37    1.55
   5  -1  -4   49.54    1.38
   5  -1  -4   49.10    1.48
   5  -1  -4   49.42    1.56
   5   1  -4   49.02    1.34
   4  -1  -4  208.96    5.10
   4  -1  -4  202.43    5.27
   4  -1  -4  204.89    5.20
  -4   1   4  207.58    5.09
   4   1  -4  202.27    5.06
   3  -1  -4  242.75    6.14
   3  -1  -4  254.49    6.22
  -3  -1   4  251.39    6.19
   3   1  -4  243.06    6.11
  -3   1   4  252.70    6.12
   3   1  -4  249.85    6.22
   2  -1  -4  335.88    8.03
  -2  -1   4  331.38    8.21
   2  -1  -4  328.13    8.18
  -2  -1   4  328.47    8.18
   2   1  -4  334.92    8.19
   2   1  -4  326.23    8.14
  -2   1   4  344.71    8.25
  -2   1   4  333.67    8.14
  -1  -1   4   -0.19    0.06
   1  -1  -4    0.12    0.06
  -1  -1   4   -0.07    0.07
   1   1  -4   -0.08    0.07
   1   1  -4   -0.17    0.06
   1   1  -4    0.08    0.10
  -1   1   4   -0.10    0.10
   0  -1   4  436.86   10.73
   0  -1  -4  421.00   10.70
   0  -1   4  445.49   10.76
   0  -1  -4  437.69   10.61
   0   1  -4  456.21   10.78
   0   1   4  453.56   10.61
   0   1  -4  435.10   10.74
   0   1   4  440.72   10.79
   0   1  -4  428.06   10.74
  -1  -1  -4  189.84    4.68
   1  -1   4  193.02    4.80
  -1  -1  -4  178.82    4.67
   1  -1   4  194.27    4.72
  -1   1  -4  183.70    4.79
  -1   1  -4  193.69    4.84
   1   1   4  190.37    4.85
   1   1   4  186.08    4.68
   2  -1   4   97.62    2.68
   2  -1   4  100.55    2.59
   2  -1   4   97.35    2.72
  -2  -1  -4   97.29    2.51
  -2   1  -4   95.82    2.67
   2   1   4   99.16    2.74
   2   1   4  101.00    2.60
  -2   1  -4  101.52    2.74
  -3  -1  -4  174.51    4.41
   3  -1   4  177.78    4.71
   3  -1   4  178.21    4.65
   3   1   4  184.83    4.74
   3   1   4  177.72    4.57
  -3   1  -4  178.21    4.63
  -4  -1  -4  229.20    5.69
   4  -1   4  232.13    6.07
   4  -1   4  232.89    5.98
   4  -1   4  228.24    5.85
   4   1   4  235.94    6.09
   4   1   4  234.48    5.92
  -4   1  -4  231.52    5.95
   5  -1   4  414.88   10.41
   5  -1   4  432.10   10.71
   5  -1   4  422.02   10.59
   5   1   4  414.76   10.70
   5   1   4  433.00   10.54
  -5   1  -4  414.44   10.52
   6  -1   4   57.19    1.70
   6  -1   4   55.64    1.95
   6  -1   4   57.49    1.90
  -6   1  -4   56.63    1.80
   6   1   4   58.90    1.86
   6   1   4   54.76    1.97
   7  -1   4   39.57    1.26
   7  -1   4   36.06    1.44
   7  -1   4   35.04    1.51
   7   1   4   38.51    1.44
  -7   1  -4   36.38    1.34
   7   1   4   38.46    1.56
   8  -1   4    1.94    0.39
   8  -1   4    1.57    0.37
   8   1   4    1.78    0.46
   8   1   4    2.30    0.44
  -8   1  -4    1.98    0.33
   9  -1   4   28.27    1.43
   9  -1   4   28.66    1.36
   9   1   4   29.43    1.47
   9   1   4   32.28    1.38
  -9   1  -4   28.84    1.18
  10  -1   4    0.20    0.31
  10   1   4    0.26    0.30
  10   1   4    0.41    0.31
 -10   1  -4    0.58    0.22
  11  -1   4    2.58    0.56
  11   1   4    3.31    0.61
  11   1   4    3.50    0.68
  12  -1   4   -0.51    0.28
  12   1   4    0.13    0.30
  12   1   4   -0.24    0.31
  13  -1   4    3.77    0.71
  13   1   4    3.60    0.69
  14  -1   4   -0.15    0.43
  14   1   4    0.22    0.44
  17  -2  -4   13.86    1.39
  17   2  -4   11.98    1.41
  17   2  -4   12.25    1.42
  16  -2  -4   -0.18    0.42
  16   2  -4    0.36    0.36
  16   2  -4   -0.35    0.31
  15  -2  -4   48.02    2.12
  15   2  -4   46.80    2.21
  15   2  -4   43.54    1.94
  14  -2  -4    9.82    0.80
  14  -2  -4   12.34    1.11
  14   2  -4   11.65    1.25
  13  -2  -4   52.94    1.94
  13  -2  -4   50.08    2.06
  13   2  -4   48.49    2.10
  12  -2  -4    7.62    0.79
  12  -2  -4    7.74    0.74
  12   2  -4    9.26    0.99
  11  -2  -4  166.36    4.28
  11  -2  -4  164.03    4.72
  11  -2  -4  169.55    4.67
  11   2  -4  162.32    4.82
  10  -2  -4   -0.05    0.09
  10  -2  -4    0.03    0.20
  10  -2  -4    0.06    0.18
  10  -2  -4    0.23    0.28
  10   2  -4   -0.19    0.14
   9  -2  -4  114.69    3.29
   9  -2  -4  113.72    3.41
   9  -2  -4  114.29    3.30
   9  -2  -4  110.46    2.94
   9   2  -4  112.57    2.93
   9   2  -4  115.10    3.38
   8  -2  -4   37.97    1.34
   8  -2  -4   39.44    1.40
   8  -2  -4   35.64    1.09
   8  -2  -4   37.72    1.42
   8   2  -4   36.39    1.39
   8   2  -4   36.96    1.08
   7  -2  -4   70.36    2.15
   7  -2  -4   68.03    1.85
   7  -2  -4   69.59    2.05
   7  -2  -4   66.82    2.15
   7   2  -4   71.93    1.84
   6  -2  -4   92.97    2.69
   6  -2  -4   95.63    2.56
   6  -2  -4   92.73    2.68
   6  -2  -4   92.63    2.41
   6   2  -4   92.36    2.39
   5  -2  -4   27.20    1.02
   5  -2  -4   28.24    0.91
   5  -2  -4   27.84    1.05
   5   2  -4   29.28    0.86
  -5   2   4   30.10    0.85
   4  -2  -4   24.61    0.92
   4  -2  -4   23.74    0.74
   4   2  -4   24.92    0.78
  -4   2   4   24.99    0.74
   3  -2  -4   69.21    1.75
   3  -2  -4   69.75    1.93
  -3  -2   4   68.23    1.95
   3  -2  -4   66.07    1.98
  -3   2   4   69.92    1.84
   3   2  -4   69.44    1.90
  -3   2   4   71.15    1.99
   2  -2  -4    0.19    0.11
  -2  -2   4    0.08    0.08
   2  -2  -4    0.12    0.09
  -2   2   4    0.29    0.12
   2   2  -4    0.12    0.09
   2   2  -4    0.21    0.09
  -1  -2   4   14.89    0.60
   1  -2  -4   13.23    0.57
  -1   2   4   14.78    0.59
   1   2  -4   14.83    0.57
   1   2  -4   14.81    0.62
   1   2  -4   14.43    0.52
   0  -2   4  176.67    4.64
   0  -2   4  177.52    4.58
   0  -2  -4  184.57    4.57
   0   2  -4  179.10    4.69
   0   2   4  178.15    4.40
   0   2  -4  181.75    4.55
   0   2  -4  184.37    4.57
   0   2   4  181.19    4.61
   1  -2   4    6.76    0.35
   1  -2   4    7.22    0.43
   1  -2   4    7.30    0.41
  -1  -2  -4    7.26    0.35
   1  -2   4    6.79    0.34
   1   2   4    7.33    0.31
  -1   2  -4    6.99    0.34
   1   2   4    6.73    0.40
  -1   2  -4    6.42    0.44
  -1   2  -4    6.74    0.39
   2  -2   4   32.00    0.99
   2  -2   4   31.79    1.06
  -2  -2  -4   33.39    0.97
   2  -2   4   32.05    1.13
   2   2   4   31.60    1.11
   2   2   4   32.63    0.99
  -2   2  -4   31.43    1.11
  -2   2  -4   32.11    0.99
   3  -2   4   38.17    1.26
   3  -2   4   34.96    1.23
  -3  -2  -4   36.73    1.05
   3  -2   4   36.69    1.10
   3   2   4   37.43    1.16
   3   2   4   37.64    1.29
  -3   2  -4   35.72    1.32
  -3   2  -4   37.51    1.30
   4  -2   4  175.48    4.78
   4  -2   4  181.35    4.73
   4  -2   4  182.29    4.55
   4   2   4  182.43    4.65
   4   2   4  181.70    4.83
  -4   2  -4  174.49    4.84
   5  -2   4  103.37    3.05
   5  -2   4  102.35    3.01
   5  -2   4  105.54    2.77
   5  -2   4  106.09    2.95
  -5   2  -4  102.32    3.07
   5   2   4  105.77    3.08
   5   2   4  103.55    2.91
   6  -2   4    8.25    0.61
   6  -2   4    8.69    0.63
   6  -2   4    9.53    0.47
   6  -2   4    8.59    0.55
   6   2   4    8.01    0.62
  -6   2  -4    9.00    0.63
   6   2   4    9.07    0.60
   7  -2   4   99.01    3.05
   7  -2   4  100.13    2.91
   7  -2   4  101.22    2.76
   7  -2   4  100.41    3.12
   7   2   4  102.16    2.98
   7   2   4   99.96    3.15
  -7   2  -4  101.96    3.08
   8  -2   4    0.25    0.26
   8  -2   4    0.11    0.17
   8   2   4    0.49    0.29
  -8   2  -4    0.14    0.20
   8   2   4    0.19    0.22
   9  -2   4  112.18    3.21
   9  -2   4  108.56    3.45
   9   2   4  116.66    3.62
  -9   2  -4  108.10    3.36
   9   2   4  106.57    3.34
  10  -2   4   18.33    1.14
  10  -2   4   19.81    0.94
  10   2   4   18.78    1.20
  10   2   4   19.53    1.11
 -10   2  -4   17.06    1.01
  11  -2   4   69.52    2.57
  11   2   4   64.63    2.45
  11   2   4   69.25    2.70
  12  -2   4    0.02    0.36
  12   2   4    0.13    0.34
  12   2   4   -0.14    0.33
  13  -2   4   38.95    1.91
  13   2   4   35.67    1.97
  13   2   4   38.20    1.84
  14  -2   4    1.61    0.57
  14   2   4    1.61    0.57
  17  -3  -4   -0.32    0.46
  17   3  -4   -0.35    0.36
  16  -3  -4   -0.70    0.37
  16   3  -4    0.01    0.35
  16   3  -4   -0.12    0.29
  15  -3  -4    1.35    0.54
  15   3  -4    1.74    0.53
  14  -3  -4    1.30    0.51
  14  -3  -4    1.64    0.46
  14   3  -4    1.71    0.53
  13  -3  -4   16.71    1.13
  13  -3  -4   17.23    1.08
  13   3  -4   17.95    1.17
  12  -3  -4    1.78    0.46
  12  -3  -4    1.56    0.40
  12   3  -4    1.45    0.42
  11  -3  -4   11.81    0.88
  11  -3  -4   12.04    0.85
  11   3  -4   12.14    0.86
  10  -3  -4    8.15    0.73
  10  -3  -4    7.27    0.74
  10   3  -4    6.52    0.69
   9  -3  -4    3.09    0.49
   9  -3  -4    2.28    0.40
   9   3  -4    2.22    0.39
   8  -3  -4    7.52    0.71
   8  -3  -4    6.43    0.56
   8   3  -4    6.46    0.31
   8   3  -4    6.37    0.51
   7  -3  -4    0.02    0.17
   7  -3  -4    0.24    0.17
   7  -3  -4    0.02    0.16
   7   3  -4    0.17    0.08
   6  -3  -4   34.78    1.31
   6  -3  -4   31.36    1.16
   6  -3  -4   30.37    1.08
  -6   3   4   33.00    0.92
   6   3  -4   33.32    0.99
  -6   3   4   36.36    1.28
   5  -3  -4   86.53    2.34
   5  -3  -4   85.82    2.44
  -5   3   4   86.26    2.23
  -5   3   4   92.39    2.56
   5   3  -4   86.23    2.34
   4  -3  -4  103.52    2.99
   4  -3  -4  104.50    2.70
   4  -3  -4  107.99    2.91
  -4  -3   4  107.79    2.92
   4   3  -4  104.73    2.82
  -4   3   4  104.41    2.70
  -4   3   4  103.08    2.67
   3  -3  -4  181.44    4.57
   3  -3  -4  183.30    4.91
  -3  -3   4  186.23    4.85
  -3   3   4  182.15    4.56
   3   3  -4  190.78    4.83
  -3   3   4  193.99    4.83
   2  -3  -4  234.57    5.49
   2  -3  -4  224.98    5.82
  -2  -3   4  226.85    5.79
   2   3  -4  218.59    5.80
  -2   3   4  220.29    5.48
  -2   3   4  229.58    5.73
   1  -3  -4  728.55   17.76
  -1  -3   4  720.63   17.77
  -1  -3   4  741.08   17.76
   1   3  -4  746.90   17.75
  -1   3   4  730.07   17.67
   1   3  -4  696.54   17.83
  -1   3   4  725.79   17.46
   0  -3  -4  248.61    6.26
   0  -3   4  242.17    6.33
   0  -3   4  254.25    6.34
   0   3   4  249.04    6.04
   0   3  -4  238.58    6.42
   0   3  -4  251.51    6.20
   0   3   4  245.22    6.21
   0   3  -4  248.97    6.13
  -1  -3  -4   30.82    1.02
   1  -3   4   30.57    1.13
   1  -3   4   30.72    1.12
   1   3   4   32.86    0.98
  -1   3  -4   32.37    1.04
  -1   3  -4   31.07    1.22
   1   3   4   30.17    1.03
  -1   3  -4   30.42    0.97
  -2  -3  -4  110.74    2.98
   2  -3   4  112.70    3.19
   2  -3   4  116.89    3.20
  -2   3  -4  113.81    2.94
   2   3   4  115.51    3.10
  -2   3  -4  113.02    3.32
  -2   3  -4  114.07    3.11
   3  -3   4  156.45    4.26
   3  -3   4  166.72    4.29
  -3  -3  -4  151.00    3.97
   3  -3   4  145.67    3.99
  -3   3  -4  160.13    4.22
  -3   3  -4  159.62    4.41
   3   3   4  159.54    4.21
   4  -3   4   32.10    1.24
   4  -3   4   29.06    0.97
   4  -3   4   33.54    1.24
   4  -3   4   30.78    1.11
   4   3   4   32.03    1.20
  -4   3  -4   30.04    1.20
   4   3   4   32.76    1.08
  -4   3  -4   30.21    1.32
   5  -3   4    0.02    0.14
   5  -3   4    0.13    0.08
   5  -3   4   -0.13    0.11
   5  -3   4    0.11    0.15
  -5   3  -4   -0.09    0.17
   5   3   4    0.11    0.17
   5   3   4    0.02    0.15
   6  -3   4    3.41    0.47
   6  -3   4    3.36    0.45
   6  -3   4    2.88    0.27
  -6   3  -4    2.33    0.45
   6   3   4    3.59    0.49
   6   3   4    3.55    0.42
   7  -3   4    0.49    0.21
   7  -3   4    0.09    0.22
   7   3   4    0.73    0.28
   7   3   4    0.37    0.23
  -7   3  -4    0.50    0.28
   8  -3   4    1.71    0.42
   8  -3   4    1.74    0.35
   8   3   4    1.73    0.39
  -8   3  -4    1.23    0.38
   8   3   4    1.87    0.44
   9  -3   4    1.83    0.43
   9  -3   4    0.85    0.28
   9   3   4    1.06    0.39
   9   3   4    1.23    0.36
  -9   3  -4    0.74    0.34
  10  -3   4    0.02    0.18
  10  -3   4   -0.21    0.27
  10   3   4   -0.41    0.21
 -10   3  -4    0.06    0.24
  10   3   4    0.00    0.22
  11  -3   4    7.24    0.75
  11  -3   4    7.63    0.87
 -11   3  -4    7.73    0.86
  11   3   4   10.13    1.10
  11   3   4    7.01    0.79
  12  -3   4   -0.02    0.33
  12   3   4    0.50    0.38
  12   3   4    0.06    0.34
  13  -3   4    1.25    0.53
  13   3   4    0.40    0.42
  13   3   4    1.71    0.57
  14   3   4    0.22    0.36
  14   3   4    0.22    0.44
  16  -4  -4   12.31    1.29
  16   4  -4   12.72    1.39
  15  -4  -4   11.45    1.18
  15  -4  -4   11.58    1.11
  15   4  -4   10.43    1.17
  14  -4  -4   67.53    2.62
  14  -4  -4   67.83    2.66
  14   4  -4   69.50    2.72
  13  -4  -4    0.95    0.43
  13  -4  -4    0.51    0.36
  13   4  -4    0.87    0.36
  12  -4  -4   46.40    1.99
  12  -4  -4   50.01    1.98
  12   4  -4   48.22    2.01
  11  -4  -4    7.33    0.74
  11  -4  -4    6.01    0.80
  11   4  -4    8.22    0.87
  10  -4  -4   41.49    1.77
  10  -4  -4   41.41    1.61
  10   4  -4   40.87    1.64
   9  -4  -4    3.90    0.48
   9  -4  -4    3.42    0.54
   9   4  -4    2.93    0.44
   8  -4  -4   25.05    1.24
   8  -4  -4   24.23    1.04
   8   4  -4   26.49    0.81
   7  -4  -4   16.35    0.75
   7  -4  -4   16.34    0.94
   7   4  -4   17.17    0.62
   6  -4  -4    1.94    0.27
   6  -4  -4    1.49    0.34
  -6   4   4    1.91    0.13
   6   4  -4    1.69    0.23
  -6   4   4    1.83    0.39
   5  -4  -4   76.97    2.12
   5  -4  -4   71.02    2.41
  -5   4   4   75.98    2.00
   5   4  -4   77.71    2.19
  -5   4   4   79.82    2.32
  -4  -4   4   10.55    0.59
   4  -4  -4    9.58    0.42
   4  -4  -4    9.43    0.63
   4   4  -4    8.51    0.52
  -4   4   4    8.76    0.53
   3  -4  -4    6.33    0.30
   3  -4  -4    6.34    0.60
  -3  -4   4    5.89    0.44
   3   4  -4    5.42    0.44
  -3   4   4    6.25    0.31
  -3   4   4    5.96    0.41
  -2  -4   4    5.17    0.41
   2  -4  -4    6.02    0.47
  -2  -4   4    5.48    0.41
   2  -4  -4    5.66    0.27
  -2   4   4    5.21    0.26
   2   4  -4    5.21    0.52
  -2   4   4    5.83    0.37
   1  -4  -4    0.59    0.20
  -1  -4   4    0.47    0.18
  -1  -4   4    0.63    0.19
   1   4  -4    0.75    0.24
  -1   4   4    0.69    0.11
  -1   4   4    0.59    0.16
   1   4  -4    0.85    0.19
   0  -4   4   53.90    1.77
   0  -4   4   56.56    1.81
   0  -4  -4   55.70    1.75
   0   4  -4   56.62    1.93
   0   4  -4   54.73    1.66
   0   4   4   55.40    1.63
   1  -4   4   30.87    1.17
  -1  -4  -4   29.34    1.07
   1  -4   4   27.58    1.15
  -1   4  -4   30.12    0.99
  -1   4  -4   29.31    1.28
  -1   4  -4   31.23    1.01
   1   4   4   29.30    1.01
  -2  -4  -4    3.00    0.33
   2  -4   4    2.57    0.40
   2  -4   4    2.26    0.34
  -2   4  -4    2.61    0.33
   2   4   4    2.48    0.31
  -2   4  -4    2.80    0.23
  -2   4  -4    2.52    0.44
   3  -4   4    4.74    0.54
   3  -4   4    4.91    0.53
  -3  -4  -4    5.02    0.35
   3   4   4    4.00    0.42
  -3   4  -4    4.17    0.28
  -3   4  -4    3.55    0.52
  -3   4  -4    5.13    0.50
   4  -4   4    7.40    0.58
   4  -4   4    7.40    0.58
  -4  -4  -4    6.77    0.39
   4   4   4    6.84    0.51
  -4   4  -4    6.50    0.74
   5  -4   4    6.21    0.66
   5  -4   4    5.21    0.55
   5   4   4    6.01    0.51
  -5   4  -4    6.36    0.76
   6  -4   4   95.65    3.01
   6  -4   4   97.19    3.01
  -6   4  -4   92.94    3.18
   6   4   4   97.21    2.97
   7  -4   4    2.12    0.41
   7  -4   4    2.21    0.43
   7   4   4    1.86    0.42
  -7   4  -4    0.81    0.39
   7   4   4    2.35    0.41
   8  -4   4   63.37    2.36
   8  -4   4   66.71    2.32
  -8   4  -4   63.52    2.50
   8   4   4   66.84    2.20
   8   4   4   66.78    2.39
   9  -4   4    6.27    0.76
   9  -4   4    5.47    0.69
   9   4   4    5.84    0.65
  -9   4  -4    4.85    0.74
   9   4   4    6.52    0.84
  10  -4   4   74.68    2.76
  10  -4   4   72.11    2.57
 -10   4  -4   76.80    2.86
  10   4   4   73.28    2.55
  10   4   4   73.50    2.78
  11  -4   4    5.02    0.77
  11  -4   4    6.16    0.78
  11   4   4    5.06    0.77
 -11   4  -4    5.29    0.79
  11   4   4    5.61    0.70
  12  -4   4   21.29    1.23
  12  -4   4   25.69    1.52
  12   4   4   22.90    1.52
  12   4   4   21.46    1.31
 -12   4  -4   23.99    1.47
  13  -4   4    2.61    0.64
  13   4   4    1.57    0.55
  13   4   4    2.12    0.58
  15  -5  -4    0.53    0.41
  15  -5  -4    0.01    0.41
  15   5  -4    0.18    0.36
  14  -5  -4    0.06    0.36
  14  -5  -4   -0.12    0.29
  14   5  -4   -0.25    0.26
  13  -5  -4    0.09    0.36
  13  -5  -4    0.63    0.37
  13   5  -4    0.71    0.38
  12  -5  -4   -0.31    0.25
  12  -5  -4   -0.06    0.31
  12   5  -4   -0.08    0.27
  11  -5  -4    2.36    0.47
  11  -5  -4    1.92    0.49
  11   5  -4    1.65    0.46
  10  -5  -4   39.36    1.81
  10  -5  -4   39.38    1.58
  10   5  -4   39.58    1.60
   9  -5  -4    4.09    0.51
   9  -5  -4    3.96    0.67
   9   5  -4    3.43    0.47
   8  -5  -4    8.16    0.57
   8  -5  -4    7.32    0.84
   7  -5  -4    0.84    0.22
   7  -5  -4    0.36    0.28
   7   5  -4    0.58    0.17
   6  -5  -4   41.12    1.36
   6  -5  -4   40.31    1.69
   6   5  -4   42.07    1.38
  -5  -5   4   25.92    1.08
   5  -5  -4   23.57    0.88
   5  -5  -4   23.56    1.19
   5   5  -4   23.48    0.98
   4  -5  -4    0.07    0.10
  -4  -5   4    0.05    0.16
   4  -5  -4    0.40    0.23
  -4   5   4    0.04    0.16
   4   5  -4   -0.07    0.14
  -3  -5   4   26.69    1.09
  -3  -5   4   25.07    1.02
   3  -5  -4   24.21    0.85
   3  -5  -4   28.01    1.21
   3   5  -4   25.76    1.12
  -3   5   4   26.20    1.00
   2  -5  -4   17.88    0.93
  -2  -5   4   18.47    0.86
  -2  -5   4   19.71    0.90
   2  -5  -4   17.38    0.64
  -2   5   4   17.38    0.75
   2   5  -4   18.95    0.96
   1  -5  -4   93.01    2.87
  -1  -5   4   94.70    2.85
  -1  -5   4   97.12    2.85
   1   5  -4   99.17    3.02
   0  -5   4   13.91    0.77
   0  -5   4   14.96    0.81
   0  -5  -4   16.01    0.81
   0   5  -4   15.86    0.93
   0   5  -4   14.43    0.69
   1  -5   4   35.50    1.36
   1  -5   4   34.49    1.38
  -1  -5  -4   34.32    1.30
  -1   5  -4   34.24    1.16
   1   5   4   33.10    1.15
  -1   5  -4   35.79    1.55
   2  -5   4   44.29    1.65
  -2  -5  -4   46.67    1.55
   2  -5   4   46.29    1.71
   2   5   4   43.00    1.45
  -2   5  -4   45.93    1.49
  -2   5  -4   45.49    1.38
  -2   5  -4   47.83    1.89
  -3  -5  -4   46.57    1.53
   3  -5   4   47.86    1.74
   3   5   4   46.06    1.55
  -3   5  -4   48.86    1.97
  -3   5  -4   45.06    1.36
   4  -5   4   86.55    2.83
   4  -5   4   89.34    2.80
  -4  -5  -4   88.63    2.48
   4   5   4   87.36    2.63
  -4   5  -4   86.55    3.04
   5  -5   4    0.13    0.21
   5  -5   4    0.06    0.21
   5   5   4    0.12    0.19
  -5   5  -4    0.38    0.30
   6  -5   4   97.48    3.21
   6  -5   4   99.13    3.20
  -6   5  -4  103.77    3.50
   6   5   4  102.33    3.12
   7  -5   4    1.06    0.33
   7  -5   4    0.71    0.32
  -7   5  -4    1.37    0.48
   7   5   4    0.64    0.32
   8  -5   4   30.44    1.47
   8  -5   4   26.70    1.38
   8   5   4   26.72    1.38
   8   5   4   28.53    1.26
  -8   5  -4   28.11    1.61
   9  -5   4    3.90    0.64
   9  -5   4    3.99    0.63
   9   5   4    3.58    0.62
   9   5   4    3.01    0.50
  -9   5  -4    3.40    0.69
  10  -5   4    2.58    0.57
  10  -5   4    2.39    0.51
  10   5   4    2.70    0.52
  10   5   4    2.06    0.52
 -10   5  -4    2.50    0.63
  11  -5   4    1.32    0.44
  11  -5   4    1.88    0.54
  11   5   4    1.26    0.49
  11   5   4    1.33    0.43
 -11   5  -4    2.67    0.70
  12  -5   4    0.00    0.30
  12  -5   4    0.62    0.43
 -12   5  -4    0.33    0.38
  12   5   4    0.23    0.35
  12   5   4    0.11    0.34
  14  -6  -4    0.22    0.41
  14   6  -4    0.09    0.35
  13  -6  -4    1.99    0.58
  13   6  -4    1.99    0.51
  12  -6  -4    2.38    0.60
  12   6  -4    2.12    0.52
  11  -6  -4    1.33    0.48
  11   6  -4    1.17    0.39
  10  -6  -4    1.62    0.52
  10   6  -4    2.14    0.47
   9  -6  -4   66.95    2.56
   9   6  -4   59.30    2.06
   8  -6  -4   21.97    1.32
   7  -6  -4   32.60    1.50
   7  -6  -4   33.86    1.63
   6  -6  -4   14.26    1.03
   6  -6  -4   15.48    0.78
   6   6  -4   15.82    0.80
   5  -6  -4   85.67    2.48
  -5  -6   4   88.29    2.73
   5  -6  -4   88.68    2.96
   5   6  -4   83.50    2.62
   4  -6  -4    1.11    0.39
   4  -6  -4    1.35    0.23
  -4  -6   4    1.38    0.32
   4   6  -4    1.58    0.36
   3  -6  -4   38.67    1.22
   3  -6  -4   37.83    1.61
  -3  -6   4   36.36    1.46
  -3  -6   4   37.38    1.41
  -3   6   4   37.38    1.35
   3   6  -4   38.85    1.56
  -2  -6   4   39.25    1.52
   2  -6  -4   39.92    1.25
   2  -6  -4   40.17    1.64
  -2  -6   4   40.55    1.53
  -2   6   4   39.72    1.35
   2   6  -4   39.45    1.64
   1  -6  -4    7.42    0.73
  -1  -6   4    7.12    0.65
  -1  -6   4    7.59    0.71
   1   6  -4    8.76    0.85
   0  -6   4   10.44    0.72
   0  -6   4    9.96    0.74
   0  -6  -4   11.74    0.76
   0   6  -4   10.56    0.62
   0   6  -4   10.13    0.98
  -1  -6  -4   19.12    0.96
   1  -6   4   16.83    0.99
   1  -6   4   19.68    1.00
  -1   6  -4   17.16    1.14
  -1   6  -4   17.93    0.79
   2  -6   4   23.96    1.15
  -2  -6  -4   24.73    1.08
   2  -6   4   22.90    1.19
  -2   6  -4   22.57    1.35
  -2   6  -4   23.77    1.02
   2   6   4   24.80    0.97
  -3  -6  -4   53.02    1.78
   3  -6   4   53.57    2.04
   3  -6   4   56.24    2.01
   3   6   4   50.79    1.73
  -3   6  -4   54.23    2.26
   4  -6   4   16.42    1.04
   4  -6   4   18.17    1.03
  -4   6  -4   16.55    1.21
   4   6   4   17.15    0.87
   5  -6   4   33.25    1.56
   5  -6   4   32.82    1.51
   5   6   4   34.41    1.39
  -5   6  -4   33.65    1.79
   6  -6   4    1.73    0.43
   6  -6   4    1.40    0.45
  -6   6  -4    1.71    0.56
   6   6   4    1.63    0.39
   7  -6   4    7.07    0.84
   7  -6   4    7.55    0.83
  -7   6  -4    9.29    1.12
   7   6   4    7.77    0.82
   8  -6   4    6.14    0.83
   8  -6   4    8.73    0.94
  -8   6  -4    8.26    1.07
   8   6   4   10.03    0.98
   9  -6   4    0.71    0.34
   9  -6   4    0.61    0.38
   9   6   4    1.04    0.35
   9   6   4    0.75    0.38
  -9   6  -4    0.21    0.46
  10  -6   4    2.33    0.57
  10  -6   4    3.94    0.70
  10   6   4    4.99    0.83
 -10   6  -4    2.68    0.72
  10   6   4    3.07    0.53
  11  -6   4    3.74    0.70
  11  -6   4    3.79    0.71
  11   6   4    3.64    0.66
 -11   6  -4    5.47    0.94
  11   6   4    6.37    0.90
  12  -7  -4    0.23    0.44
  12   7  -4   -0.26    0.28
  11  -7  -4    0.14    0.40
  11   7  -4   -0.68    0.22
  10  -7  -4   17.75    1.32
  10   7  -4   16.87    0.98
   9  -7  -4   20.51    1.38
   9   7  -4   18.02    0.95
   8  -7  -4    5.17    0.80
   7  -7  -4   28.84    1.58
   6  -7  -4    2.74    0.59
   6   7  -4    1.73    0.54
   5  -7  -4   11.20    1.09
   5   7  -4   12.33    0.81
  -4  -7   4    5.27    0.60
   4  -7  -4    7.14    0.88
   4   7  -4    5.63    0.67
   3  -7  -4   51.43    2.07
  -3  -7   4   51.01    1.88
  -3  -7   4   48.13    1.80
   3   7  -4   52.80    2.02
  -2  -7   4    7.11    0.72
   2  -7  -4    7.19    0.81
  -2  -7   4    7.33    0.72
   2   7  -4    9.61    0.96
   1  -7  -4   37.78    1.62
  -1  -7   4   39.51    1.59
  -1  -7   4   36.76    1.53
   1   7  -4   36.29    1.72
   1   7  -4   35.40    1.43
   0  -7  -4   11.77    0.83
   0  -7   4   11.45    0.85
   0  -7   4   10.13    0.76
   0   7  -4   10.76    1.08
   0   7  -4   10.53    1.11
  -1  -7  -4  100.56    3.10
   1  -7   4   95.57    3.09
   1  -7   4   97.18    3.18
  -1   7  -4   96.10    3.42
   2  -7   4    0.85    0.32
   2  -7   4    0.92    0.35
  -2  -7  -4    1.08    0.32
  -2   7  -4    0.93    0.46
   3  -7   4   34.39    1.63
   3  -7   4   34.97    1.56
  -3   7  -4   37.54    1.90
   4  -7   4    4.47    0.69
   4  -7   4    4.91    0.66
   4   7   4    4.49    0.53
  -4   7  -4    5.46    0.89
   5  -7   4   37.70    1.78
   5  -7   4   39.45    1.75
  -5   7  -4   39.95    2.07
   5   7   4   38.70    1.56
   6  -7   4   13.03    1.01
   6  -7   4   13.76    1.04
  -6   7  -4   11.16    1.30
   6   7   4   12.20    0.87
   7  -7   4   16.84    1.19
   7  -7   4   16.62    1.17
  -7   7  -4   15.46    1.53
   7   7   4   16.95    1.08
   8  -7   4    7.58    0.96
   8  -7   4    7.57    0.91
   8   7   4    7.90    0.94
  -8   7  -4    9.87    1.25
   9  -7   4   14.36    1.31
   9  -7   4   10.81    1.15
  -9   7  -4   13.77    1.53
   9   7   4   15.98    1.15
  10  -7   4    1.11    0.44
  10  -7   4    0.75    0.48
  10   7   4    0.29    0.39
 -10   7  -4   -0.18    0.40
  10  -8  -4   12.96    1.40
  10   8  -4   13.27    0.88
   9  -8  -4    1.00    0.53
   8  -8  -4   16.88    1.34
   7  -8  -4   14.54    1.39
   6  -8  -4   17.15    1.28
   5  -8  -4    2.26    0.60
   4  -8  -4   15.08    1.15
  -4  -8   4   15.26    0.98
   4   8  -4   16.80    1.08
  -3  -8   4    0.14    0.25
  -3  -8   4    0.57    0.28
   3  -8  -4   -0.18    0.26
   3   8  -4    0.33    0.34
  -2  -8   4    9.74    0.78
  -2  -8   4    9.14    0.86
   2  -8  -4    7.87    0.91
   2   8  -4    9.10    1.01
  -1  -8   4    0.07    0.26
  -1  -8   4    0.07    0.24
   1  -8  -4   -0.21    0.24
   1   8  -4    0.06    0.33
   0  -8   4    0.23    0.29
   0  -8  -4   -0.06    0.27
   0  -8   4    0.39    0.28
   0   8  -4    0.22    0.34
   1  -8   4    6.30    0.79
   1  -8   4    4.99    0.65
  -1  -8  -4    5.03    0.68
  -1   8  -4    7.12    1.02
   2  -8   4    0.80    0.38
   2  -8   4    1.94    0.44
  -2   8  -4    1.24    0.52
   3  -8   4    0.16    0.35
   3  -8   4    0.15    0.27
  -3   8  -4   -0.13    0.39
   4  -8   4   10.75    1.09
   4  -8   4    9.86    0.97
  -4   8  -4   12.94    1.45
   5  -8   4    2.03    0.49
   5  -8   4    0.69    0.40
   5   8   4    1.30    0.38
  -5   8  -4    1.86    0.65
   6  -8   4    5.11    0.75
   6  -8   4    6.13    0.84
   6   8   4    5.79    0.71
  -6   8  -4    5.41    1.02
   7  -8   4   12.77    1.25
   7  -8   4   13.48    1.23
   7   8   4   13.37    0.99
  -7   8  -4   10.32    1.33
   8  -8   4    5.36    0.88
   8  -8   4    8.06    1.03
  -8   8  -4    6.18    1.10
   8   8   4    6.39    0.83
   7  -9  -4    0.78    0.49
   6  -9  -4   17.33    1.38
   5  -9  -4    2.26    0.66
   4  -9  -4  108.08    3.83
   3  -9  -4    2.10    0.63
  -3  -9   4    1.26    0.48
   3   9  -4    1.47    0.54
   2  -9  -4  107.41    3.67
  -2  -9   4  101.89    3.41
  -2  -9   4  105.48    3.44
   2   9  -4  106.13    3.73
  -1  -9   4    0.78    0.41
  -1  -9   4    0.62    0.39
   1  -9  -4    0.87    0.44
   1   9  -4    1.40    0.56
   0  -9   4  137.24    4.35
   0  -9  -4  148.34    4.51
   0  -9   4  141.28    4.49
   0   9  -4  146.18    4.83
   1  -9   4    0.47    0.41
   1  -9   4    1.13    0.49
  -1   9  -4    1.31    0.61
   2  -9   4   52.50    2.27
   2  -9   4   61.87    2.51
  -2   9  -4   68.91    2.89
   3  -9   4    0.06    0.36
   3  -9   4   -0.23    0.31
  -3   9  -4    0.00    0.43
   4  -9   4   17.42    1.24
   4  -9   4   15.33    1.24
  -4   9  -4   15.84    1.65
   5  -9   4   -0.08    0.45
   5  -9   4    0.39    0.39
  -5   9  -4   -0.12    0.46
   5   9   4    0.90    0.40
  17   0  -5    0.75    0.52
  16   0  -5    0.10    0.37
  15   0  -5    6.67    0.83
  14   0  -5   -0.38    0.20
  14   0  -5   -0.17    0.26
  13   0  -5    0.94    0.40
  13   0  -5    1.49    0.39
  12   0  -5   -0.05    0.27
  12   0  -5    0.28    0.22
  12   0  -5    0.05    0.17
  11   0  -5  296.14    7.44
  11   0  -5  284.54    7.84
  10   0  -5    0.13    0.20
  10   0  -5    0.51    0.19
   9   0  -5  260.16    6.88
   9   0  -5  254.73    6.55
   8   0  -5    0.13    0.12
   8   0  -5   -0.12    0.10
   8   0  -5    0.02    0.18
   7   0  -5  466.99   11.44
   7   0  -5  470.89   11.49
   7   0  -5  457.42   11.67
   6   0  -5    0.14    0.10
   6   0  -5    0.05    0.08
   5   0  -5  173.13    4.42
   5   0  -5  175.17    4.46
  -4   0   5   -0.28    0.08
   4   0  -5   -0.40    0.06
   4   0  -5   -0.42    0.06
  -3   0   5    0.10    0.08
   3   0  -5    0.17    0.09
   3   0  -5    0.11    0.09
  -3   0   5    0.21    0.08
   2   0  -5   -0.89    0.08
  -2   0   5   -0.93    0.09
   2   0  -5   -1.01    0.05
   2   0  -5   -1.05    0.03
  -2   0   5   -0.89    0.05
  -2   0   5   -0.89    0.07
  -1   0   5   25.61    0.79
   1   0  -5   23.95    0.84
  -1   0   5   25.41    0.89
  -1   0   5   25.46    0.82
   1   0  -5   25.94    0.78
   1   0  -5   25.74    0.78
   0   0  -5   -0.02    0.06
   0   0   5    0.06    0.11
   0   0   5    0.05    0.09
   0   0   5   -0.03    0.06
  -1   0  -5  188.75    4.86
   1   0   5  199.57    4.93
   1   0   5  196.54    5.06
   2   0   5    0.19    0.11
  -2   0  -5    0.02    0.07
   2   0   5   -0.05    0.10
   3   0   5  635.50   15.49
  -3   0  -5  629.62   15.36
  -4   0  -5   -0.07    0.07
   4   0   5    0.10    0.15
   4   0   5    0.07    0.15
  -5   0  -5   38.89    1.22
   5   0   5   42.34    1.42
   5   0   5   38.34    1.51
   6   0   5    0.05    0.16
  -6   0  -5    0.09    0.09
   6   0   5    0.13    0.19
   7   0   5   49.87    1.79
   7   0   5   50.19    1.93
  -7   0  -5   51.45    1.53
   8   0   5    0.06    0.25
  -8   0  -5    0.07    0.11
   8   0   5   -0.29    0.14
   9   0   5    0.44    0.29
   9   0   5    0.62    0.33
  10   0   5   -0.01    0.25
  10   0   5    0.02    0.29
  11   0   5   92.08    3.14
  12   0   5   -0.25    0.33
  13   0   5   25.36    1.54
  14   0   5   -0.41    0.41
  17  -1  -5   -0.03    0.42
  17   1  -5    0.67    0.43
  16  -1  -5    1.31    0.55
  16   1  -5    2.34    0.68
  16   1  -5    2.08    0.55
  15  -1  -5   -0.01    0.35
  15   1  -5   -0.01    0.32
  15   1  -5    0.54    0.34
  14  -1  -5   -0.02    0.33
  14   1  -5    0.18    0.28
  14   1  -5    0.11    0.33
  13  -1  -5    0.09    0.32
  13  -1  -5    0.30    0.22
  13  -1  -5    0.26    0.43
  13   1  -5    0.29    0.30
  12  -1  -5   27.14    1.06
  12  -1  -5   27.15    1.41
  12  -1  -5   30.62    1.24
  12  -1  -5   28.40    1.33
  12   1  -5   29.10    1.45
  11  -1  -5    0.14    0.24
  11  -1  -5    0.25    0.29
  11  -1  -5    0.36    0.20
  11  -1  -5    0.16    0.13
  11   1  -5    0.11    0.22
  11   1  -5    0.15    0.15
  10  -1  -5   18.75    0.74
  10  -1  -5   17.62    0.91
  10  -1  -5   17.46    0.85
  10  -1  -5   17.21    0.99
  10   1  -5   17.34    0.99
  10   1  -5   15.77    0.69
   9  -1  -5   53.16    1.89
   9  -1  -5   51.47    1.57
   9  -1  -5   50.42    1.72
   9  -1  -5   51.96    1.71
   9   1  -5   53.49    1.55
   9   1  -5   50.44    1.83
   8  -1  -5  177.98    4.51
   8  -1  -5  173.40    4.81
   8  -1  -5  172.53    4.64
   8   1  -5  181.32    4.48
   8   1  -5  170.27    4.78
   7  -1  -5   75.88    2.23
   7  -1  -5   75.84    2.10
   7  -1  -5   75.64    2.36
   7   1  -5   77.61    2.08
   6  -1  -5    9.50    0.57
   6  -1  -5    9.65    0.44
   6  -1  -5    9.51    0.51
   6   1  -5    9.85    0.42
   5  -1  -5  311.80    7.79
   5  -1  -5  311.02    7.68
  -5   1   5  318.00    7.68
   5   1  -5  309.36    7.64
   5   1  -5  305.97    7.80
   4  -1  -5    0.39    0.08
   4  -1  -5    0.59    0.16
  -4  -1   5    0.43    0.12
   4  -1  -5    0.48    0.12
  -4   1   5    0.54    0.11
   4   1  -5    0.44    0.11
   4   1  -5    0.69    0.15
  -3  -1   5  180.04    4.60
   3  -1  -5  176.48    4.61
  -3  -1   5  179.68    4.64
   3  -1  -5  187.68    4.60
   3  -1  -5  179.79    4.46
   3   1  -5  179.45    4.54
  -3   1   5  185.05    4.55
   3   1  -5  183.26    4.63
   2  -1  -5  106.78    2.70
   2  -1  -5  106.73    2.86
  -2  -1   5  112.55    2.89
  -2  -1   5  108.05    2.86
  -2   1   5  111.50    2.95
   2   1  -5  113.24    2.91
  -2   1   5  108.61    2.84
  -2   1   5  108.78    2.69
   2   1  -5  110.62    2.87
   2   1  -5  103.59    2.81
   1  -1  -5  205.12    5.30
   1  -1  -5  213.17    5.17
  -1  -1   5  211.45    5.31
  -1  -1   5  210.98    5.33
   1   1  -5  213.74    5.31
  -1   1   5  221.41    5.42
   1   1  -5  202.44    5.29
  -1   1   5  212.28    5.17
   1   1  -5  214.10    5.36
   0  -1  -5  168.97    4.17
   0  -1   5  165.76    4.31
   0  -1   5  166.26    4.26
   0  -1  -5  166.11    4.24
   0   1   5  169.45    4.17
   0   1  -5  164.84    4.29
   0   1  -5  176.58    4.37
   0   1   5  167.90    4.38
   0   1  -5  167.31    4.27
   1  -1   5   89.30    2.42
   1  -1   5   85.57    2.44
   1  -1   5   86.73    2.33
  -1  -1  -5   87.24    2.29
   1   1   5   87.85    2.30
   1   1   5   87.61    2.48
  -1   1  -5   86.83    2.47
  -1   1  -5   87.11    2.39
   2  -1   5  104.49    2.77
   2  -1   5  106.20    2.87
  -2  -1  -5  101.70    2.69
   2  -1   5  103.35    2.91
  -2   1  -5  104.36    2.84
   2   1   5  104.40    2.77
   2   1   5  106.69    2.96
   3  -1   5   28.89    1.08
  -3  -1  -5   30.62    0.90
   3  -1   5   29.56    1.15
   3  -1   5   29.51    1.01
   3   1   5   30.54    1.17
  -3   1  -5   32.13    1.08
   3   1   5   29.90    1.03
   4  -1   5  417.97   10.59
  -4  -1  -5  422.10   10.31
   4  -1   5  428.84   10.71
   4   1   5  418.98   10.70
  -4   1  -5  425.42   10.53
   4   1   5  424.33   10.51
  -5  -1  -5   13.10    0.49
   5  -1   5   13.78    0.79
   5  -1   5   14.69    0.76
   5   1   5   13.90    0.81
  -5   1  -5   13.79    0.67
   5   1   5   14.91    0.73
  -6  -1  -5   49.88    1.43
   6  -1   5   50.72    1.79
   6  -1   5   55.11    1.93
  -6   1  -5   54.16    1.70
   6   1   5   51.28    1.75
   6   1   5   54.55    1.94
   7  -1   5    0.17    0.24
   7  -1   5   -0.03    0.17
   7   1   5    0.36    0.23
   7   1   5    0.70    0.28
  -7   1  -5    0.17    0.14
   8  -1   5   73.77    2.46
   8  -1   5   72.16    2.56
   8   1   5   71.94    2.39
  -8   1  -5   71.50    2.23
   8   1   5   72.97    2.59
   9  -1   5    2.48    0.50
   9   1   5    3.68    0.67
  -9   1  -5    2.82    0.39
   9   1   5    2.68    0.48
  10  -1   5    0.28    0.36
  10   1   5    0.67    0.34
  10   1   5    0.95    0.38
  11  -1   5    0.21    0.33
  11   1   5    0.09    0.26
  11   1   5    0.69    0.40
  12  -1   5    7.60    0.90
  12   1   5    8.67    0.97
  13  -1   5    2.45    0.59
  13   1   5    1.35    0.55
  14  -1   5   25.51    1.64
  14   1   5   28.11    1.66
  17  -2  -5   10.57    1.19
  17   2  -5   10.84    1.11
  17   2  -5   11.33    1.39
  16  -2  -5   34.30    1.83
  16   2  -5   34.82    1.72
  16   2  -5   36.54    1.97
  15  -2  -5    9.25    1.01
  15   2  -5    8.35    0.86
  15   2  -5    8.56    1.00
  14  -2  -5   33.36    1.53
  14  -2  -5   34.83    1.68
  14   2  -5   34.80    1.76
  13  -2  -5   29.44    1.34
  13  -2  -5   24.34    1.36
  13   2  -5   28.21    1.48
  12  -2  -5   72.55    2.41
  12  -2  -5   73.68    2.50
  12   2  -5   66.36    2.52
  11  -2  -5    6.92    1.09
  11  -2  -5    7.91    0.75
  11  -2  -5    8.15    0.44
  11  -2  -5    8.95    0.68
  11   2  -5    6.42    0.72
  10  -2  -5   56.20    1.66
  10  -2  -5   54.98    2.06
  10  -2  -5   57.18    1.97
  10  -2  -5   60.05    2.00
  10   2  -5   58.56    2.07
  10   2  -5   58.65    1.65
   9  -2  -5   18.69    0.89
   9  -2  -5   18.36    0.91
   9  -2  -5   15.46    0.90
   9  -2  -5   16.51    0.65
   9   2  -5   17.89    0.65
   9   2  -5   17.89    0.93
   8  -2  -5   28.29    1.08
   8  -2  -5   26.74    1.16
   8  -2  -5   26.33    0.88
   8  -2  -5   27.18    1.13
   8   2  -5   27.62    0.87
   7  -2  -5   50.14    1.65
   7  -2  -5   46.77    1.38
   7  -2  -5   48.40    1.66
   7  -2  -5   45.95    1.49
   7   2  -5   48.97    1.35
   6  -2  -5   34.84    1.29
   6  -2  -5   36.96    1.11
   6  -2  -5   35.92    1.30
   6  -2  -5   37.14    1.16
   6   2  -5   37.20    1.08
  -6   2   5   38.20    1.10
   5  -2  -5   46.67    1.52
   5  -2  -5   46.70    1.33
   5  -2  -5   45.99    1.52
  -5   2   5   46.75    1.31
   5   2  -5   46.55    1.33
   4  -2  -5   51.61    1.63
  -4  -2   5   52.65    1.58
   4  -2  -5   51.18    1.38
   4   2  -5   51.72    1.61
  -4   2   5   52.78    1.45
   4   2  -5   53.22    1.49
  -3  -2   5   28.36    0.99
   3  -2  -5   28.28    1.01
   3   2  -5   28.08    0.94
  -3   2   5   28.93    0.91
  -3   2   5   27.69    1.02
   3   2  -5   28.96    1.00
   2  -2  -5    5.51    0.36
  -2  -2   5    5.22    0.35
   2   2  -5    4.93    0.33
  -2   2   5    5.60    0.37
   2   2  -5    5.38    0.34
  -1  -2   5    5.27    0.35
   1  -2  -5    4.61    0.33
  -1  -2   5    4.48    0.32
   1   2  -5    4.14    0.33
   1   2  -5    5.02    0.31
   1   2  -5    5.35    0.32
  -1   2   5    4.74    0.35
   0  -2   5   64.41    1.93
   0  -2   5   66.51    1.80
   0  -2  -5   66.46    1.86
   0  -2   5   68.00    1.87
   0   2  -5   66.73    1.84
   0   2   5   64.86    1.69
   0   2  -5   65.91    1.89
   0   2   5   65.85    1.93
   0   2  -5   62.89    1.94
   1  -2   5   59.92    1.70
  -1  -2  -5   60.98    1.69
   1  -2   5   59.00    1.81
   1  -2   5   59.85    1.72
  -1   2  -5   55.80    1.82
   1   2   5   60.30    1.81
  -1   2  -5   58.39    1.68
   1   2   5   60.17    1.61
  -1   2  -5   60.62    1.80
   2  -2   5    8.93    0.42
  -2  -2  -5    8.07    0.39
   2  -2   5    8.40    0.50
   2  -2   5    8.44    0.47
  -2   2  -5    8.82    0.54
   2   2   5    8.28    0.51
   2   2   5    8.47    0.42
  -2   2  -5    8.77    0.53
   3  -2   5   48.08    1.59
  -3  -2  -5   47.73    1.35
   3  -2   5   48.53    1.42
   3   2   5   46.56    1.44
   3   2   5   48.61    1.62
  -3   2  -5   47.11    1.65
   4  -2   5   74.65    2.58
   4  -2   5   91.52    2.57
  -4  -2  -5   93.97    2.33
   4  -2   5   89.70    2.66
   4  -2   5   92.69    2.44
   4   2   5   92.28    2.73
  -4   2  -5   89.01    2.68
   4   2   5   89.01    2.51
   5  -2   5   19.22    0.91
   5  -2   5   18.58    0.73
   5  -2   5   17.71    0.80
   5  -2   5   18.82    0.93
   5   2   5   17.56    0.93
  -5   2  -5   18.61    0.91
   5   2   5   18.17    0.83
   6  -2   5  183.26    4.90
   6  -2   5  185.30    4.78
   6  -2   5  181.74    5.06
   6  -2   5  183.77    5.12
  -6   2  -5  182.96    5.06
   6   2   5  186.39    5.18
   6   2   5  186.77    4.95
   7  -2   5    0.84    0.29
   7  -2   5    1.20    0.27
   7  -2   5    1.05    0.24
  -7   2  -5    1.13    0.32
   7   2   5    1.80    0.42
   7   2   5    1.35    0.34
   8  -2   5  116.32    3.60
   8  -2   5  118.84    3.37
   8   2   5  121.37    3.53
   8   2   5  114.78    3.72
  -8   2  -5  119.80    3.54
   9  -2   5   36.63    1.60
   9   2   5   33.34    1.49
   9   2   5   36.35    1.70
  -9   2  -5   33.39    1.45
  10  -2   5   65.87    2.50
 -10   2  -5   70.01    2.36
  10   2   5   68.84    2.45
  10   2   5   67.82    2.65
  11  -2   5    2.64    0.56
  11   2   5    2.20    0.53
  11   2   5    1.61    0.49
  12  -2   5   52.27    2.25
  12   2   5   51.21    2.38
  12   2   5   50.64    2.15
  13  -2   5    0.04    0.39
  13   2   5    0.22    0.42
  13   2   5   -0.50    0.32
  14   2   5    6.52    0.95
  17  -3  -5   -1.34    0.38
  17   3  -5    0.16    0.44
  16  -3  -5   -0.47    0.41
  16   3  -5    0.14    0.38
  15  -3  -5    3.65    0.72
  15  -3  -5    6.21    0.82
  15   3  -5    3.76    0.76
  14  -3  -5   17.53    1.12
  14  -3  -5   16.07    1.19
  14   3  -5   16.30    1.20
  13  -3  -5    5.46    0.73
  13  -3  -5    6.32    0.79
  13   3  -5    5.43    0.82
  12  -3  -5    9.50    0.89
  12  -3  -5   11.70    0.87
  12   3  -5   13.20    0.95
  11  -3  -5    9.00    0.81
  11  -3  -5    9.56    0.76
  11   3  -5    8.11    0.83
  10  -3  -5    4.99    0.59
  10  -3  -5    5.75    0.65
  10   3  -5    4.68    0.61
   9  -3  -5    6.67    0.70
   9  -3  -5    5.44    0.56
   9   3  -5    4.36    0.52
   9   3  -5    5.79    0.32
   8  -3  -5   24.90    1.01
   8  -3  -5   25.85    1.16
   8   3  -5   24.60    0.80
   7  -3  -5   22.26    1.05
   7  -3  -5   22.93    0.89
   7  -3  -5   23.78    1.01
   7   3  -5   23.20    0.76
   6  -3  -5  154.16    4.18
   6  -3  -5  154.43    4.02
   6  -3  -5  155.06    4.33
   6   3  -5  159.27    3.99
  -6   3   5  157.24    3.91
   5  -3  -5   86.63    2.51
   5  -3  -5   86.31    2.34
   5  -3  -5   92.11    2.69
  -5  -3   5   90.97    2.58
  -5   3   5   89.77    2.33
   5   3  -5   91.25    2.43
   4  -3  -5  329.88    8.42
   4  -3  -5  322.36    8.03
   4  -3  -5  329.05    8.23
  -4  -3   5  333.61    8.35
  -4   3   5  335.81    8.14
   4   3  -5  332.01    8.24
   3  -3  -5  294.85    7.51
  -3  -3   5  285.96    7.44
   3   3  -5  300.45    7.47
   3   3  -5  288.56    7.41
  -3   3   5  298.59    7.44
   2  -3  -5  440.71   11.03
  -2  -3   5  438.18   11.02
  -2   3   5  445.92   10.97
   2   3  -5  449.85   11.04
   2   3  -5  439.19   10.98
   1  -3  -5  211.62    5.50
  -1  -3   5  212.22    5.54
   1   3  -5  211.08    5.45
   1   3  -5  213.36    5.35
   1   3  -5  216.50    5.60
  -1   3   5  215.92    5.48
   0  -3   5  162.25    4.37
   0  -3  -5  162.57    4.28
   0  -3   5  166.43    4.35
   0   3   5  164.37    4.29
   0   3  -5  164.04    4.22
   0   3   5  164.50    4.03
   0   3  -5  157.17    4.43
   0   3   5  167.15    4.03
   0   3  -5  163.43    4.22
   1  -3   5  100.35    2.86
   1  -3   5   93.84    2.71
  -1  -3  -5   99.98    2.72
   1  -3   5  102.01    2.85
  -1   3  -5  100.75    2.77
   1   3   5  101.79    2.81
   1   3   5  101.11    2.57
  -1   3  -5  100.59    2.96
  -1   3  -5   99.88    2.67
   2  -3   5   22.02    0.93
   2  -3   5   20.92    0.79
   2  -3   5   22.39    0.95
  -2  -3  -5   21.07    0.77
   2   3   5   21.43    0.90
  -2   3  -5   21.65    0.76
   2   3   5   21.40    0.74
  -2   3  -5   23.04    0.92
  -2   3  -5   21.79    1.01
   3  -3   5   11.33    0.52
   3  -3   5   11.20    0.66
  -3  -3  -5   12.04    0.50
   3  -3   5   11.11    0.64
   3   3   5   12.41    0.67
   3   3   5   11.26    0.54
  -3   3  -5   10.92    0.72
  -3   3  -5   12.05    0.68
   4  -3   5    2.79    0.28
   4  -3   5    3.64    0.44
   4  -3   5    2.42    0.35
   4  -3   5    3.03    0.43
   4   3   5    2.11    0.36
  -4   3  -5    2.74    0.41
   4   3   5    2.80    0.33
  -4   3  -5    2.70    0.44
   5  -3   5   17.50    0.90
   5  -3   5   17.05    0.85
   5  -3   5   15.82    0.66
  -5   3  -5   17.60    0.97
   5   3   5   17.43    0.79
   5   3   5   15.29    0.87
   6  -3   5    1.68    0.22
   6  -3   5    1.26    0.30
   6  -3   5    1.72    0.35
  -6   3  -5    1.38    0.39
   6   3   5    1.28    0.30
   6   3   5    1.68    0.39
   7  -3   5    0.47    0.27
   7  -3   5    0.25    0.21
  -7   3  -5    0.17    0.22
   7   3   5    0.22    0.25
   7   3   5    0.28    0.25
   8  -3   5   50.18    1.97
   8  -3   5   52.34    1.85
   8   3   5   53.14    2.08
   8   3   5   50.79    1.85
  -8   3  -5   49.49    1.99
   9  -3   5    2.78    0.54
   9  -3   5    3.77    0.51
   9   3   5    4.69    0.74
   9   3   5    3.50    0.53
  -9   3  -5    3.31    0.54
  10  -3   5    2.41    0.54
  10  -3   5    2.40    0.43
 -10   3  -5    3.19    0.57
  10   3   5    2.61    0.54
  10   3   5    3.04    0.68
  11  -3   5    1.00    0.32
  11  -3   5    1.12    0.44
 -11   3  -5    1.11    0.39
  11   3   5    2.10    0.49
  11   3   5    1.20    0.45
  12  -3   5    1.94    0.57
  12   3   5    1.50    0.50
  12   3   5    1.13    0.46
  13  -3   5    1.17    0.53
  13   3   5    0.56    0.43
  13   3   5    0.95    0.45
  16  -4  -5   -0.27    0.42
  16   4  -5    0.76    0.47
  15  -4  -5   15.08    1.15
  15  -4  -5   13.34    1.28
  15   4  -5   15.46    1.22
  14  -4  -5    0.00    0.28
  14  -4  -5    0.17    0.41
  14   4  -5    0.19    0.36
  13  -4  -5   55.92    2.24
  13  -4  -5   58.33    2.32
  13   4  -5   55.22    2.30
  12  -4  -5   11.33    0.91
  12  -4  -5   11.88    0.96
  12   4  -5   11.65    0.91
  11  -4  -5   16.22    1.07
  11  -4  -5   16.79    0.99
  11   4  -5   14.63    0.96
  10  -4  -5    9.87    0.95
  10  -4  -5    9.66    0.70
  10   4  -5    9.00    0.70
   9  -4  -5   19.19    0.92
   9  -4  -5   20.10    1.11
   9   4  -5   18.41    0.68
   8  -4  -5    1.04    0.32
   8  -4  -5    1.37    0.27
   8   4  -5    1.83    0.21
   7  -4  -5    8.58    0.69
   7  -4  -5   10.95    0.56
  -7   4   5   10.43    0.38
   7   4  -5    9.63    0.47
   6  -4  -5   21.91    1.08
   6  -4  -5   21.51    0.79
  -6   4   5   21.47    0.69
   6   4  -5   22.48    0.83
   5  -4  -5    8.11    0.39
  -5  -4   5    8.83    0.56
   5  -4  -5    8.17    0.62
   5   4  -5    8.32    0.49
  -5   4   5    8.79    0.41
   4  -4  -5   11.39    0.70
  -4  -4   5   10.87    0.63
   4  -4  -5   11.12    0.42
   4   4  -5   10.14    0.58
  -4   4   5   10.79    0.41
   3  -4  -5   13.65    0.44
   3  -4  -5   13.49    0.75
  -3  -4   5   14.09    0.72
   3   4  -5   14.65    0.73
  -3   4   5   12.74    0.44
  -3   4   5   14.38    0.68
   2  -4  -5   15.96    0.81
  -2  -4   5   16.99    0.80
   2   4  -5   17.11    0.77
   2   4  -5   17.73    0.85
  -2   4   5   17.51    0.75
  -1  -4   5    0.44    0.18
   1  -4  -5    0.30    0.16
  -1  -4   5    0.47    0.18
  -1   4   5    0.56    0.09
   1   4  -5    0.39    0.15
   1   4  -5    0.51    0.21
  -1   4   5    0.31    0.15
   0  -4   5   35.70    1.34
   0  -4  -5   35.76    1.28
   0  -4   5   36.46    1.34
   0   4  -5   37.25    1.45
   0   4  -5   37.27    1.21
   0   4  -5   36.34    1.16
   0   4   5   36.12    1.04
   0   4   5   36.89    1.24
   1  -4   5   24.88    1.06
  -1  -4  -5   24.03    0.95
   1  -4   5   24.88    1.06
  -1   4  -5   25.41    0.88
  -1   4  -5   25.66    0.94
   1   4   5   23.98    0.96
  -1   4  -5   25.04    1.16
  -2  -4  -5   74.98    2.16
   2  -4   5   74.21    2.35
   2  -4   5   75.92    2.36
  -2   4  -5   78.37    2.26
  -2   4  -5   72.39    2.48
  -2   4  -5   72.54    2.06
   2   4   5   73.30    2.23
   3  -4   5   14.32    0.82
  -3  -4  -5   17.19    0.69
   3  -4   5   16.70    0.88
   3   4   5   15.40    0.78
  -3   4  -5   14.89    0.62
  -3   4  -5   16.17    0.96
  -4  -4  -5   33.41    1.05
   4  -4   5   32.53    1.35
   4  -4   5   33.63    1.35
   4   4   5   30.68    1.11
   4   4   5   30.67    1.27
  -4   4  -5   30.04    1.44
   5  -4   5  134.87    3.95
   5  -4   5  136.49    3.99
   5   4   5  139.10    3.72
   5   4   5  137.36    3.95
  -5   4  -5  130.44    4.13
   6  -4   5   14.69    0.92
   6  -4   5   14.77    0.90
   6   4   5   16.70    0.84
  -6   4  -5   16.73    1.08
   6   4   5   14.73    0.91
   7  -4   5   39.68    1.65
   7  -4   5   40.55    1.72
   7   4   5   45.15    1.79
  -7   4  -5   41.29    1.85
   7   4   5   41.89    1.56
   8  -4   5   17.05    1.09
   8  -4   5   17.63    1.02
   8   4   5   18.04    1.12
   8   4   5   16.48    0.95
  -8   4  -5   20.93    1.25
   9  -4   5  114.99    3.74
   9  -4   5  127.17    3.97
   9   4   5  124.46    3.72
  -9   4  -5  127.27    4.06
   9   4   5  124.44    4.02
  10  -4   5   -0.40    0.31
  10  -4   5   -0.12    0.24
  10   4   5    0.24    0.30
 -10   4  -5    0.05    0.32
  10   4   5    0.46    0.38
  11  -4   5   33.12    1.73
  11  -4   5   28.91    1.44
  11   4   5   31.58    1.75
 -11   4  -5   31.12    1.67
  11   4   5   31.02    1.54
  12  -4   5    4.27    0.79
  12   4   5    3.77    0.74
  12   4   5    3.20    0.66
  13   4   5   18.93    1.33
  13   4   5   18.83    1.47
  15  -5  -5   10.85    1.14
  15   5  -5    7.68    0.98
  14  -5  -5    0.29    0.38
  14   5  -5   -0.01    0.30
  13  -5  -5    4.91    0.79
  13  -5  -5    7.01    0.93
  13   5  -5    5.91    0.82
  12  -5  -5    9.28    1.03
  12  -5  -5    8.07    0.85
  12   5  -5    8.76    0.96
  11  -5  -5   79.68    2.62
  11  -5  -5   80.51    2.90
  11   5  -5   72.76    2.62
  10  -5  -5    2.21    0.53
  10  -5  -5    1.49    0.35
  10   5  -5    1.97    0.41
   9  -5  -5   56.13    1.90
   9  -5  -5   55.88    2.23
   8  -5  -5    5.81    0.74
   8  -5  -5    6.63    0.50
   8   5  -5    6.78    0.41
   7  -5  -5  114.56    3.63
   7  -5  -5  113.78    3.18
   7   5  -5  117.96    3.14
   6  -5  -5   29.03    1.02
   6  -5  -5   29.76    1.39
   6   5  -5   29.08    1.09
   5  -5  -5   35.60    1.52
  -5  -5   5   35.43    1.37
   5  -5  -5   34.26    1.11
   5   5  -5   35.71    1.30
   4  -5  -5   69.66    1.93
  -4  -5   5   72.92    2.28
   4  -5  -5   70.26    2.39
   4   5  -5   71.67    2.24
   3  -5  -5   33.74    1.00
  -3  -5   5   36.48    1.36
   3  -5  -5   34.77    1.42
  -3   5   5   33.30    1.25
   3   5  -5   33.95    1.36
  -2  -5   5   95.68    2.76
   2  -5  -5   90.41    2.84
  -2  -5   5   92.37    2.79
   2   5  -5   92.79    2.88
   2   5  -5   93.39    2.75
  -2   5   5   90.56    2.64
  -1  -5   5   25.68    1.10
   1  -5  -5   28.07    1.16
  -1  -5   5   25.40    1.12
   1   5  -5   24.81    1.02
   1   5  -5   24.63    1.20
  -1   5   5   26.74    1.01
   0  -5   5   32.68    1.31
   0  -5  -5   30.61    1.24
   0  -5   5   30.86    1.28
   0   5  -5   31.83    1.14
   0   5  -5   32.09    1.43
   0   5   5   32.15    1.15
  -1  -5  -5   41.54    1.45
   1  -5   5   36.40    1.50
   1  -5   5   39.74    1.53
  -1   5  -5   41.42    1.34
  -1   5  -5   39.61    1.68
  -1   5  -5   38.93    1.29
   1   5   5   40.62    1.38
   2  -5   5    2.33    0.39
   2  -5   5    1.62    0.35
  -2  -5  -5    2.45    0.36
  -2   5  -5    2.56    0.28
  -2   5  -5    1.49    0.41
   2   5   5    1.90    0.32
  -3  -5  -5   74.65    2.19
   3  -5   5   73.27    2.44
   3  -5   5   72.24    2.42
   3   5   5   71.83    2.26
  -3   5  -5   71.81    2.62
  -3   5  -5   69.98    2.02
   4  -5   5   16.44    0.98
  -4  -5  -5   18.93    0.80
   4  -5   5   18.09    1.02
  -4   5  -5   19.55    1.19
   4   5   5   17.69    0.92
   5  -5   5   23.10    1.19
   5  -5   5   19.93    1.12
   5   5   5   22.77    1.11
  -5   5  -5   21.53    1.31
   6  -5   5    0.29    0.28
   6  -5   5   -0.23    0.22
   6   5   5   -0.07    0.22
  -6   5  -5    0.49    0.33
   6   5   5    0.19    0.20
   7  -5   5   16.52    1.03
   7  -5   5   13.79    1.00
   7   5   5   14.58    0.99
   7   5   5   15.45    0.86
  -7   5  -5   16.61    1.20
   8  -5   5    3.89    0.62
   8  -5   5    4.76    0.65
   8   5   5    4.07    0.65
  -8   5  -5    4.88    0.79
   8   5   5    4.46    0.56
   9  -5   5    4.90    0.74
   9  -5   5    4.84    0.70
   9   5   5    5.73    0.68
  -9   5  -5    5.27    0.85
   9   5   5    5.66    0.82
  10  -5   5    0.28    0.31
  10  -5   5    0.06    0.30
 -10   5  -5    0.21    0.36
  10   5   5   -0.13    0.27
  10   5   5   -0.36    0.24
  11  -5   5    3.87    0.73
  11  -5   5    3.58    0.65
  11   5   5    2.87    0.57
 -11   5  -5    3.16    0.75
  11   5   5    3.84    0.75
  12  -5   5   -0.06    0.38
  12  -5   5    0.11    0.33
  12   5   5   -0.02    0.38
 -12   5  -5   -0.35    0.36
  12   5   5   -0.17    0.34
  14  -6  -5    6.40    0.95
  14   6  -5    6.63    0.95
  13  -6  -5    0.53    0.42
  13   6  -5    0.11    0.36
  12  -6  -5    2.64    0.65
  12   6  -5    2.63    0.55
  11  -6  -5    5.17    0.81
  11   6  -5    9.71    0.79
  10  -6  -5   43.90    2.03
  10   6  -5   41.37    1.65
   9  -6  -5    0.60    0.37
   8  -6  -5   19.72    1.26
   7  -6  -5   20.24    1.24
   7   6  -5   19.73    0.87
   6  -6  -5   34.38    1.65
   6   6  -5   35.82    1.34
  -5  -6   5   13.98    0.85
   5  -6  -5   12.88    0.95
   5   6  -5   14.29    0.81
   4  -6  -5    2.36    0.51
  -4  -6   5    2.13    0.39
   4   6  -5    1.74    0.36
   3  -6  -5   18.58    1.08
  -3  -6   5   18.87    0.97
  -3   6   5   17.34    0.87
   3   6  -5   21.71    1.08
  -2  -6   5   55.02    1.88
   2  -6  -5   52.20    1.98
  -2  -6   5   51.91    1.89
   2   6  -5   54.54    2.02
  -2   6   5   54.42    1.75
   2   6  -5   50.69    1.82
  -1  -6   5   13.47    0.83
  -1  -6   5   13.93    0.85
   1  -6  -5   14.08    0.88
   1   6  -5   15.19    0.98
  -1   6   5   14.23    0.73
   1   6  -5   13.77    0.76
   0  -6   5  137.84    4.03
   0  -6   5  138.06    4.01
   0  -6  -5  138.51    4.00
   0   6  -5  138.80    4.23
   0   6   5  139.21    3.78
   0   6  -5  133.28    3.78
   1  -6   5   12.33    0.85
  -1  -6  -5   11.68    0.76
   1  -6   5   13.49    0.86
  -1   6  -5   14.19    1.03
   1   6   5   13.21    0.71
  -1   6  -5   12.44    0.64
   2  -6   5  123.14    3.79
  -2  -6  -5  129.07    3.65
   2  -6   5  126.88    3.85
  -2   6  -5  127.77    4.09
   2   6   5  127.05    3.58
  -3  -6  -5   19.72    0.92
   3  -6   5   18.23    1.07
   3  -6   5   17.39    1.05
   3   6   5   19.57    0.94
  -3   6  -5   17.78    1.23
   4  -6   5   36.23    1.61
   4  -6   5   35.14    1.61
  -4   6  -5   37.32    1.86
   4   6   5   37.14    1.46
   5  -6   5    8.33    0.89
   5  -6   5    8.35    0.83
  -5   6  -5    6.27    0.88
   5   6   5    9.03    0.73
   6  -6   5   53.61    2.14
   6  -6   5   53.26    2.15
  -6   6  -5   52.74    2.39
   6   6   5   54.41    2.05
   7  -6   5    8.69    0.95
   7  -6   5    8.12    0.88
  -7   6  -5    6.48    0.95
   7   6   5    8.17    0.86
   8  -6   5    3.59    0.61
   8  -6   5    2.95    0.60
  -8   6  -5    4.88    0.88
   8   6   5    4.43    0.70
   9  -6   5   -0.07    0.26
   9  -6   5   -0.11    0.29
   9   6   5   -0.21    0.26
  -9   6  -5   -0.33    0.31
  10  -6   5    3.36    0.67
  10  -6   5    4.31    0.74
 -10   6  -5    2.80    0.76
  10   6   5    3.10    0.67
  11  -6   5    0.98    0.49
  11  -6   5    0.67    0.40
  11   6   5    0.94    0.46
 -11   6  -5    0.24    0.44
  12  -7  -5   16.91    1.35
  12   7  -5   14.11    1.07
  11  -7  -5   33.18    1.88
  11   7  -5   31.86    1.51
  10  -7  -5   14.08    1.38
  10   7  -5   14.72    0.91
   9  -7  -5    8.33    1.04
   9   7  -5    7.60    0.61
   8  -7  -5   45.99    2.14
   7  -7  -5    9.32    1.04
   6  -7  -5   35.94    1.79
   6   7  -5   37.80    1.47
  -5  -7   5    5.40    0.63
   5  -7  -5    5.87    0.80
   5   7  -5    4.67    0.59
  -4  -7   5   57.64    2.08
   4  -7  -5   56.64    2.26
   4   7  -5   55.52    2.08
  -3  -7   5    2.10    0.42
   3  -7  -5    2.93    0.57
   3   7  -5    2.13    0.48
  -3   7   5    2.30    0.41
  -2  -7   5   82.04    2.73
   2  -7  -5   83.41    2.87
  -2  -7   5   82.33    2.69
   2   7  -5   83.83    2.90
   2   7  -5   84.21    2.67
  -2   7   5   83.73    2.54
   1  -7  -5    2.34    0.48
  -1  -7   5    2.00    0.42
  -1  -7   5    3.59    0.54
  -1   7   5    3.37    0.45
   1   7  -5    2.69    0.60
   1   7  -5    2.92    0.43
   0  -7   5   28.35    1.34
   0  -7   5   28.74    1.37
   0  -7  -5   27.64    1.33
   0   7   5   27.37    1.15
   0   7  -5   28.17    1.53
  -1  -7  -5    2.19    0.44
   1  -7   5    2.16    0.45
   1  -7   5    1.48    0.43
   1   7   5    2.70    0.41
  -1   7  -5    2.05    0.56
   2  -7   5   16.47    1.02
   2  -7   5   15.88    1.05
  -2  -7  -5   16.78    0.94
   2   7   5   14.75    0.84
  -2   7  -5   15.11    1.18
   3  -7   5   10.02    0.96
   3  -7   5    9.88    0.93
   3   7   5    8.99    0.69
  -3   7  -5    9.57    1.11
   4  -7   5   47.62    2.03
   4  -7   5   48.12    2.00
   4   7   5   50.38    1.84
  -4   7  -5   47.96    2.28
   5  -7   5    0.43    0.31
   5  -7   5   -0.10    0.26
  -5   7  -5    0.17    0.39
   5   7   5    0.61    0.33
   6  -7   5    5.90    0.79
   6  -7   5    3.47    0.64
   6   7   5    4.67    0.67
  -6   7  -5    3.93    0.79
   7  -7   5    2.88    0.62
   7  -7   5    2.96    0.60
   7   7   5    3.01    0.59
  -7   7  -5    2.55    0.71
   8  -7   5   -0.03    0.34
   8  -7   5    0.34    0.37
   8   7   5   -0.11    0.31
  -8   7  -5    0.20    0.42
   9  -7   5   11.57    1.21
   9  -7   5   10.79    1.13
  -9   7  -5   11.96    1.41
   9   7   5   12.14    1.22
  10  -8  -5    1.06    0.56
  10   8  -5    0.71    0.34
   9  -8  -5    9.60    1.16
   8  -8  -5    3.01    0.69
   7  -8  -5    8.12    1.03
   6  -8  -5    2.32    0.61
   5  -8  -5    2.27    0.58
  -5  -8   5    2.56    0.52
   5   8  -5    1.98    0.46
   4  -8  -5    2.90    0.61
  -4  -8   5    3.47    0.56
   4   8  -5    2.83    0.55
  -3  -8   5    0.28    0.28
   3  -8  -5    1.03    0.45
   3   8  -5    0.74    0.31
   3   8  -5    0.08    0.31
  -2  -8   5    4.24    0.60
  -2  -8   5    4.98    0.64
   2  -8  -5    6.49    0.84
  -2   8   5    4.10    0.55
   2   8  -5    3.23    0.64
  -1  -8   5   12.21    0.91
  -1  -8   5   12.02    0.90
   1  -8  -5   12.90    0.98
   1   8  -5   12.41    1.19
  -1   8   5   12.46    0.78
   0  -8   5    6.84    0.76
   0  -8  -5    7.49    0.84
   0  -8   5    7.11    0.83
   0   8  -5    6.56    0.92
  -1  -8  -5   20.39    1.17
   1  -8   5   19.79    1.17
   1  -8   5   18.87    1.22
  -1   8  -5   17.77    1.36
   1   8   5   20.38    1.01
   2  -8   5    5.33    0.76
   2  -8   5    6.23    0.77
   2   8   5    6.04    0.64
  -2   8  -5    5.46    0.90
   3  -8   5   31.56    1.64
   3  -8   5   31.89    1.59
   3   8   5   30.97    1.38
  -3   8  -5   32.27    1.88
   4  -8   5    9.34    1.02
   4  -8   5    8.79    0.92
  -4   8  -5   10.59    1.32
   4   8   5   10.40    0.81
   5  -8   5   18.83    1.27
   5  -8   5   17.93    1.28
  -5   8  -5   19.37    1.55
   5   8   5   19.42    1.14
   6  -8   5    7.02    0.89
   6  -8   5    9.24    1.06
  -6   8  -5    7.13    1.12
   6   8   5    6.72    0.80
   7  -8   5   31.58    1.78
   7  -8   5   34.47    1.82
   7   8   5   34.81    1.68
   7  -9  -5   17.64    1.42
   6  -9  -5    5.60    0.93
   5  -9  -5   79.36    3.15
  -4  -9   5    0.21    0.35
   4  -9  -5    1.03    0.55
   4   9  -5    1.05    0.45
  -3  -9   5   96.58    3.25
   3  -9  -5   99.64    3.51
   3   9  -5   91.39    3.36
   2  -9  -5    1.84    0.57
  -2  -9   5    1.62    0.48
   2   9  -5    1.73    0.57
  -2   9   5    1.86    0.43
  -1  -9   5   82.16    2.92
   1  -9  -5   84.62    3.07
  -1  -9   5   86.38    2.98
   1   9  -5   77.93    3.16
   0  -9   5    2.07    0.51
   0  -9  -5    2.46    0.70
   0  -9   5    2.93    0.61
   0   9  -5    3.18    0.73
   1  -9   5   52.86    2.28
   1  -9   5   53.40    2.23
  -1   9  -5   56.70    2.60
   2  -9   5   -0.54    0.29
   2  -9   5    0.03    0.33
  -2   9  -5    0.04    0.43
   3  -9   5    5.90    0.81
   3  -9   5    4.30    0.75
  -3   9  -5    4.45    0.90
   4  -9   5    2.57    0.61
   4  -9   5    2.56    0.64
  -4   9  -5    2.95    0.80
   4   9   5    2.09    0.48
  18   0  -6    0.00    0.49
  17   0  -6    0.17    0.42
  16   0  -6    1.29    0.46
  15   0  -6    0.40    0.36
  14   0  -6    0.42    0.30
  14   0  -6    0.16    0.18
  14   0  -6    0.22    0.30
  13   0  -6   -0.09    0.25
  13   0  -6    0.19    0.19
  13   0  -6    0.14    0.24
  13   0  -6   -0.05    0.14
  12   0  -6   91.58    2.74
  12   0  -6   90.74    2.73
  12   0  -6   95.02    3.15
  11   0  -6    0.17    0.15
  11   0  -6    0.51    0.20
  11   0  -6    0.28    0.22
  10   0  -6   41.36    1.40
  10   0  -6   42.03    1.42
  10   0  -6   39.48    1.64
   9   0  -6   -0.06    0.12
   9   0  -6    0.19    0.14
   9   0  -6    0.07    0.19
   8   0  -6  155.35    4.12
   8   0  -6  150.30    4.08
   8   0  -6  160.62    4.37
   7   0  -6   -0.04    0.09
   7   0  -6   -0.06    0.11
   6   0  -6    6.87    0.39
   6   0  -6    6.25    0.39
  -5   0   6   -0.45    0.08
   5   0  -6   -0.33    0.09
   5   0  -6   -0.38    0.07
  -4   0   6  232.77    5.87
  -4   0   6  231.23    5.80
   4   0  -6  232.20    5.87
   4   0  -6  235.00    5.83
  -3   0   6   -0.16    0.06
   3   0  -6   -0.08    0.08
  -3   0   6   -0.13    0.07
   3   0  -6   -0.10    0.08
  -2   0   6  693.69   17.11
  -2   0   6  701.65   17.27
  -2   0   6  705.66   17.21
   2   0  -6  722.52   17.27
   2   0  -6  707.82   17.14
  -1   0   6    0.05    0.08
   1   0  -6    0.08    0.07
  -1   0   6   -0.04    0.07
  -1   0   6   -0.02    0.08
   0   0   6  327.73    8.25
   0   0  -6  333.46    8.18
   0   0   6  336.28    8.21
   0   0   6  331.57    8.37
   1   0   6   -0.04    0.09
   1   0   6   -0.05    0.11
   1   0   6   -0.12    0.10
  -1   0  -6   -0.06    0.06
  -2   0  -6  322.86    7.92
   2   0   6  321.60    8.02
   2   0   6  316.85    8.18
   3   0   6    0.06    0.13
   3   0   6    0.05    0.14
  -3   0  -6   -0.01    0.08
   4   0   6   64.97    2.18
   4   0   6   66.01    2.03
  -4   0  -6   66.29    1.86
  -5   0  -6    0.01    0.08
   5   0   6   -0.06    0.15
   5   0   6    0.20    0.19
   6   0   6   32.52    1.45
   6   0   6   36.67    1.38
  -6   0  -6   33.61    1.12
  -7   0  -6    0.12    0.10
   7   0   6   -0.08    0.23
   7   0   6    0.18    0.24
   8   0   6   16.68    1.06
  -8   0  -6   17.74    0.72
   8   0   6   15.99    0.97
   9   0   6   -0.14    0.23
   9   0   6    0.04    0.19
  10   0   6    5.52    0.74
  11   0   6   -0.55    0.29
  12   0   6    1.88    0.56
  13   0   6    0.10    0.38
  18  -1  -6    1.09    0.55
  17  -1  -6    0.02    0.41
  17   1  -6    0.11    0.36
  16  -1  -6   -0.12    0.37
  16   1  -6    0.47    0.36
  16   1  -6   -0.08    0.35
  15  -1  -6    0.84    0.41
  15   1  -6    0.36    0.37
  15   1  -6    1.15    0.40
  14  -1  -6    1.35    0.43
  14  -1  -6    1.80    0.39
  14   1  -6    0.92    0.39
  13  -1  -6   68.41    2.45
  13  -1  -6   70.38    2.38
  13  -1  -6   72.12    2.82
  13  -1  -6   75.06    2.39
  13   1  -6   69.67    2.66
  12  -1  -6    1.54    0.28
  12  -1  -6    2.18    0.40
  12  -1  -6    0.51    0.32
  12  -1  -6    1.82    0.41
  12   1  -6    1.59    0.29
  12   1  -6    1.42    0.42
  11  -1  -6   25.64    1.17
  11  -1  -6   23.98    1.27
  11  -1  -6   24.45    0.96
  11  -1  -6   26.35    1.12
  11   1  -6   24.53    1.27
  11   1  -6   25.10    0.96
  10  -1  -6   31.57    1.22
  10  -1  -6   30.84    1.08
  10  -1  -6   30.42    1.37
  10  -1  -6   29.23    1.22
  10   1  -6   30.31    1.07
  10   1  -6   29.41    1.33
   9  -1  -6   68.31    2.00
   9  -1  -6   67.66    2.31
   9  -1  -6   70.88    2.15
   9   1  -6   70.57    2.30
   9   1  -6   67.86    1.97
   8  -1  -6   46.94    1.69
   8  -1  -6   43.44    1.40
   8  -1  -6   44.73    1.52
   8   1  -6   47.36    1.54
   8   1  -6   47.63    1.39
   7  -1  -6   30.07    1.00
   7  -1  -6   28.51    1.18
   7  -1  -6   27.66    1.07
   7   1  -6   31.28    1.11
   7   1  -6   30.07    0.97
   6  -1  -6   55.82    1.64
   6  -1  -6   55.64    1.73
  -6   1   6   60.40    1.66
   6   1  -6   55.00    1.73
   6   1  -6   55.54    1.59
  -5  -1   6   20.17    0.76
   5  -1  -6   19.77    0.74
   5  -1  -6   21.08    0.81
   5   1  -6   20.55    0.70
   5   1  -6   20.20    0.80
  -5   1   6   19.54    0.71
   4  -1  -6  184.35    4.54
   4  -1  -6  171.42    4.40
  -4  -1   6  180.73    4.60
   4  -1  -6  171.36    4.56
  -4  -1   6  172.77    4.53
  -4   1   6  180.46    4.49
   4   1  -6  177.49    4.58
   4   1  -6  177.36    4.46
   3  -1  -6   74.16    1.94
   3  -1  -6   73.74    2.10
  -3  -1   6   74.47    2.12
   3  -1  -6   77.99    2.12
  -3  -1   6   76.86    2.10
   3   1  -6   75.25    2.12
   3   1  -6   75.32    2.17
  -3   1   6   78.08    2.21
   3   1  -6   74.32    2.03
  -3   1   6   73.03    1.92
  -3   1   6   76.65    2.06
   2  -1  -6   96.27    2.58
   2  -1  -6   91.62    2.40
  -2  -1   6   96.53    2.57
  -2  -1   6   94.01    2.57
  -2   1   6   98.97    2.68
  -2   1   6   95.20    2.56
   2   1  -6   96.36    2.63
   2   1  -6   96.69    2.58
  -2   1   6   94.38    2.40
   2   1  -6   91.32    2.51
  -1  -1   6   94.89    2.58
   1  -1  -6   96.26    2.44
   1  -1  -6   94.73    2.56
  -1  -1   6   93.44    2.59
  -1   1   6   98.00    2.62
   1   1  -6  100.29    2.68
  -1   1   6   94.94    2.44
   1   1  -6   93.66    2.58
  -1   1   6   97.54    2.70
   1   1  -6   93.28    2.56
   0  -1   6  136.33    3.65
   0  -1   6  142.83    3.70
   0  -1   6  134.89    3.59
   0  -1  -6  138.80    3.57
   0   1  -6  142.86    3.64
   0   1  -6  138.55    3.72
   0   1   6  137.00    3.74
   0   1   6  137.80    3.51
   0   1  -6  137.05    3.61
   1  -1   6   59.72    1.72
  -1  -1  -6   58.73    1.66
   1  -1   6   60.99    1.85
   1  -1   6   59.35    1.79
   1   1   6   60.31    1.68
   1   1   6   61.37    1.88
  -1   1  -6   58.56    1.75
   2  -1   6    4.56    0.36
   2  -1   6    3.83    0.43
  -2  -1  -6    4.47    0.27
   2  -1   6    4.46    0.32
   2   1   6    4.26    0.45
  -2   1  -6    4.54    0.34
   2   1   6    4.91    0.34
   3  -1   6  110.24    3.10
   3  -1   6  113.21    3.00
  -3  -1  -6  107.34    2.86
   3  -1   6  110.62    3.19
   3   1   6  111.02    3.22
  -3   1  -6  108.23    3.03
   3   1   6  111.95    3.01
   4  -1   6    0.52    0.20
  -4  -1  -6    0.98    0.15
   4  -1   6    0.62    0.23
   4  -1   6    0.57    0.18
   4   1   6    0.51    0.21
  -4   1  -6    0.98    0.21
   4   1   6    1.17    0.25
  -5  -1  -6  138.70    3.62
   5  -1   6  143.43    3.97
   5  -1   6  144.08    4.10
   5   1   6  144.96    3.91
  -5   1  -6  141.29    3.84
   5   1   6  137.27    4.09
   6  -1   6    3.58    0.48
   6  -1   6    2.86    0.48
  -6  -1  -6    3.46    0.24
  -6   1  -6    2.42    0.34
   6   1   6    3.63    0.46
   6   1   6    2.25    0.45
   7  -1   6    2.36    0.44
   7  -1   6    3.33    0.47
   7   1   6    3.62    0.49
   7   1   6    4.27    0.58
  -7   1  -6    4.30    0.45
   8  -1   6    0.71    0.31
   8   1   6    0.64    0.32
  -8   1  -6    0.63    0.22
   8   1   6    0.48    0.28
   9  -1   6   13.02    0.93
   9   1   6   13.60    0.94
  -9   1  -6   13.80    0.75
   9   1   6   14.50    1.04
  10  -1   6   12.27    0.97
  10   1   6   12.84    1.03
  10   1   6   10.93    0.98
  11  -1   6   19.09    1.24
  11   1   6   21.58    1.30
  11   1   6   20.07    1.56
  12  -1   6    1.83    0.54
  12   1   6    2.72    0.62
  13  -1   6    3.83    0.73
  13   1   6    3.83    0.73
  17  -2  -6   20.81    1.46
  17   2  -6   20.10    1.53
  17   2  -6   22.58    1.37
  16  -2  -6   11.52    1.18
  16   2  -6   11.88    0.96
  16   2  -6   11.29    1.29
  15  -2  -6   33.87    1.70
  15   2  -6   32.27    1.76
  14  -2  -6   12.41    0.90
  14  -2  -6   13.65    1.06
  14   2  -6   12.71    1.06
  13  -2  -6   14.85    1.03
  13  -2  -6   16.24    0.98
  13   2  -6   15.33    1.07
  12  -2  -6    0.01    0.30
  12  -2  -6   -0.09    0.20
  12   2  -6    0.04    0.22
  11  -2  -6    9.62    0.50
  11  -2  -6    9.99    0.73
  11  -2  -6    9.67    1.26
  11  -2  -6    9.12    0.80
  11   2  -6    9.71    0.50
  11   2  -6    9.53    0.78
  10  -2  -6    0.98    0.35
  10  -2  -6    0.75    0.31
  10  -2  -6    0.39    0.15
  10  -2  -6    0.47    0.25
  10   2  -6    0.75    0.28
  10   2  -6    0.83    0.19
   9  -2  -6    8.95    0.63
   9  -2  -6    7.07    0.73
   9  -2  -6    8.59    0.61
   9  -2  -6    7.55    0.43
   9   2  -6    8.05    0.42
   8  -2  -6  126.39    3.46
   8  -2  -6  124.24    3.33
   8  -2  -6  130.13    3.63
   8  -2  -6  131.07    3.69
   8   2  -6  124.31    3.29
   7  -2  -6    4.50    0.51
   7  -2  -6    4.60    0.48
   7  -2  -6    5.89    0.36
   7  -2  -6    5.05    0.39
   7   2  -6    5.17    0.30
  -7   2   6    5.95    0.33
   6  -2  -6    0.73    0.22
   6  -2  -6    0.37    0.18
   6  -2  -6    0.52    0.16
   6  -2  -6    0.55    0.15
   6   2  -6    0.36    0.12
  -6   2   6    0.37    0.11
   6   2  -6    0.45    0.17
  -5  -2   6   17.93    0.77
   5  -2  -6   18.87    0.64
   5  -2  -6   19.96    0.85
   5  -2  -6   17.97    0.82
   5   2  -6   19.71    0.69
  -5   2   6   19.44    0.67
   5   2  -6   19.76    0.83
   4  -2  -6   42.10    1.13
  -4  -2   6   42.58    1.36
   4  -2  -6   41.27    1.40
   4  -2  -6   42.24    1.12
  -4   2   6   43.07    1.26
   4   2  -6   43.99    1.28
   4   2  -6   41.19    1.38
  -3  -2   6    5.47    0.38
   3  -2  -6    6.42    0.42
  -3   2   6    5.97    0.42
   3   2  -6    5.31    0.37
  -3   2   6    6.32    0.36
   3   2  -6    5.56    0.35
   2  -2  -6   31.34    1.10
  -2  -2   6   30.40    1.09
   2   2  -6   31.56    1.07
   2   2  -6   33.03    1.08
   2   2  -6   32.64    1.08
  -2   2   6   31.76    1.14
  -1  -2   6    1.83    0.24
  -1  -2   6    1.42    0.23
   1  -2  -6    1.73    0.25
   1   2  -6    1.90    0.24
   1   2  -6    2.11    0.27
  -1   2   6    1.81    0.11
  -1   2   6    2.30    0.33
   1   2  -6    1.90    0.27
   0  -2  -6    2.26    0.27
   0  -2   6    1.81    0.24
   0  -2   6    1.56    0.24
   0  -2   6    1.86    0.23
   0   2   6    1.89    0.28
   0   2  -6    1.64    0.26
   0   2  -6    1.70    0.26
   0   2   6    1.82    0.16
   0   2  -6    1.84    0.24
   1  -2   6   50.65    1.48
   1  -2   6   48.41    1.51
   1  -2   6   48.39    1.58
  -1  -2  -6   49.32    1.46
  -1   2  -6   49.00    1.47
   1   2   6   48.07    1.38
  -1   2  -6   47.98    1.59
   1   2   6   47.94    1.60
  -1   2  -6   49.65    1.60
   2  -2   6   11.91    0.63
   2  -2   6   10.64    0.57
  -2  -2  -6    9.96    0.47
   2  -2   6   10.59    0.50
   2   2   6   11.06    0.63
  -2   2  -6   10.14    0.59
  -2   2  -6    9.80    0.61
   2   2   6   10.56    0.49
   3  -2   6  126.23    3.53
  -3  -2  -6  121.05    3.25
   3  -2   6  127.93    3.34
   3   2   6  127.40    3.34
   3   2   6  124.99    3.59
  -3   2  -6  123.10    3.52
   4  -2   6   24.14    1.08
   4  -2   6   24.23    1.07
   4  -2   6   25.36    0.92
  -4  -2  -6   26.28    0.84
   4   2   6   25.65    0.99
  -4   2  -6   24.65    1.07
   4   2   6   26.65    1.16
   5  -2   6  109.32    3.22
   5  -2   6  108.70    2.96
   5  -2   6  104.32    3.22
   5   2   6  111.76    3.32
   5   2   6  108.09    3.07
  -5   2  -6  105.20    3.17
   6  -2   6   61.90    2.21
   6  -2   6   67.28    2.00
   6   2   6   67.02    2.35
   6   2   6   67.55    2.14
  -6   2  -6   67.86    2.21
   7  -2   6  159.91    4.59
  -7   2  -6  157.99    4.49
   7   2   6  160.72    4.74
   7   2   6  160.20    4.47
   8  -2   6   33.77    1.49
   8   2   6   31.57    1.40
   8   2   6   31.74    1.57
  -8   2  -6   33.97    1.39
   9  -2   6   37.94    1.65
   9   2   6   37.07    1.57
   9   2   6   34.29    1.72
  -9   2  -6   34.92    1.48
  10  -2   6   30.05    1.55
  10   2   6   31.17    1.67
 -10   2  -6   31.87    1.43
  10   2   6   31.31    1.50
  11  -2   6   23.91    1.41
  11   2   6   27.40    1.44
  11   2   6   24.45    1.53
  12  -2   6    0.67    0.40
  12   2   6    0.35    0.39
  12   2   6    1.10    0.54
  13  -2   6    2.48    0.64
  13   2   6    1.65    0.59
  17  -3  -6   -0.18    0.46
  17   3  -6    0.09    0.40
  16  -3  -6    0.05    0.47
  16   3  -6    0.44    0.38
  15  -3  -6    0.80    0.39
  15  -3  -6    0.55    0.48
  15   3  -6    1.34    0.49
  14  -3  -6   -0.32    0.34
  14  -3  -6   -0.23    0.23
  14   3  -6    0.29    0.35
  13  -3  -6    0.66    0.41
  13  -3  -6    0.58    0.35
  13   3  -6    0.63    0.36
  12  -3  -6    0.12    0.30
  12  -3  -6   -0.08    0.19
  12   3  -6    0.26    0.29
  11  -3  -6   30.56    1.37
  11  -3  -6   30.79    1.42
  11   3  -6   30.44    1.41
  10  -3  -6    0.82    0.32
  10  -3  -6    0.73    0.30
  10   3  -6    0.53    0.26
  10   3  -6    0.82    0.17
   9  -3  -6   38.76    1.41
   9  -3  -6   39.81    1.58
   9   3  -6   37.17    1.15
   8  -3  -6   22.72    0.94
   8  -3  -6   26.15    1.16
   8   3  -6   22.19    0.78
   7  -3  -6  426.62   10.85
   7  -3  -6  430.92   10.51
   7   3  -6  426.93   10.43
  -7   3   6  417.04   10.39
   6  -3  -6   90.24    2.41
   6  -3  -6   89.75    2.64
  -6  -3   6   92.37    2.66
   6  -3  -6   89.88    2.75
   6   3  -6   89.21    2.44
  -6   3   6   89.82    2.38
   5  -3  -6  162.31    4.44
  -5  -3   6  166.64    4.50
   5  -3  -6  168.80    4.19
   5  -3  -6  170.35    4.61
  -5   3   6  171.78    4.28
   5   3  -6  172.03    4.55
   5   3  -6  166.33    4.35
   4  -3  -6   93.17    2.64
   4  -3  -6   93.52    2.79
  -4  -3   6   91.61    2.71
  -4   3   6   98.30    2.78
   4   3  -6   96.74    2.64
   4   3  -6   93.81    2.74
  -4   3   6   96.38    2.56
  -3  -3   6  426.58   10.67
   3  -3  -6  419.94   10.54
   3  -3  -6  423.39   10.71
   3   3  -6  424.36   10.65
   3   3  -6  436.92   10.63
  -3   3   6  429.91   10.68
   2  -3  -6   62.43    1.95
  -2  -3   6   62.22    1.94
   2   3  -6   62.25    1.94
   2   3  -6   65.46    1.90
  -2   3   6   63.32    1.93
   2   3  -6   62.20    1.81
   1  -3  -6  108.44    3.06
  -1   3   6  111.27    3.08
   1   3  -6  107.99    3.12
   1   3  -6  112.85    3.00
   1   3  -6  109.93    2.98
   0  -3  -6   29.52    1.05
   0  -3   6   28.22    1.04
   0  -3   6   27.88    1.11
   0   3   6   29.38    1.09
   0   3  -6   29.58    1.16
   0   3   6   29.30    0.83
   0   3  -6   29.56    1.00
   0   3  -6   27.80    1.03
  -1  -3  -6   71.78    2.02
   1  -3   6   66.77    2.15
   1  -3   6   66.51    2.03
   1   3   6   70.27    1.87
  -1   3  -6   68.93    2.22
  -1   3  -6   69.07    1.97
  -1   3  -6   74.23    2.13
   1   3   6   68.66    2.13
   2  -3   6    3.21    0.41
   2  -3   6    2.91    0.31
  -2  -3  -6    3.52    0.33
   2   3   6    3.20    0.41
  -2   3  -6    2.97    0.31
   2   3   6    2.93    0.29
  -2   3  -6    2.54    0.37
  -2   3  -6    2.63    0.40
   3  -3   6   18.51    0.75
  -3  -3  -6   18.11    0.69
   3  -3   6   18.11    0.90
   3  -3   6   20.28    0.89
  -3   3  -6   17.74    0.94
   3   3   6   18.25    0.90
  -3   3  -6   17.20    0.89
   3   3   6   18.53    0.74
   4  -3   6    0.25    0.17
  -4  -3  -6    0.32    0.12
   4  -3   6    0.33    0.13
   4  -3   6    0.55    0.23
   4   3   6    0.29    0.20
   4   3   6    0.28    0.19
  -4   3  -6    0.02    0.20
   5  -3   6   12.72    0.80
   5  -3   6   12.03    0.58
   5  -3   6   10.35    0.67
   5   3   6   14.11    0.73
   5   3   6   11.46    0.78
  -5   3  -6   11.64    0.81
   6  -3   6    3.08    0.47
   6  -3   6    2.67    0.42
   6   3   6    3.42    0.45
   6   3   6    3.36    0.57
  -6   3  -6    3.30    0.53
   7  -3   6   10.44    0.80
   7  -3   6    9.78    0.67
  -7   3  -6    8.56    0.84
   7   3   6    9.49    0.80
   7   3   6    9.86    0.72
   8  -3   6    0.68    0.33
   8  -3   6    0.73    0.27
   8   3   6    0.59    0.32
  -8   3  -6    0.93    0.33
   8   3   6    0.38    0.30
   9  -3   6   12.80    0.96
   9   3   6   11.98    0.88
  -9   3  -6   11.03    0.89
   9   3   6   13.72    1.04
  10  -3   6    0.94    0.41
  10   3   6    1.24    0.51
 -10   3  -6    0.96    0.37
  10   3   6    1.10    0.41
  11  -3   6    2.08    0.53
  11   3   6    1.66    0.49
  11   3   6    3.06    0.73
  12  -3   6    1.45    0.53
  12   3   6    1.74    0.55
  12   3   6    1.40    0.50
  13   3   6    5.38    0.92
  13   3   6    3.72    0.72
  16  -4  -6   24.54    1.60
  16  -4  -6   25.26    1.52
  16   4  -6   23.14    1.56
  15  -4  -6   -0.16    0.41
  15  -4  -6    0.54    0.36
  15   4  -6    0.67    0.39
  14  -4  -6   48.53    2.13
  14  -4  -6   48.41    2.15
  14   4  -6   51.65    2.24
  13  -4  -6    4.59    0.74
  13  -4  -6    3.64    0.62
  13   4  -6    2.63    0.56
  12  -4  -6   15.90    1.06
  12  -4  -6   11.12    0.89
  12   4  -6   10.75    0.89
  11  -4  -6   24.00    1.31
  11  -4  -6   23.35    1.17
  11   4  -6   23.52    1.21
  10  -4  -6    9.38    0.67
  10  -4  -6    8.27    0.87
  10   4  -6    8.95    0.70
   9  -4  -6    8.58    0.85
   9  -4  -6    8.42    0.60
   9   4  -6    9.40    0.44
   8  -4  -6   58.42    1.81
   8  -4  -6   55.82    2.12
   8   4  -6   60.01    1.69
   7  -4  -6    0.46    0.25
   7  -4  -6    0.37    0.15
  -7   4   6    0.62    0.12
   7   4  -6    1.01    0.20
   6  -4  -6    3.95    0.53
  -6  -4   6    3.41    0.44
   6  -4  -6    3.32    0.29
  -6   4   6    2.98    0.26
   6   4  -6    3.82    0.37
  -5  -4   6    0.64    0.22
   5  -4  -6    0.33    0.09
   5  -4  -6    0.31    0.21
   5   4  -6    0.19    0.15
  -5   4   6    0.34    0.15
   4  -4  -6   44.12    1.61
  -4  -4   6   43.66    1.52
   4   4  -6   41.33    1.50
  -4   4   6   42.01    1.50
   4   4  -6   42.52    1.45
   3  -4  -6   39.72    1.47
  -3  -4   6   38.63    1.41
   3   4  -6   37.96    1.40
  -3   4   6   40.48    1.39
   3   4  -6   38.62    1.40
   2  -4  -6    0.42    0.19
  -2  -4   6    0.38    0.18
  -2   4   6    0.43    0.18
   2   4  -6    0.37    0.15
   2   4  -6    0.38    0.20
   1  -4  -6   72.61    2.23
   1   4  -6   72.79    2.06
   1   4  -6   73.65    2.15
   1   4  -6   70.84    2.31
  -1   4   6   71.94    2.18
   0  -4  -6   59.16    1.85
   0  -4   6   54.56    1.91
   0   4  -6   57.05    1.76
   0   4  -6   59.64    2.03
   0   4   6   59.17    1.54
   0   4  -6   60.53    1.77
   0   4   6   55.97    1.82
   0   4   6   57.47    1.53
   1  -4   6  142.49    4.00
  -1  -4  -6  143.99    3.88
   1  -4   6  146.19    4.06
  -1   4  -6  142.18    3.78
   1   4   6  144.55    3.95
   1   4   6  143.42    3.64
  -1   4  -6  136.79    4.13
  -1   4  -6  147.30    3.91
   2  -4   6   39.44    1.49
  -2  -4  -6   39.33    1.33
   2  -4   6   40.79    1.54
  -2   4  -6   41.12    1.65
   2   4   6   40.30    1.23
  -2   4  -6   40.39    1.28
   2   4   6   39.46    1.46
   3  -4   6   15.09    0.84
   3  -4   6   16.11    0.90
  -3  -4  -6   16.19    0.69
  -3   4  -6   15.38    0.96
   3   4   6   15.67    0.68
   3   4   6   14.79    0.82
  -3   4  -6   15.54    0.67
   4  -4   6  131.86    3.81
   4  -4   6  128.77    3.74
   4  -4   6  115.70    3.43
  -4  -4  -6  133.49    3.40
   4   4   6  130.79    3.48
   4   4   6  127.88    3.75
  -4   4  -6  128.21    3.93
   5  -4   6   16.05    0.96
   5  -4   6   16.19    0.93
  -5   4  -6   17.91    1.10
   5   4   6   17.65    0.84
   5   4   6   16.20    0.95
   6  -4   6  152.24    4.48
   6  -4   6  155.29    4.59
  -6   4  -6  157.69    4.72
   6   4   6  157.24    4.30
   6   4   6  159.15    4.62
   7  -4   6    0.36    0.27
   7  -4   6    0.10    0.22
   7   4   6    0.01    0.23
  -7   4  -6   -0.17    0.22
   7   4   6   -0.08    0.21
   8  -4   6  107.18    3.61
   8  -4   6  112.94    3.48
   8   4   6  110.10    3.38
   8   4   6  112.71    3.71
  -8   4  -6  118.03    3.76
   9  -4   6    6.68    0.83
   9  -4   6    5.70    0.72
   9   4   6    5.91    0.82
  -9   4  -6    4.25    0.73
   9   4   6    4.72    0.63
  10  -4   6   37.84    1.84
  10  -4   6   37.41    1.64
 -10   4  -6   41.04    1.89
  10   4   6   36.44    1.68
  10   4   6   38.96    1.95
  11  -4   6    0.21    0.35
  11   4   6   -0.04    0.33
 -11   4  -6    0.20    0.33
  11   4   6    0.30    0.37
  12  -4   6    1.66    0.58
  12   4   6    1.60    0.55
  12   4   6    1.60    0.54
  15  -5  -6    0.42    0.39
  15   5  -6    0.16    0.38
  14  -5  -6   20.55    1.40
  14   5  -6   20.13    1.35
  13  -5  -6    0.84    0.43
  13   5  -6    0.65    0.38
  12  -5  -6   89.47    3.27
  12   5  -6   91.61    3.10
  11  -5  -6    2.45    0.57
  11   5  -6    2.50    0.49
  10  -5  -6  124.39    4.02
   9  -5  -6    0.34    0.31
   9  -5  -6    0.18    0.25
   8  -5  -6   97.74    2.84
   8  -5  -6   96.13    3.26
   8   5  -6  101.55    2.73
   7  -5  -6   76.57    2.74
   7  -5  -6   80.50    2.30
   7   5  -6   81.00    2.31
   6  -5  -6   71.68    2.53
   6  -5  -6   71.03    2.05
  -6  -5   6   74.91    2.39
   6   5  -6   74.01    2.20
   5  -5  -6   39.82    1.63
  -5  -5   6   38.21    1.48
   5  -5  -6   36.61    1.15
   5   5  -6   40.62    1.41
  -5   5   6   37.44    1.23
   4  -5  -6   80.02    2.13
  -4  -5   6   79.08    2.49
   4  -5  -6   78.53    2.61
   4   5  -6   78.54    2.45
  -4   5   6   77.85    2.44
   3  -5  -6  117.62    3.64
  -3  -5   6  125.79    3.59
   3   5  -6  122.75    3.54
  -3   5   6  123.20    3.48
   3   5  -6  127.57    3.61
   2  -5  -6   76.49    2.50
  -2  -5   6   76.62    2.46
  -2   5   6   79.84    2.37
   2   5  -6   77.23    2.38
   2   5  -6   78.10    2.53
  -1  -5   6   11.11    0.73
   1  -5  -6   10.87    0.71
   1   5  -6   11.86    0.64
   1   5  -6   10.05    0.76
  -1   5   6   10.63    0.64
   0  -5  -6   66.74    2.16
   0  -5   6   68.95    2.21
   0  -5   6   64.67    2.21
   0   5  -6   67.78    1.99
   0   5   6   65.79    2.09
   0   5  -6   67.93    2.03
   0   5  -6   64.09    2.33
   1  -5   6   -0.14    0.15
   1  -5   6    0.45    0.23
  -1  -5  -6    0.18    0.18
  -1   5  -6   -0.05    0.22
  -1   5  -6    0.38    0.15
   1   5   6    0.23    0.19
   2  -5   6  107.25    3.31
   2  -5   6  112.35    3.36
  -2  -5  -6  108.74    3.11
  -2   5  -6  109.93    2.97
   2   5   6  106.78    3.19
  -2   5  -6  110.64    3.52
  -3  -5  -6    0.24    0.19
   3  -5   6    0.29    0.25
   3  -5   6    0.71    0.29
  -3   5  -6    0.84    0.20
   3   5   6    0.32    0.21
   3   5   6    0.95    0.22
  -3   5  -6    0.37    0.31
   4  -5   6    5.73    0.67
   4  -5   6    5.30    0.65
   4   5   6    4.75    0.45
   4   5   6    3.39    0.50
  -4   5  -6    4.54    0.69
   5  -5   6   11.32    0.86
   5  -5   6   11.14    0.81
   5   5   6    9.47    0.75
  -5   5  -6    9.43    1.02
   5   5   6   11.00    0.65
   6  -5   6    5.14    0.67
   6  -5   6    5.40    0.70
  -6   5  -6    5.08    0.75
   6   5   6    4.84    0.67
   6   5   6    5.78    0.56
   7  -5   6    5.60    0.72
   7  -5   6    5.75    0.72
  -7   5  -6    6.37    0.87
   7   5   6    5.35    0.57
   7   5   6    4.40    0.66
   8  -5   6   24.87    1.41
   8  -5   6   25.26    1.34
   8   5   6   25.82    1.23
  -8   5  -6   24.78    1.52
   8   5   6   27.40    1.47
   9  -5   6    4.65    0.68
   9  -5   6    3.59    0.66
   9   5   6    5.83    0.70
   9   5   6    5.76    0.85
  -9   5  -6    6.20    0.90
  10  -5   6   18.60    1.17
  10  -5   6   19.23    1.33
 -10   5  -6   20.19    1.42
  10   5   6   16.62    1.28
  10   5   6   17.47    1.12
  11  -5   6    0.52    0.37
  11  -5   6    1.65    0.54
  11   5   6    0.31    0.39
 -11   5  -6    0.51    0.44
  11   5   6    0.37    0.38
  14  -6  -6    0.62    0.43
  14   6  -6    0.72    0.41
  13  -6  -6   11.94    1.25
  13   6  -6   12.09    1.17
  12  -6  -6    5.56    0.85
  12   6  -6    6.05    0.79
  11  -6  -6   31.17    1.69
  11   6  -6   25.03    1.29
  10  -6  -6    9.90    1.13
   9  -6  -6   46.45    2.11
   8  -6  -6    8.96    1.00
   7  -6  -6   18.13    1.18
   7   6  -6   17.94    0.84
   6  -6  -6    0.26    0.29
  -6  -6   6    0.45    0.25
   6   6  -6    0.06    0.18
  -5  -6   6    8.45    0.67
   5  -6  -6   11.15    1.02
   5   6  -6    8.32    0.64
  -4  -6   6    0.17    0.20
   4  -6  -6    0.01    0.23
   4   6  -6   -0.08    0.19
  -4   6   6   -0.12    0.20
  -3  -6   6   65.96    2.25
   3  -6  -6   66.61    2.37
   3   6  -6   64.85    2.20
  -3   6   6   63.99    2.13
   3   6  -6   67.67    2.30
   2  -6  -6   41.97    1.67
  -2  -6   6   40.14    1.59
  -2   6   6   38.63    1.46
   2   6  -6   37.83    1.64
   2   6  -6   39.78    1.50
   1  -6  -6  133.70    4.03
  -1  -6   6  143.33    4.07
  -1  -6   6  137.07    3.98
   1   6  -6  134.63    3.85
   1   6  -6  138.86    4.19
  -1   6   6  138.00    3.86
   0  -6   6   12.90    0.88
   0  -6   6   14.63    0.89
   0  -6  -6   13.50    0.85
   0   6  -6   13.92    1.00
   0   6   6   12.54    0.76
   0   6  -6   12.88    0.70
   1  -6   6  220.06    6.01
  -1  -6  -6  216.41    5.87
   1  -6   6  216.30    5.99
  -1   6  -6  210.29    5.63
  -1   6  -6  219.83    6.24
   1   6   6  217.99    5.79
  -2  -6  -6   32.70    1.30
   2  -6   6   29.48    1.42
   2  -6   6   29.77    1.41
  -2   6  -6   27.84    1.53
   2   6   6   31.76    1.30
   3  -6   6  129.67    4.01
   3  -6   6  134.03    4.05
   3   6   6  130.83    3.85
  -3   6  -6  133.29    4.28
   4  -6   6   31.67    1.52
   4  -6   6   28.48    1.45
   4   6   6   33.61    1.43
  -4   6  -6   33.53    1.74
   5  -6   6  101.81    3.44
   5  -6   6  110.09    3.52
   5   6   6  107.30    3.38
  -5   6  -6  108.35    3.76
   6  -6   6    0.17    0.29
   6  -6   6   -0.07    0.22
   6   6   6   -0.16    0.21
  -6   6  -6    0.04    0.36
   7  -6   6    8.63    0.92
   7  -6   6    7.92    0.90
  -7   6  -6    8.51    1.10
   7   6   6    8.69    0.92
   8  -6   6    0.48    0.34
   8  -6   6    0.89    0.42
  -8   6  -6    0.57    0.49
   8   6   6    0.62    0.36
   9  -6   6   14.89    1.11
   9  -6   6   15.87    1.23
   9   6   6   16.92    1.24
  -9   6  -6   18.13    1.40
  10  -6   6    0.79    0.40
  10  -6   6    1.19    0.53
 -10   6  -6    1.27    0.57
  10   6   6    1.26    0.51
  13  -7  -6   20.56    1.53
  13   7  -6   16.74    1.20
  12  -7  -6   28.31    1.76
  12   7  -6   25.05    1.41
  11  -7  -6   23.94    1.60
  11   7  -6   21.92    1.22
  10  -7  -6   22.26    1.53
  10   7  -6   23.79    1.17
   9  -7  -6   48.10    2.26
   8  -7  -6   10.07    1.12
   7  -7  -6   47.09    2.15
   6  -7  -6    0.99    0.42
  -6  -7   6    0.70    0.31
   6   7  -6    0.05    0.21
  -5  -7   6   88.77    2.95
   5  -7  -6   91.59    3.22
   5   7  -6   92.22    2.91
   4  -7  -6    9.00    0.96
  -4  -7   6    7.05    0.73
   4   7  -6    7.02    0.72
   4   7  -6    7.97    0.83
  -3  -7   6   15.08    0.94
   3  -7  -6   14.33    1.03
   3   7  -6   13.06    0.85
  -3   7   6   15.11    0.86
   3   7  -6   16.74    1.03
  -2  -7   6    1.95    0.43
   2  -7  -6    2.45    0.51
   2   7  -6    1.70    0.47
  -2   7   6    1.71    0.38
   2   7  -6    1.35    0.33
   1  -7  -6   58.17    2.21
  -1  -7   6   60.15    2.16
  -1  -7   6   61.37    2.21
   1   7  -6   58.97    2.35
  -1   7   6   58.54    1.99
   1   7  -6   57.56    2.00
   0  -7   6    2.51    0.49
   0  -7  -6    1.98    0.43
   0  -7   6    2.78    0.50
   0   7   6    2.12    0.41
   0   7  -6    2.15    0.57
   1  -7   6   40.84    1.74
   1  -7   6   39.73    1.73
  -1  -7  -6   39.35    1.64
   1   7   6   41.45    1.58
  -1   7  -6   40.51    1.94
   2  -7   6   16.98    1.11
   2  -7   6   20.85    1.22
  -2   7  -6   23.84    1.45
   2   7   6   21.34    1.07
   3  -7   6   14.39    1.03
   3  -7   6   11.96    0.94
  -3   7  -6   15.44    1.23
   3   7   6   13.42    0.89
   4  -7   6    5.02    0.71
   4  -7   6    4.29    0.67
  -4   7  -6    4.34    0.81
   4   7   6    4.77    0.65
   5  -7   6   -0.29    0.26
   5  -7   6    0.10    0.29
  -5   7  -6   -0.22    0.33
   5   7   6   -0.11    0.24
   6  -7   6    5.44    0.76
   6  -7   6    4.92    0.73
   6   7   6    5.72    0.81
  -6   7  -6    5.33    0.92
   7  -7   6    1.62    0.53
   7  -7   6    2.48    0.59
  -7   7  -6    2.49    0.70
   7   7   6    2.48    0.57
   8  -7   6   15.14    1.17
   8  -7   6   17.86    1.28
  -8   7  -6   12.42    1.45
   8   7   6   16.22    1.19
   9  -7   6    5.02    0.81
   9   7   6    5.06    0.81
  10  -8  -6    2.79    0.73
  10   8  -6    3.78    0.55
   9  -8  -6    5.31    0.90
   8  -8  -6    4.64    0.85
   7  -8  -6    3.16    0.73
   6  -8  -6    5.77    0.91
  -5  -8   6   -0.25    0.23
   5  -8  -6    0.01    0.34
   5   8  -6   -0.09    0.23
   4  -8  -6    2.61    0.59
  -4  -8   6    4.11    0.61
   4   8  -6    2.23    0.46
   4   8  -6    3.42    0.61
  -3  -8   6    2.24    0.48
   3  -8  -6    1.79    0.53
  -3   8   6    2.73    0.51
   3   8  -6    2.31    0.52
  -2  -8   6   27.04    1.40
   2  -8  -6   29.27    1.54
   2   8  -6   29.22    1.56
  -2   8   6   27.15    1.26
   1  -8  -6    0.35    0.33
  -1  -8   6    0.42    0.32
  -1   8   6    0.98    0.32
   1   8  -6    0.28    0.37
   0  -8   6   38.13    1.71
   0  -8  -6   36.52    1.69
   0  -8   6   37.69    1.71
   0   8  -6   37.94    1.92
   0   8   6   35.75    1.50
   1  -8   6    7.37    0.82
   1  -8   6    7.48    0.85
   1   8   6    6.86    0.73
  -1   8  -6    6.00    0.92
   2  -8   6   57.48    2.34
   2  -8   6   58.94    2.33
   2   8   6   60.18    2.14
  -2   8  -6   56.47    2.59
   3  -8   6    4.89    0.73
   3  -8   6    6.30    0.83
  -3   8  -6    4.24    0.83
   3   8   6    5.26    0.68
   4  -8   6   61.36    2.47
   4  -8   6   57.86    2.40
   4   8   6   58.86    2.24
  -4   8  -6   58.77    2.72
   5  -8   6    3.03    0.65
   5  -8   6    4.10    0.70
   5   8   6    4.69    0.70
  -5   8  -6    3.52    0.82
   6  -8   6   32.16    1.77
   6  -8   6   32.12    1.76
  -6   8  -6   34.60    2.09
   6   8   6   32.44    1.65
   7  -9  -6    5.28    0.94
   6  -9  -6   50.77    2.43
   5  -9  -6    3.44    0.76
  -5  -9   6    3.43    0.63
   4  -9  -6   77.55    3.02
  -4  -9   6   72.52    2.71
   4   9  -6   73.51    2.79
  -3  -9   6    5.73    0.77
   3  -9  -6    4.93    0.85
   3   9  -6    4.67    0.81
  -2  -9   6   35.63    1.71
   2  -9  -6   34.88    1.82
  -2   9   6   33.34    1.51
   2   9  -6   36.73    1.89
  -1  -9   6    2.65    0.57
   1  -9  -6    2.78    0.63
  -1   9   6    2.76    0.48
   1   9  -6    2.54    0.66
   0  -9   6   15.19    1.13
   0   9   6   15.23    0.96
   0   9  -6   12.81    1.36
   1  -9   6    0.19    0.35
   1  -9   6    0.17    0.36
  -1   9  -6    0.85    0.55
   1   9   6    0.41    0.31
   2  -9   6    0.37    0.37
   2  -9   6   -0.24    0.28
  -2   9  -6   -0.19    0.41
   2   9   6   -0.12    0.29
   3  -9   6   -0.36    0.30
   3  -9   6    0.02    0.31
  -3   9  -6    0.25    0.48
   3   9   6    0.23    0.31
  18   0  -7   -0.79    0.31
  17   0  -7    3.03    0.63
  16   0  -7    0.03    0.31
  15   0  -7    2.24    0.50
  14   0  -7   -0.19    0.22
  14   0  -7    0.04    0.27
  14   0  -7   -0.06    0.16
  13   0  -7   10.84    0.94
  13   0  -7   11.81    0.71
  13   0  -7   12.98    0.76
  12   0  -7    0.11    0.16
  12   0  -7    0.06    0.17
  12   0  -7   -0.04    0.20
  11   0  -7    3.60    0.59
  11   0  -7    3.63    0.43
  11   0  -7    4.44    0.50
  10   0  -7    0.16    0.20
  10   0  -7    0.10    0.13
  10   0  -7   -0.15    0.13
   9   0  -7  129.65    3.84
   9   0  -7  130.75    3.57
   9   0  -7  133.13    3.61
   8   0  -7    0.22    0.14
   8   0  -7   -0.03    0.09
   7   0  -7   53.66    1.67
   7   0  -7   54.12    1.64
   6   0  -7   -0.03    0.10
   6   0  -7    0.07    0.11
  -6   0   7   -0.08    0.09
   5   0  -7  193.99    4.98
   5   0  -7  188.55    4.93
  -5   0   7  196.79    4.98
  -4   0   7    0.08    0.08
  -4   0   7    0.09    0.08
   4   0  -7   -0.08    0.08
   4   0  -7    0.09    0.09
   3   0  -7  760.40   18.33
  -3   0   7  742.85   18.31
   3   0  -7  754.21   18.42
  -3   0   7  762.24   18.41
   2   0  -7    0.02    0.09
   2   0  -7    0.02    0.12
  -2   0   7   -0.04    0.08
  -2   0   7   -0.25    0.09
  -2   0   7   -0.26    0.07
   1   0  -7  400.65    9.81
  -1   0   7  411.00   10.03
  -1   0   7  392.25    9.82
  -1   0   7  394.13    9.87
   0   0   7   -0.10    0.11
   0   0   7    0.18    0.13
   0   0  -7   -0.08    0.07
   0   0   7    0.02    0.08
   1   0   7  379.30    9.45
  -1   0  -7  378.01    9.37
   1   0   7  385.51    9.49
   1   0   7  377.88    9.63
   2   0   7    0.01    0.10
  -2   0  -7   -0.03    0.07
   2   0   7    0.13    0.15
   3   0   7  132.55    3.63
  -3   0  -7  132.51    3.48
   3   0   7  134.11    3.83
  -4   0  -7    0.15    0.11
   4   0   7   -0.10    0.13
   4   0   7   -0.15    0.16
   5   0   7   19.75    1.06
  -5   0  -7   20.94    0.79
   5   0   7   20.64    0.97
   6   0   7    0.26    0.23
  -6   0  -7   -0.03    0.09
   6   0   7    0.09    0.19
   7   0   7    9.82    0.74
   7   0   7    8.37    0.85
  -7   0  -7    9.98    0.52
   8   0   7    0.11    0.22
   8   0   7    0.07    0.25
   9   0   7   20.34    1.17
  10   0   7   -0.19    0.29
  11   0   7   14.19    1.08
  12   0   7   -0.11    0.32
  13   0   7    1.07    0.52
  18  -1  -7   17.21    1.37
  17  -1  -7    0.97    0.48
  17   1  -7    0.82    0.39
  16  -1  -7    4.52    0.73
  16   1  -7    4.85    0.81
  16   1  -7    5.00    0.71
  15  -1  -7    3.13    0.58
  15   1  -7    3.98    0.71
  15   1  -7    3.48    0.53
  14  -1  -7   92.46    3.11
  14  -1  -7   97.69    3.04
  14   1  -7   95.28    3.38
  14   1  -7   97.86    3.01
  13  -1  -7   23.20    1.38
  13  -1  -7   21.77    1.16
  13  -1  -7   23.37    1.13
  13  -1  -7   22.87    0.97
  13   1  -7   20.43    1.27
  13   1  -7   22.89    1.09
  12  -1  -7   25.38    1.37
  12  -1  -7   25.65    1.03
  12  -1  -7   25.05    1.21
  12  -1  -7   26.24    1.18
  12   1  -7   27.52    1.18
  12   1  -7   27.97    1.06
  12   1  -7   25.83    1.36
  11  -1  -7   19.51    0.83
  11  -1  -7   20.91    0.98
  11  -1  -7   17.34    1.06
  11  -1  -7   17.56    0.94
  11   1  -7   19.70    1.09
  11   1  -7   19.46    0.83
  11   1  -7   18.68    0.93
  10  -1  -7   52.26    1.67
  10  -1  -7   53.29    2.00
  10  -1  -7   54.79    1.82
  10   1  -7   54.15    1.81
  10   1  -7   52.17    1.95
  10   1  -7   53.89    1.66
   9  -1  -7   51.62    1.93
   9  -1  -7   54.23    1.78
   9  -1  -7   55.00    1.67
   9   1  -7   54.20    1.63
   9   1  -7   54.02    1.79
   8  -1  -7    0.18    0.12
   8  -1  -7   -0.10    0.16
   8  -1  -7    0.26    0.17
   8   1  -7    0.21    0.12
   8   1  -7    0.08    0.13
   7  -1  -7   77.31    2.22
   7  -1  -7   79.68    2.32
   7   1  -7   79.31    2.33
   7   1  -7   77.08    2.17
   6  -1  -7   15.62    0.66
   6  -1  -7   14.84    0.70
  -6   1   7   15.39    0.64
   6   1  -7   15.59    0.71
   6   1  -7   15.55    0.61
   5  -1  -7  143.76    3.76
  -5  -1   7  141.31    3.70
   5  -1  -7  141.13    3.71
  -5   1   7  137.31    3.66
   5   1  -7  142.71    3.77
   5   1  -7  136.38    3.62
   4  -1  -7   45.83    1.45
   4  -1  -7   45.37    1.30
  -4  -1   7   46.26    1.42
   4  -1  -7   47.37    1.45
  -4  -1   7   47.25    1.49
  -4   1   7   46.25    1.39
   4   1  -7   46.43    1.37
   4   1  -7   48.80    1.55
   4   1  -7   45.90    1.46
   3  -1  -7   65.57    1.90
  -3  -1   7   66.97    1.88
  -3  -1   7   64.99    1.91
   3  -1  -7   64.08    1.72
  -3   1   7   65.55    1.86
  -3   1   7   63.36    1.99
  -3   1   7   63.24    1.70
   3   1  -7   67.31    1.98
   3   1  -7   65.33    1.83
   3   1  -7   64.71    1.90
  -2  -1   7    0.14    0.10
  -2  -1   7    0.24    0.11
   2  -1  -7    0.08    0.07
  -2  -1   7    0.13    0.09
   2  -1  -7    0.26    0.12
   2   1  -7    0.40    0.16
   2   1  -7    0.12    0.11
  -2   1   7    0.13    0.11
   2   1  -7    0.14    0.09
  -2   1   7    0.30    0.08
  -2   1   7    0.20    0.15
  -1  -1   7   19.36    0.81
  -1  -1   7   19.91    0.76
  -1  -1   7   20.82    0.79
   1  -1  -7   20.45    0.75
  -1   1   7   20.74    0.88
  -1   1   7   20.80    0.81
   1   1  -7   19.04    0.74
   1   1  -7   20.75    0.80
   1   1  -7   20.98    0.94
  -1   1   7   19.71    0.66
   0  -1   7   28.44    1.03
   0  -1   7   29.19    1.08
   0  -1   7   28.12    0.98
   0  -1  -7   30.13    0.97
   0   1  -7   27.56    0.97
   0   1   7   28.48    0.91
   0   1  -7   29.43    1.03
   0   1   7   28.20    1.11
   1  -1   7    0.11    0.10
   1  -1   7    0.15    0.12
   1  -1   7    0.00    0.10
  -1  -1  -7    0.19    0.10
  -1   1  -7    0.07    0.10
   1   1   7    0.08    0.10
   1   1   7    0.10    0.14
   2  -1   7   39.16    1.35
   2  -1   7   39.74    1.27
   2  -1   7   37.42    1.40
  -2  -1  -7   38.48    1.18
   2   1   7   37.77    1.43
  -2   1  -7   37.39    1.26
   2   1   7   38.08    1.24
   3  -1   7   -0.02    0.12
   3  -1   7    0.00    0.13
   3  -1   7    0.33    0.16
  -3  -1  -7    0.21    0.10
  -3   1  -7    0.04    0.11
   3   1   7    0.11    0.16
   3   1   7    0.05    0.13
   4  -1   7    0.04    0.15
  -4  -1  -7    0.42    0.12
   4  -1   7    0.16    0.17
   4   1   7   -0.08    0.15
  -4   1  -7   -0.02    0.10
   4   1   7    0.28    0.18
   5  -1   7   11.83    0.73
  -5  -1  -7   12.04    0.51
   5  -1   7   10.65    0.77
  -5   1  -7   11.37    0.62
   5   1   7   12.26    0.71
   5   1   7   11.31    0.79
  -6  -1  -7   21.04    0.77
   6  -1   7   20.77    1.05
   6  -1   7   22.76    1.17
  -6   1  -7   21.31    0.92
   6   1   7   22.85    1.05
   6   1   7   22.30    1.19
   7  -1   7   11.25    0.79
   7   1   7   12.52    0.82
  -7   1  -7   11.12    0.64
   7   1   7   11.30    0.88
   8  -1   7   13.00    0.91
   8   1   7   14.35    1.02
   8   1   7   14.16    0.91
  -8   1  -7   14.36    0.75
   9  -1   7   22.37    1.25
   9   1   7   22.00    1.21
   9   1   7   23.17    1.37
  10  -1   7   74.13    2.68
  10   1   7   70.16    2.82
  10   1   7   72.54    2.61
  11  -1   7    1.60    0.49
  11   1   7    1.73    0.49
  12  -1   7    7.15    0.92
  12   1   7    7.44    0.93
  13  -1   7    6.56    1.16
  13   1   7    7.99    1.03
  17  -2  -7    3.11    0.73
  17   2  -7    2.24    0.63
  17   2  -7    3.68    0.65
  16  -2  -7    3.31    0.69
  16   2  -7    4.11    0.74
  15  -2  -7   33.49    1.69
  15  -2  -7   34.00    1.59
  15   2  -7   35.13    1.83
  14  -2  -7   11.15    0.85
  14  -2  -7    9.61    0.96
  14   2  -7   10.41    1.07
  13  -2  -7    2.60    0.51
  13  -2  -7    3.92    0.57
  13   2  -7    2.99    0.56
  12  -2  -7    0.81    0.36
  12  -2  -7    0.30    0.24
  12   2  -7    0.54    0.30
  11  -2  -7    2.39    0.30
  11  -2  -7    2.88    0.47
  11  -2  -7    1.74    0.40
  11   2  -7    2.22    0.30
  11   2  -7    1.88    0.45
  10  -2  -7    3.70    0.48
  10  -2  -7    5.10    0.38
  10  -2  -7    4.53    0.63
  10  -2  -7    4.45    0.53
  10   2  -7    3.82    0.53
  10   2  -7    4.43    0.35
   9  -2  -7   42.53    1.49
   9  -2  -7   42.13    1.37
   9  -2  -7   45.06    1.63
   9  -2  -7   42.29    1.67
   9   2  -7   44.82    1.34
   8  -2  -7    7.90    0.59
   8  -2  -7    8.15    0.47
   8  -2  -7    7.73    0.60
   8  -2  -7    7.53    0.50
   8   2  -7    7.13    0.40
   8   2  -7    8.10    0.56
   7  -2  -7    3.69    0.45
   7  -2  -7    4.09    0.37
   7  -2  -7    3.10    0.33
   7  -2  -7    3.01    0.44
   7   2  -7    3.82    0.44
  -7   2   7    4.40    0.30
   7   2  -7    3.68    0.28
  -6  -2   7   95.45    2.70
   6  -2  -7   91.30    2.78
   6  -2  -7   90.07    2.75
   6  -2  -7   95.15    2.63
  -6   2   7   97.19    2.55
   6   2  -7   95.02    2.75
   6   2  -7   95.48    2.54
   5  -2  -7   11.09    0.41
  -5  -2   7   10.99    0.58
   5  -2  -7   11.21    0.63
   5   2  -7   10.97    0.61
  -5   2   7   12.56    0.52
   5   2  -7   11.31    0.51
   4  -2  -7   59.51    1.53
  -4  -2   7   59.51    1.81
   4  -2  -7   56.55    1.85
  -4   2   7   59.37    1.90
  -4   2   7   60.71    1.72
   4   2  -7   61.43    1.84
   4   2  -7   58.50    1.72
  -3  -2   7   36.91    1.26
  -3  -2   7   38.37    1.29
   3  -2  -7   36.92    1.29
  -3   2   7   36.36    1.32
   3   2  -7   37.81    1.28
   3   2  -7   37.20    1.25
  -3   2   7   38.48    1.22
   3   2  -7   37.06    1.21
   2  -2  -7  120.14    3.28
  -2  -2   7  122.53    3.28
  -2  -2   7  116.20    3.26
   2   2  -7  119.69    3.23
  -2   2   7  118.51    3.34
   2   2  -7  117.31    3.23
   2   2  -7  121.86    3.27
   1  -2  -7    1.70    0.15
  -1  -2   7    1.73    0.25
  -1  -2   7    2.19    0.29
   1  -2  -7    1.88    0.27
  -1   2   7    1.49    0.29
   1   2  -7    1.77    0.28
   1   2  -7    1.62    0.23
   1   2  -7    1.42    0.24
  -1   2   7    1.61    0.13
   0  -2  -7  163.76    4.36
   0  -2   7  165.96    4.37
   0  -2   7  164.64    4.46
   0  -2   7  169.48    4.38
   0   2   7  162.93    4.17
   0   2  -7  171.20    4.36
   0   2  -7  171.80    4.49
   0   2  -7  167.66    4.44
   0   2   7  166.03    4.52
  -1  -2  -7    2.05    0.27
   1  -2   7    1.43    0.23
   1  -2   7    2.43    0.34
   1  -2   7    1.52    0.27
  -1   2  -7    1.55    0.26
  -1   2  -7    1.81    0.34
   1   2   7    1.32    0.28
   1   2   7    1.86    0.22
  -1   2  -7    1.58    0.28
   2  -2   7  253.79    6.33
   2  -2   7  252.37    6.51
  -2  -2  -7  235.88    6.28
   2   2   7  249.77    6.58
   2   2   7  251.65    6.27
  -2   2  -7  250.45    6.48
  -3  -2  -7   15.34    0.64
   3  -2   7   14.51    0.79
   3  -2   7   15.42    0.68
   3   2   7   14.51    0.84
  -3   2  -7   15.77    0.80
   3   2   7   16.06    0.70
   4  -2   7   43.36    1.61
   4  -2   7   44.01    1.41
   4  -2   7   42.09    1.58
  -4  -2  -7   40.43    1.30
  -4   2  -7   42.23    1.54
   4   2   7   42.73    1.66
   4   2   7   44.13    1.46
  -5  -2  -7  123.85    3.26
   5  -2   7  125.66    3.67
   5   2   7  126.17    3.79
  -5   2  -7  122.26    3.58
   5   2   7  124.62    3.50
   6  -2   7   82.27    2.70
   6   2   7   83.04    2.83
  -6   2  -7   81.25    2.60
   6   2   7   86.07    2.59
   7  -2   7   59.76    2.16
   7   2   7   61.08    2.07
   7   2   7   55.83    2.25
  -7   2  -7   60.16    2.06
   8  -2   7   51.92    2.02
   8   2   7   52.27    2.16
   8   2   7   50.69    1.91
  -8   2  -7   50.38    1.86
   9  -2   7   42.80    1.83
  -9   2  -7   40.56    1.61
   9   2   7   39.51    1.70
   9   2   7   41.02    1.93
  10  -2   7    5.13    0.75
  10   2   7    4.25    0.66
  10   2   7    4.89    0.84
  11  -2   7    0.11    0.33
  11   2   7    0.32    0.33
  11   2   7    0.30    0.38
  12  -2   7   -0.60    0.31
  12   2   7   -0.27    0.35
  13   2   7   -0.80    0.34
  17  -3  -7    1.59    0.64
  17   3  -7    2.56    0.67
  16  -3  -7   -0.77    0.39
  16  -3  -7    0.14    0.33
  16   3  -7    0.01    0.34
  15  -3  -7    2.02    0.51
  15  -3  -7    2.15    0.64
  15   3  -7    2.11    0.57
  14  -3  -7    9.17    0.95
  14  -3  -7   10.10    1.01
  14   3  -7   12.12    1.26
  13  -3  -7    1.03    0.43
  13  -3  -7    1.27    0.41
  13   3  -7    0.68    0.36
  12  -3  -7   49.27    1.89
  12  -3  -7   46.51    1.93
  12   3  -7   49.58    1.99
  11  -3  -7    4.59    0.65
  11  -3  -7    3.37    0.53
  11   3  -7    3.09    0.51
  10  -3  -7   21.63    1.04
  10  -3  -7   22.84    1.17
  10   3  -7   21.14    0.79
   9  -3  -7   41.26    1.52
   9  -3  -7   45.83    1.75
   9   3  -7   46.72    1.36
   8  -3  -7  222.71    6.44
   8  -3  -7  243.46    6.15
   8  -3  -7  246.50    6.50
  -8   3   7  241.07    6.03
   8   3  -7  245.65    6.03
   7  -3  -7   69.89    2.27
   7  -3  -7   66.72    1.91
   7   3  -7   67.55    1.90
   7   3  -7   66.18    2.17
  -7   3   7   66.04    1.87
   6  -3  -7  317.88    7.92
  -6  -3   7  326.32    8.25
   6  -3  -7  319.58    8.37
   6  -3  -7  325.38    8.28
   6   3  -7  320.11    8.04
  -6   3   7  327.01    7.99
   6   3  -7  323.05    8.31
   5  -3  -7   69.19    2.19
   5  -3  -7   65.33    1.72
   5  -3  -7   66.57    2.07
   5  -3  -7   64.85    1.71
   5   3  -7   67.34    1.96
  -5   3   7   71.59    1.92
   5   3  -7   66.63    2.12
   4  -3  -7  428.53   10.67
  -4  -3   7  410.33   10.57
   4  -3  -7  405.54   10.51
  -4   3   7  429.21   10.66
   4   3  -7  424.06   10.48
  -4   3   7  430.63   10.42
   4   3  -7  422.20   10.59
  -3  -3   7    5.69    0.46
   3  -3  -7    6.90    0.51
   3   3  -7    5.79    0.43
  -3   3   7    5.42    0.46
   3   3  -7    5.87    0.40
   3   3  -7    5.90    0.43
  -2  -3   7   41.98    1.43
   2  -3  -7   40.06    1.41
   2   3  -7   40.19    1.40
   2   3  -7   39.92    1.35
  -2   3   7   39.26    1.42
   2   3  -7   41.42    1.34
  -1  -3   7    5.46    0.52
   1  -3  -7    6.52    0.46
   1   3  -7    5.67    0.46
  -1   3   7    5.67    0.46
   1   3  -7    6.53    0.43
   1   3  -7    5.79    0.39
   0  -3   7   12.95    0.71
   0  -3  -7   13.65    0.66
   0  -3   7   13.10    0.65
   0   3   7   13.81    0.47
   0   3   7   14.21    0.73
   0   3  -7   12.29    0.72
   0   3  -7   13.09    0.68
   0   3  -7   13.07    0.61
   1  -3   7   49.81    1.69
  -1  -3  -7   47.96    1.53
   1  -3   7   48.77    1.56
  -1   3  -7   45.86    1.68
   1   3   7   48.47    1.38
  -1   3  -7   47.75    1.50
  -1   3  -7   49.75    1.66
   1   3   7   46.76    1.66
   2  -3   7   18.77    0.93
  -2  -3  -7   19.08    0.78
   2  -3   7   19.11    0.80
  -2   3  -7   18.90    0.79
   2   3   7   19.01    0.94
  -2   3  -7   19.59    0.94
  -2   3  -7   18.67    0.95
   2   3   7   19.15    0.73
  -3  -3  -7   49.47    1.46
   3  -3   7   45.51    1.70
   3  -3   7   45.65    1.51
  -3   3  -7   48.76    1.76
   3   3   7   46.17    1.73
   3   3   7   46.21    1.48
   4  -3   7   51.97    1.71
   4  -3   7   54.49    1.97
  -4  -3  -7   57.46    1.63
  -4   3  -7   56.74    2.01
   4   3   7   56.57    1.76
   4   3   7   56.31    2.02
   5  -3   7   32.26    1.43
   5  -3   7   33.80    1.21
   5   3   7   35.69    1.31
   5   3   7   35.14    1.52
  -5   3  -7   33.41    1.46
   6  -3   7    0.19    0.23
   6   3   7    0.12    0.23
  -6   3  -7   -0.09    0.20
   6   3   7    0.01    0.23
   7  -3   7    4.28    0.62
   7   3   7    3.58    0.60
   7   3   7    4.36    0.55
  -7   3  -7    5.38    0.66
   8  -3   7   14.42    1.01
  -8   3  -7   15.77    0.99
   8   3   7   15.35    0.94
   8   3   7   13.85    1.04
   9  -3   7    4.12    0.66
  -9   3  -7    5.56    0.69
   9   3   7    4.65    0.63
   9   3   7    3.93    0.73
  10  -3   7   -0.08    0.33
 -10   3  -7    0.33    0.27
  10   3   7    0.41    0.33
  10   3   7   -0.10    0.29
  11  -3   7    0.53    0.41
  11   3   7   -0.07    0.32
  11   3   7    0.21    0.38
  12  -3   7    9.35    1.08
  12   3   7    8.40    1.18
  12   3   7    7.24    0.91
  16  -4  -7    0.97    0.44
  16   4  -7    0.32    0.42
  15  -4  -7   55.52    2.44
  15   4  -7   63.50    2.61
  14  -4  -7   15.52    1.15
  14  -4  -7   13.78    1.08
  14   4  -7   14.17    1.13
  13  -4  -7    2.41    0.55
  13  -4  -7    0.92    0.42
  13   4  -7    0.90    0.38
  12  -4  -7    9.21    0.95
  12  -4  -7    8.20    0.81
  12   4  -7    7.27    0.83
  11  -4  -7    3.97    0.55
  11  -4  -7    5.92    0.76
  11   4  -7    5.47    0.72
  10  -4  -7   33.78    1.35
  10  -4  -7   34.25    1.61
  10   4  -7   37.15    1.33
   9  -4  -7    5.14    0.68
   9  -4  -7    5.87    0.53
   9   4  -7    5.24    0.36
   8  -4  -7   18.53    1.07
   8  -4  -7   18.91    0.78
   8   4  -7   18.61    0.74
   7  -4  -7    1.63    0.39
   7  -4  -7    1.25    0.20
  -7   4   7    1.12    0.18
   7   4  -7    1.24    0.23
  -6  -4   7    9.70    0.63
   6  -4  -7    8.15    0.37
   6  -4  -7    8.59    0.80
   6   4  -7    8.94    0.63
  -6   4   7    8.63    0.44
   6   4  -7    9.93    0.54
   5  -4  -7   40.38    1.63
  -5  -4   7   44.01    1.56
  -5   4   7   44.06    1.36
   5   4  -7   41.52    1.56
   5   4  -7   44.00    1.45
   4  -4  -7   64.44    2.21
  -4  -4   7   65.97    2.14
   4   4  -7   66.31    2.14
  -4   4   7   67.99    2.17
   4   4  -7   68.83    2.09
   3  -4  -7    1.04    0.28
  -3  -4   7    1.40    0.29
   3   4  -7    1.85    0.31
  -3   4   7    1.08    0.27
   3   4  -7    1.64    0.31
  -2  -4   7   49.24    1.71
   2  -4  -7   47.44    1.70
  -2   4   7   48.40    1.66
   2   4  -7   49.93    1.53
   2   4  -7   48.02    1.60
   2   4  -7   48.67    1.71
  -1  -4   7   49.30    1.75
   1  -4  -7   48.07    1.70
   1   4  -7   51.38    1.60
  -1   4   7   49.76    1.71
   1   4  -7   51.08    1.79
   1   4  -7   51.50    1.63
   0  -4   7   65.47    2.17
   0  -4  -7   67.69    2.08
   0   4  -7   64.33    2.03
   0   4   7   67.31    2.12
   0   4  -7   66.48    2.22
   0   4  -7   64.94    1.97
   0   4   7   65.48    1.72
   1  -4   7   73.28    2.39
  -1  -4  -7   72.92    2.22
  -1   4  -7   73.78    2.14
   1   4   7   74.39    1.98
  -1   4  -7   71.93    2.44
   1   4   7   74.23    2.33
  -2  -4  -7    8.12    0.52
   2  -4   7    8.85    0.66
   2   4   7    8.53    0.63
   2   4   7    9.80    0.49
  -2   4  -7    7.96    0.50
  -2   4  -7    8.03    0.79
   3  -4   7  152.77    4.24
   3  -4   7  130.85    3.88
  -3  -4  -7  140.29    3.83
  -3   4  -7  146.66    4.30
   3   4   7  150.39    3.83
   3   4   7  145.13    4.17
  -4  -4  -7   10.08    0.53
   4  -4   7    8.73    0.80
  -4   4  -7   10.59    0.85
   4   4   7    9.91    0.75
   4   4   7   11.05    0.63
   5  -4   7  177.03    5.01
   5  -4   7  178.24    5.14
  -5   4  -7  178.51    5.23
   5   4   7  179.13    5.16
   5   4   7  182.86    4.81
   6  -4   7    0.08    0.25
   6   4   7    0.20    0.24
  -6   4  -7    0.31    0.28
   6   4   7    0.21    0.23
   7  -4   7   72.93    2.64
  -7   4  -7   73.88    2.69
   7   4   7   74.14    2.40
   7   4   7   69.73    2.66
   8  -4   7    5.06    0.69
   8   4   7    5.96    0.66
  -8   4  -7    5.85    0.80
   8   4   7    4.97    0.74
   9  -4   7   52.09    2.22
   9   4   7   51.04    2.28
  -9   4  -7   52.24    2.19
   9   4   7   50.83    1.99
  10  -4   7   -0.29    0.31
 -10   4  -7    0.10    0.33
  10   4   7   -0.39    0.27
  10   4   7    0.24    0.32
  11  -4   7    0.95    0.48
  11   4   7    1.56    0.59
 -11   4  -7    1.01    0.51
  11   4   7    0.39    0.41
  12   4   7   12.74    1.18
  12   4   7   15.20    1.57
  15  -5  -7   21.33    1.45
  15   5  -7   18.90    1.41
  14  -5  -7    2.43    0.60
  14   5  -7    1.01    0.45
  13  -5  -7   49.15    2.30
  13   5  -7   57.09    2.27
  12  -5  -7    1.46    0.51
  12   5  -7    0.95    0.36
  11  -5  -7   70.65    2.74
  11   5  -7   71.69    2.51
  10  -5  -7    2.48    0.57
   9  -5  -7   32.83    1.61
   9   5  -7   31.89    1.10
   8  -5  -7   60.56    2.35
   8   5  -7   62.70    1.87
   7  -5  -7   77.52    2.75
   7   5  -7   78.83    2.31
   6  -5  -7   57.96    2.20
  -6  -5   7   58.95    2.04
   6   5  -7   59.79    1.89
   5  -5  -7   20.32    1.13
  -5  -5   7   20.87    1.02
   5   5  -7   20.78    1.03
  -5   5   7   21.08    0.84
   5   5  -7   19.20    0.92
  -4  -5   7   27.58    1.22
   4  -5  -7   27.41    1.30
  -4   5   7   27.01    1.20
   4   5  -7   27.65    1.18
   4   5  -7   29.81    1.24
   3  -5  -7  110.29    3.40
  -3  -5   7  110.77    3.32
  -3   5   7  111.62    3.26
   3   5  -7  110.15    3.31
   3   5  -7  113.65    3.27
  -2  -5   7   16.06    0.88
   2  -5  -7   15.77    0.90
   2   5  -7   16.07    0.80
   2   5  -7   14.41    0.87
  -2   5   7   13.46    0.78
  -1  -5   7   30.08    1.32
   1  -5  -7   30.18    1.30
   1   5  -7   33.00    1.41
   1   5  -7   32.82    1.21
  -1   5   7   31.71    1.27
   1   5  -7   31.52    1.20
   0  -5   7    4.10    0.54
   0  -5  -7    3.98    0.50
   0   5  -7    4.70    0.61
   0   5  -7    5.06    0.47
   0   5   7    5.41    0.58
   1  -5   7  102.24    3.19
  -1  -5  -7  104.01    3.02
   1   5   7  104.75    3.08
  -1   5  -7   98.98    3.28
  -1   5  -7  101.57    2.87
  -2  -5  -7   10.47    0.64
   2  -5   7    8.12    0.74
   2  -5   7    7.68    0.76
  -2   5  -7    9.72    0.54
   2   5   7    8.41    0.66
  -2   5  -7    8.83    0.89
   3  -5   7   11.37    0.78
  -3  -5  -7   10.34    0.62
   3  -5   7   10.10    0.79
  -3   5  -7   10.30    1.03
   3   5   7   10.92    0.77
   4  -5   7   19.33    1.07
   4  -5   7   19.96    1.13
  -4   5  -7   21.85    1.28
   4   5   7   19.34    1.08
   5  -5   7    4.36    0.64
   5  -5   7    5.14    0.64
   5   5   7    4.19    0.62
  -5   5  -7    5.58    0.79
   6  -5   7    1.55    0.44
   6  -5   7    1.96    0.46
   6   5   7    1.47    0.45
  -6   5  -7    1.33    0.47
   6   5   7    1.18    0.48
   7  -5   7   35.80    1.70
   7  -5   7   33.91    1.56
   7   5   7   34.00    1.67
  -7   5  -7   32.93    1.74
   8  -5   7    1.71    0.46
   8  -5   7    1.13    0.45
   8   5   7    1.96    0.51
  -8   5  -7    2.14    0.59
   9  -5   7   28.05    1.63
  -9   5  -7   32.16    1.75
   9   5   7   31.90    1.73
  10  -5   7    1.59    0.52
 -10   5  -7   -0.09    0.36
  10   5   7    0.69    0.45
 -11   5  -7   48.75    2.35
  11   5   7   54.77    2.53
  14  -6  -7   13.47    1.37
  14   6  -7   13.16    1.10
  13  -6  -7    5.04    0.84
  13   6  -7    8.81    1.01
  12  -6  -7   29.52    1.72
  12   6  -7   28.53    1.46
  11  -6  -7    1.29    0.52
  11   6  -7    2.01    0.44
  10  -6  -7   47.31    2.18
   9  -6  -7    7.00    0.93
   8  -6  -7    5.67    0.81
   8   6  -7    5.86    0.47
   7  -6  -7    1.64    0.49
   7   6  -7    1.21    0.29
   6  -6  -7    0.23    0.31
  -6  -6   7    0.21    0.25
   6   6  -7    0.28    0.20
  -5  -6   7    0.11    0.22
   5  -6  -7    0.40    0.30
   5   6  -7    0.22    0.20
   5   6  -7    0.09    0.21
   4  -6  -7   85.41    2.92
  -4  -6   7   86.96    2.79
   4   6  -7   88.81    2.79
   4   6  -7   85.55    2.75
  -4   6   7   84.02    2.72
  -3  -6   7   10.70    0.77
   3  -6  -7   10.69    0.82
   3   6  -7   10.75    0.79
   3   6  -7   10.59    0.71
  -3   6   7   10.28    0.73
  -2  -6   7   80.55    2.65
   2  -6  -7   82.50    2.70
   2   6  -7   77.56    2.68
  -2   6   7   76.95    2.52
   2   6  -7   80.27    2.51
  -1  -6   7   49.81    1.91
   1  -6  -7   48.37    1.86
   1   6  -7   47.77    1.96
   1   6  -7   49.38    1.71
  -1   6   7   50.03    1.79
   0  -6   7  260.27    7.20
   0  -6  -7  270.26    7.14
   0   6   7  272.46    7.06
   0   6  -7  257.80    6.89
   0   6  -7  272.47    7.39
  -1  -6  -7   27.31    1.22
   1  -6   7   27.98    1.30
   1  -6   7   25.42    1.30
   1   6   7   26.07    1.20
  -1   6  -7   25.51    1.41
  -1   6  -7   24.70    1.13
   2  -6   7   95.47    3.11
  -2  -6  -7   99.27    2.95
   2  -6   7   96.06    3.17
   2   6   7   96.82    3.03
  -2   6  -7   95.12    3.33
   3  -6   7    5.50    0.68
   3  -6   7    5.05    0.70
   3   6   7    5.71    0.67
  -3   6  -7    5.37    0.81
   4  -6   7   49.47    2.04
   4  -6   7   48.31    1.97
  -4   6  -7   49.41    2.21
   4   6   7   48.96    1.95
   5  -6   7    1.23    0.40
   5  -6   7    1.55    0.46
  -5   6  -7    0.73    0.45
   5   6   7    1.62    0.44
   6  -6   7    7.44    0.85
   6  -6   7    9.02    0.93
  -6   6  -7    5.75    0.87
   6   6   7    9.44    0.97
   7  -6   7   11.11    1.12
   7  -6   7    9.74    0.96
   7   6   7   12.24    1.00
  -7   6  -7   11.71    1.27
   8  -6   7   30.89    1.58
   8  -6   7   31.12    1.70
   8   6   7   33.43    1.74
  -8   6  -7   27.32    1.74
   9  -6   7    0.24    0.31
   9  -6   7    0.16    0.41
  -9   6  -7   -0.25    0.33
   9   6   7    0.67    0.40
  13  -7  -7    4.18    0.86
  13   7  -7    4.41    0.76
  12  -7  -7   19.53    1.51
  12   7  -7   19.20    1.22
  11  -7  -7   13.49    1.41
  11   7  -7    9.39    0.94
  10  -7  -7   51.40    2.42
   9  -7  -7    0.61    0.44
   8  -7  -7   27.40    1.63
   7  -7  -7    6.50    0.90
   7   7  -7    6.29    0.62
  -6  -7   7   58.06    2.15
   6  -7  -7   54.46    2.35
   6   7  -7   54.16    2.13
   6   7  -7   56.14    1.98
  -5  -7   7    0.83    0.36
   5  -7  -7    1.24    0.45
   5   7  -7    0.89    0.34
   5   7  -7    0.47    0.31
   4  -7  -7   29.20    1.56
  -4  -7   7   33.26    1.50
   4   7  -7   31.84    1.43
   4   7  -7   32.62    1.47
  -4   7   7   30.62    1.39
  -3  -7   7   12.63    0.89
   3  -7  -7   10.98    1.05
  -3   7   7   10.56    0.78
   3   7  -7   10.83    1.00
   3   7  -7   11.99    0.79
  -2  -7   7   41.02    1.76
   2  -7  -7   43.84    1.85
  -2   7   7   41.27    1.63
   2   7  -7   41.83    1.63
   2   7  -7   44.49    1.88
   1  -7  -7    9.54    0.92
  -1  -7   7    9.08    0.85
  -1   7   7    9.91    0.73
   1   7  -7    9.37    0.98
   0  -7  -7   20.84    1.16
   0  -7   7   21.34    1.21
   0   7   7   22.79    1.13
   0   7  -7   20.16    1.31
   1  -7   7   35.46    1.62
   1  -7   7   33.86    1.57
  -1  -7  -7   33.32    1.49
  -1   7  -7   34.57    1.77
   1   7   7   35.32    1.50
   2  -7   7    2.75    0.55
   2  -7   7    1.74    0.46
  -2   7  -7    1.93    0.56
   2   7   7    1.36    0.38
   3  -7   7    6.34    0.77
   3  -7   7    8.33    0.90
  -3   7  -7    6.73    0.92
   3   7   7    8.85    0.86
   4  -7   7    0.13    0.28
   4  -7   7   -0.52    0.21
   4   7   7   -0.07    0.28
  -4   7  -7   -0.40    0.30
   5  -7   7   10.31    1.06
   5  -7   7   11.89    1.14
   5   7   7   10.99    0.93
  -5   7  -7    9.24    1.18
   6  -7   7    0.86    0.45
   6  -7   7    2.43    0.57
  -6   7  -7    2.48    0.71
   6   7   7    2.42    0.61
   7  -7   7    1.48    0.54
   7  -7   7    0.87    0.42
  -7   7  -7    1.41    0.61
   7   7   7    1.47    0.50
   8  -7   7    4.60    0.76
   8  -7   7    4.25    0.76
  -8   7  -7    5.06    0.94
   8   7   7    5.37    0.85
  10  -8  -7   19.20    1.53
   9  -8  -7    1.82    0.61
   8  -8  -7    3.14    0.73
   7  -8  -7    0.98    0.50
   6  -8  -7   27.34    1.66
  -6  -8   7   26.26    1.40
   6   8  -7   25.66    1.31
  -5  -8   7   11.99    0.94
   5  -8  -7   10.48    1.15
   5   8  -7   11.14    0.88
  -4  -8   7    0.24    0.28
   4  -8  -7    0.14    0.35
   4   8  -7    0.16    0.25
   4   8  -7   -0.07    0.28
  -3  -8   7   41.85    1.80
   3  -8  -7   39.66    1.89
  -3   8   7   37.07    1.63
   3   8  -7   40.01    1.82
   2  -8  -7    1.66    0.51
  -2  -8   7    1.41    0.42
  -2   8   7    1.37    0.42
   2   8  -7    1.44    0.48
  -1  -8   7   50.20    2.14
   1  -8  -7   57.49    2.25
   1   8  -7   55.04    2.34
  -1   8   7   53.72    2.01
   0  -8   7    1.28    0.44
   0  -8  -7    1.73    0.47
   0   8  -7    1.67    0.53
   0   8   7    1.27    0.40
   1  -8   7   59.21    2.42
   1   8   7   62.19    2.27
  -1   8  -7   66.35    2.72
   2  -8   7   22.05    1.37
   2  -8   7   24.43    1.40
   2   8   7   25.56    1.32
  -2   8  -7   26.24    1.68
   3  -8   7   35.71    1.79
   3  -8   7   35.09    1.76
  -3   8  -7   36.28    2.03
   3   8   7   37.95    1.68
   4  -8   7    5.86    0.81
   4  -8   7    6.29    0.84
   4   8   7    9.08    0.95
  -4   8  -7    7.15    1.07
   5  -8   7   23.49    1.49
   5  -8   7   21.32    1.40
   5   8   7   23.14    1.39
  -5   8  -7   24.05    1.72
   6  -8   7   27.96    1.70
   6  -8   7   29.65    1.66
   6   8   7   31.13    1.66
   7  -9  -7   38.24    2.13
   6  -9  -7    2.34    0.71
   5  -9  -7   80.24    3.20
  -5  -9   7   79.06    2.90
   4  -9  -7    5.53    0.87
  -4  -9   7    5.43    0.78
   4   9  -7    5.45    0.78
   3  -9  -7    9.04    1.08
  -3  -9   7    9.37    0.96
   3   9  -7    9.53    1.08
   2  -9  -7    8.21    1.01
  -2  -9   7    6.47    0.82
   2   9  -7    6.54    0.92
  -2   9   7    7.49    0.82
  -1  -9   7    8.18    0.94
   1  -9  -7    8.79    1.11
  -1   9   7    9.87    0.84
   1   9  -7    9.21    1.10
   0  -9   7    0.66    0.41
   0   9   7    2.12    0.51
   0   9  -7    1.55    0.59
   1  -9   7   13.80    1.10
   1   9   7   11.90    0.94
  -1   9  -7   14.57    1.44
   2  -9   7    0.07    0.34
   2   9   7    0.18    0.35
  -2   9  -7   -0.38    0.42
  18   0  -8    0.92    0.48
  17   0  -8    0.09    0.35
  16   0  -8    0.31    0.33
  15   0  -8    0.12    0.28
  14   0  -8   26.63    1.51
  14   0  -8   26.44    1.17
  14   0  -8   27.63    1.22
  13   0  -8   -0.11    0.15
  13   0  -8    0.07    0.21
  13   0  -8   -0.31    0.18
  12   0  -8    2.25    0.38
  12   0  -8    2.34    0.48
  12   0  -8    1.72    0.32
  11   0  -8   -0.03    0.11
  11   0  -8   -0.03    0.20
  11   0  -8    0.17    0.18
  10   0  -8    3.45    0.54
  10   0  -8    3.07    0.39
  10   0  -8    3.78    0.43
   9   0  -8    0.22    0.15
   9   0  -8   -0.04    0.13
   8   0  -8   95.58    2.70
   8   0  -8   95.43    2.73
   7   0  -8    0.07    0.12
   7   0  -8   -0.06    0.09
   6   0  -8  592.28   14.39
  -6   0   8  592.45   14.44
   6   0  -8  573.25   14.42
   5   0  -8   -0.14    0.10
  -5   0   8   -0.03    0.10
   5   0  -8   -0.13    0.10
  -5   0   8   -0.05    0.09
   4   0  -8  403.74   10.28
  -4   0   8  423.18   10.34
  -4   0   8  409.42   10.23
   4   0  -8  430.60   10.38
  -3   0   8   -0.44    0.10
   3   0  -8   -0.02    0.15
  -3   0   8   -0.31    0.08
  -3   0   8   -0.38    0.08
   3   0  -8   -0.28    0.09
  -2   0   8  554.66   13.74
  -2   0   8  562.71   13.89
   2   0  -8  567.72   13.69
   2   0  -8  563.49   13.82
  -2   0   8  549.71   13.67
   1   0  -8   -0.07    0.09
  -1   0   8   -0.28    0.10
  -1   0   8   -0.19    0.09
  -1   0   8   -0.04    0.11
   0   0   8  558.44   13.43
   0   0  -8  525.88   13.12
   0   0   8  535.09   13.40
   0   0   8  526.33   13.16
   1   0   8    0.10    0.12
   1   0   8   -0.03    0.13
  -1   0  -8   -0.03    0.08
   2   0   8  211.41    5.74
   2   0   8  217.23    5.54
  -2   0  -8  208.09    5.40
   3   0   8   -0.05    0.12
  -3   0  -8    0.00    0.07
   3   0   8    0.08    0.14
  -4   0  -8    0.26    0.12
   4   0   8   -0.10    0.14
   4   0   8    1.02    0.33
  -5   0  -8    0.05    0.10
   5   0   8    0.10    0.19
   5   0   8   -0.08    0.18
  -6   0  -8    1.54    0.25
   6   0   8    1.52    0.35
   6   0   8    1.76    0.45
   7   0   8    0.00    0.20
  -7   0  -8    0.06    0.12
   7   0   8    0.03    0.21
   8   0   8    2.26    0.48
   9   0   8   -0.22    0.28
  10   0   8    6.20    0.78
  11   0   8   -0.44    0.29
  12   0   8    3.49    0.67
  18  -1  -8    1.39    0.57
  18   1  -8    1.50    0.59
  17  -1  -8   21.86    1.40
  17   1  -8   24.53    1.40
  16  -1  -8    8.02    0.91
  16   1  -8    8.55    0.87
  16   1  -8    7.14    0.96
  15  -1  -8   83.55    2.86
  15   1  -8   79.92    2.70
  15   1  -8   82.95    3.12
  14  -1  -8   29.77    1.45
  14  -1  -8   33.06    1.43
  14   1  -8   31.99    1.38
  14   1  -8   28.37    1.57
  13  -1  -8   72.36    2.92
  13  -1  -8   73.23    2.50
  13  -1  -8   74.63    2.29
  13  -1  -8   75.89    2.48
  13   1  -8   73.65    2.74
  13   1  -8   76.06    2.47
  13   1  -8   74.43    2.29
  12  -1  -8   35.68    1.27
  12  -1  -8   36.15    1.43
  12  -1  -8   32.33    1.38
  12  -1  -8   33.45    1.59
  12   1  -8   34.76    1.26
  12   1  -8   32.10    1.55
  12   1  -8   33.62    1.38
  11  -1  -8   79.20    2.47
  11  -1  -8   74.12    2.66
  11  -1  -8   77.76    2.31
  11   1  -8   72.67    2.61
  11   1  -8   79.78    2.30
  11   1  -8   79.42    2.46
  10  -1  -8   80.74    2.77
  10  -1  -8   83.88    2.47
  10  -1  -8   86.68    2.61
  10   1  -8   85.83    2.44
  10   1  -8   83.10    2.78
  10   1  -8   88.09    2.61
   9  -1  -8    4.14    0.41
   9  -1  -8    4.15    0.45
   9  -1  -8    3.89    0.54
   9   1  -8    3.75    0.43
   9   1  -8    4.12    0.39
   8  -1  -8  137.73    3.80
   8  -1  -8  135.78    3.98
   8  -1  -8  134.57    3.70
   8   1  -8  139.12    3.65
   8   1  -8  139.95    3.82
   7  -1  -8    1.80    0.27
   7  -1  -8    2.06    0.32
   7   1  -8    1.55    0.27
   7   1  -8    2.06    0.26
  -7   1   8    2.09    0.28
   6  -1  -8   91.42    2.60
   6  -1  -8   89.56    2.55
  -6  -1   8   89.84    2.54
   6   1  -8   91.17    2.61
   6   1  -8   88.84    2.46
  -6   1   8   90.79    2.52
  -5  -1   8    0.19    0.12
   5  -1  -8   -0.05    0.12
   5  -1  -8    0.06    0.13
  -5   1   8    0.21    0.12
   5   1  -8    0.14    0.11
   5   1  -8    0.10    0.11
   4  -1  -8    0.66    0.20
   4  -1  -8    1.17    0.22
  -4  -1   8    0.77    0.18
  -4  -1   8    1.10    0.20
  -4   1   8    1.25    0.15
   4   1  -8    0.73    0.18
   4   1  -8    1.57    0.22
  -4   1   8    0.95    0.18
  -3  -1   8   15.67    0.69
  -3  -1   8   15.13    0.66
   3  -1  -8   15.27    0.68
  -3   1   8   15.43    0.54
   3   1  -8   16.01    0.70
  -3   1   8   14.41    0.65
  -3   1   8   15.85    0.77
   3   1  -8   14.66    0.62
   2  -1  -8   23.66    0.87
  -2  -1   8   22.85    0.87
  -2  -1   8   22.69    0.86
  -2  -1   8   21.55    0.90
  -2   1   8   22.63    0.97
   2   1  -8   22.84    0.89
   2   1  -8   21.65    0.82
  -2   1   8   23.43    0.88
  -2   1   8   22.98    0.74
  -1  -1   8   56.54    1.80
  -1  -1   8   58.83    1.75
   1  -1  -8   57.43    1.70
  -1   1   8   56.13    1.86
  -1   1   8   56.44    1.89
   1   1  -8   58.67    1.77
  -1   1   8   56.59    1.59
   1   1  -8   54.81    1.68
   0  -1   8   10.18    0.55
   0  -1   8    9.46    0.59
   0  -1  -8   10.18    0.50
   0   1   8   10.06    0.47
   0   1   8   10.31    0.64
   0   1  -8   10.71    0.52
   1  -1   8    2.10    0.31
  -1  -1  -8    2.01    0.25
   1  -1   8    2.62    0.41
  -1   1  -8    1.84    0.26
   1   1   8    2.12    0.26
   1   1   8    1.74    0.31
   2  -1   8    6.64    0.49
  -2  -1  -8    7.66    0.41
   2  -1   8    6.72    0.54
   2   1   8    7.08    0.45
   2   1   8    7.05    0.57
  -2   1  -8    6.16    0.43
   3  -1   8    1.61    0.29
   3  -1   8    1.80    0.36
  -3  -1  -8    1.76    0.24
   3   1   8    1.95    0.36
  -3   1  -8    1.60    0.26
   3   1   8    2.00    0.29
   4  -1   8   44.76    1.64
  -4  -1  -8   45.86    1.39
   4  -1   8   43.86    1.72
   4   1   8   44.53    1.77
  -4   1  -8   45.04    1.50
   4   1   8   47.63    1.58
   5  -1   8   69.91    2.27
  -5  -1  -8   66.77    1.93
   5  -1   8   66.82    2.36
  -5   1  -8   67.10    2.07
   5   1   8   70.41    2.19
   5   1   8   63.80    2.38
  -6  -1  -8   17.71    0.70
   6  -1   8   15.50    0.94
  -6   1  -8   17.41    0.82
   6   1   8   17.96    1.09
   6   1   8   17.51    0.95
   7  -1   8   73.79    2.49
   7   1   8   71.70    2.42
   7   1   8   71.33    2.66
  -7   1  -8   71.62    2.22
   8  -1   8   27.68    1.37
   8   1   8   28.37    1.36
  -8   1  -8   27.51    1.13
   8   1   8   28.03    1.52
   9  -1   8  155.84    4.61
   9   1   8  151.54    4.83
   9   1   8  146.04    4.50
  10  -1   8   14.85    1.09
  10   1   8   13.56    1.02
  11  -1   8   34.65    1.78
  11   1   8   37.61    1.79
  12  -1   8   17.59    1.28
  12   1   8   15.32    1.22
  17  -2  -8   12.65    1.24
  17   2  -8   15.32    1.53
  16  -2  -8    0.96    0.49
  16   2  -8    0.92    0.45
  15  -2  -8    4.27    0.67
  15  -2  -8    2.53    0.58
  15   2  -8    3.81    0.75
  15   2  -8    3.36    0.54
  14  -2  -8    5.42    0.72
  14  -2  -8    4.89    0.69
  14   2  -8    5.20    0.65
  14   2  -8    5.46    0.78
  13  -2  -8    0.32    0.29
  13  -2  -8    0.82    0.36
  13   2  -8    0.25    0.22
  13   2  -8    0.33    0.32
  12  -2  -8   16.89    0.97
  12  -2  -8   16.88    0.99
  12   2  -8   16.42    0.75
  12   2  -8   15.89    0.93
  12   2  -8   16.55    1.05
  11  -2  -8   44.02    1.66
  11  -2  -8   43.75    1.74
  11  -2  -8   43.85    1.49
  11   2  -8   50.08    1.76
  11   2  -8   44.69    1.83
  11   2  -8   46.27    1.46
  10  -2  -8    9.25    0.70
  10  -2  -8    9.82    0.56
  10  -2  -8    9.44    0.67
  10  -2  -8    8.37    0.71
  10   2  -8    9.92    0.53
  10   2  -8   10.18    0.68
   9  -2  -8   25.01    1.21
   9  -2  -8   26.39    1.18
   9  -2  -8   26.27    1.01
   9  -2  -8   25.38    1.04
   9   2  -8   27.01    0.94
   9   2  -8   25.30    1.13
   8  -2  -8    0.68    0.24
   8  -2  -8    0.58    0.25
   8  -2  -8    0.54    0.20
   8  -2  -8    0.31    0.18
  -8   2   8    0.48    0.15
   8   2  -8    0.78    0.24
   8   2  -8    0.79    0.18
   7  -2  -8   65.41    2.19
   7  -2  -8   69.05    2.04
   7  -2  -8   65.73    2.15
  -7   2   8   67.03    1.94
   7   2  -8   65.76    2.12
   7   2  -8   69.73    1.93
  -6  -2   8    2.03    0.29
   6  -2  -8    2.77    0.39
   6   2  -8    2.80    0.38
  -6   2   8    2.34    0.26
   6   2  -8    2.22    0.26
   5  -2  -8  102.62    2.94
  -5  -2   8  102.28    2.87
   5  -2  -8   99.22    2.58
   5   2  -8  100.09    2.74
  -5   2   8  102.58    2.75
   5   2  -8   99.30    2.88
   4  -2  -8   46.97    1.27
   4  -2  -8   45.37    1.61
  -4  -2   8   49.20    1.58
  -4   2   8   48.56    1.49
  -4   2   8   48.62    1.68
   4   2  -8   49.33    1.49
   4   2  -8   49.08    1.59
   4   2  -8   51.89    1.65
  -3  -2   8  199.24    5.32
   3  -2  -8  201.57    5.36
   3   2  -8  206.47    5.37
   3   2  -8  202.34    5.25
   3   2  -8  205.88    5.32
  -3   2   8  206.62    5.27
  -3   2   8  204.76    5.44
   2  -2  -8  119.23    3.31
  -2  -2   8  120.19    3.32
   2  -2  -8  122.03    2.98
   2   2  -8  119.63    3.28
  -2   2   8  116.36    2.97
   2   2  -8  120.16    3.26
   2   2  -8  120.76    3.35
  -2   2   8  117.93    3.41
   1  -2  -8  127.73    3.68
   1  -2  -8  141.01    3.44
  -1  -2   8  139.14    3.86
  -1  -2   8  133.21    3.66
  -1  -2   8  134.31    3.75
   1   2  -8  139.21    3.72
   1   2  -8  134.00    3.78
   1   2  -8  139.82    3.69
  -1   2   8  139.09    3.86
  -1   2   8  141.08    3.45
   0  -2   8   10.27    0.57
   0  -2   8   11.27    0.58
   0  -2  -8    9.31    0.54
   0  -2   8    9.13    0.59
   0   2  -8   11.27    0.61
   0   2  -8   11.82    0.67
   0   2   8   10.32    0.66
   0   2   8   10.84    0.45
   0   2  -8   10.52    0.57
   1  -2   8  216.51    5.55
  -1  -2  -8  187.47    5.38
   1  -2   8  217.74    5.75
   1  -2   8  210.37    5.58
  -1   2  -8  211.95    5.53
   1   2   8  216.34    5.31
   1   2   8  208.71    5.66
   2  -2   8    2.65    0.37
  -2  -2  -8    2.81    0.33
   2   2   8    2.33    0.29
   2   2   8    3.01    0.47
  -2   2  -8    2.65    0.37
   3  -2   8  202.66    5.70
   3  -2   8  222.58    5.75
  -3  -2  -8  193.23    5.42
   3   2   8  211.30    5.83
  -3   2  -8  220.01    5.67
   3   2   8  222.72    5.52
  -4  -2  -8   41.68    1.39
   4  -2   8   45.47    1.69
   4   2   8   46.81    1.53
   4   2   8   44.75    1.77
  -4   2  -8   43.32    1.59
  -5  -2  -8  104.12    2.95
   5  -2   8  110.23    3.35
   5   2   8  111.45    3.18
   5   2   8  109.49    3.49
  -5   2  -8  113.37    3.26
   6  -2   8   19.25    1.05
   6   2   8   19.70    1.15
  -6   2  -8   16.15    0.90
   6   2   8   17.15    0.93
   7  -2   8   27.21    1.34
   7   2   8   26.46    1.24
  -7   2  -8   26.78    1.21
   7   2   8   27.33    1.46
   8  -2   8    7.56    0.81
   8   2   8    8.31    0.80
  -8   2  -8    9.18    0.69
   8   2   8    7.99    0.94
   9  -2   8    2.47    0.54
   9   2   8    3.41    0.70
  -9   2  -8    1.98    0.41
   9   2   8    3.09    0.55
  10  -2   8    3.06    0.63
  10   2   8    3.19    0.58
  10   2   8    2.22    0.62
  11  -2   8    3.56    0.69
  11   2   8    3.10    0.64
  12  -2   8    0.73    0.52
  12   2   8    0.83    0.47
  17  -3  -8   -0.16    0.45
  17   3  -8    1.34    0.52
  16  -3  -8    0.36    0.36
  16  -3  -8   -0.35    0.44
  16   3  -8   -0.25    0.28
  15  -3  -8   -0.51    0.38
  15  -3  -8    0.56    0.35
  15   3  -8   -0.05    0.33
  14  -3  -8   15.96    1.10
  14  -3  -8   13.40    1.02
  14   3  -8   13.91    1.12
  13  -3  -8    3.13    0.57
  13  -3  -8    1.34    0.44
  13   3  -8    1.85    0.51
  12  -3  -8   18.90    1.09
  12  -3  -8   19.14    1.15
  12   3  -8   19.03    1.15
  11  -3  -8   19.73    1.05
  11  -3  -8   19.65    1.14
  11   3  -8   21.94    0.84
  10  -3  -8   60.78    2.20
  10  -3  -8   58.56    1.97
  10   3  -8   58.69    1.75
  10   3  -8   60.76    2.12
   9  -3  -8  129.38    3.67
   9  -3  -8  139.40    4.03
   9   3  -8  135.66    3.93
   9   3  -8  133.93    3.54
   8  -3  -8   38.00    1.56
   8  -3  -8   36.39    1.26
   8   3  -8   38.01    1.22
  -8   3   8   39.43    1.23
   8   3  -8   38.15    1.49
   7  -3  -8  140.33    3.66
   7  -3  -8  143.68    4.11
  -7  -3   8  140.04    3.95
   7   3  -8  142.34    3.73
  -7   3   8  142.25    3.71
   7   3  -8  141.91    4.03
   6  -3  -8   70.14    1.86
   6  -3  -8   71.46    1.89
   6  -3  -8   72.16    2.35
  -6  -3   8   69.22    2.21
   6   3  -8   71.39    2.06
  -6   3   8   72.19    2.03
   6   3  -8   74.57    2.29
  -5  -3   8   87.79    2.61
   5  -3  -8   82.15    2.59
   5  -3  -8   86.78    2.70
   5   3  -8   92.27    2.50
   5   3  -8   89.54    2.64
  -5   3   8   86.33    2.43
   4  -3  -8    3.92    0.48
  -4  -3   8    3.36    0.42
   4   3  -8    3.47    0.38
   4   3  -8    3.42    0.39
  -4   3   8    3.92    0.49
  -4   3   8    3.28    0.35
  -3  -3   8   50.38    1.68
   3  -3  -8   49.83    1.71
   3   3  -8   48.32    1.62
   3   3  -8   48.72    1.61
   3   3  -8   47.51    1.61
  -3   3   8   52.77    1.75
  -2  -3   8    2.35    0.35
   2  -3  -8    3.02    0.40
   2   3  -8    3.17    0.39
   2   3  -8    1.90    0.32
  -2   3   8    2.64    0.38
   2   3  -8    3.11    0.37
   1  -3  -8   24.84    1.02
   1   3  -8   24.11    1.03
   1   3  -8   24.05    1.00
   1   3  -8   23.83    0.95
  -1   3   8   25.43    1.08
   0  -3   8   44.84    1.62
   0  -3  -8   46.21    1.55
   0   3  -8   44.97    1.48
   0   3  -8   46.87    1.64
   0   3  -8   45.32    1.60
   0   3   8   45.27    1.26
   0   3   8   46.83    1.66
   1  -3   8   13.78    0.79
  -1  -3  -8   13.51    0.69
  -1   3  -8   13.97    0.68
  -1   3  -8   14.84    0.81
   1   3   8   13.28    0.55
   1   3   8   13.83    0.80
  -2  -3  -8   49.90    1.61
   2  -3   8   50.30    1.82
   2   3   8   49.71    1.83
   2   3   8   50.37    1.52
  -2   3  -8   51.91    1.83
  -3  -3  -8   40.69    1.33
   3  -3   8   40.95    1.59
   3   3   8   39.93    1.34
  -3   3  -8   39.95    1.57
   3   3   8   37.28    1.58
  -4  -3  -8   49.88    1.54
   4  -3   8   50.06    1.88
   4   3   8   48.78    1.92
  -4   3  -8   49.72    1.86
   4   3   8   50.07    1.64
   5  -3   8   26.89    1.33
  -5   3  -8   30.49    1.37
   5   3   8   31.15    1.21
   5   3   8   29.54    1.43
   6  -3   8   27.63    1.36
  -6   3  -8   27.53    1.31
   6   3   8   27.52    1.42
   6   3   8   26.28    1.18
   7  -3   8    8.27    0.85
   7   3   8    5.53    0.62
  -7   3  -8    7.00    0.76
   7   3   8    5.88    0.77
   8  -3   8   12.67    0.98
  -8   3  -8   13.48    0.93
   8   3   8   15.65    0.97
   8   3   8   13.17    1.07
   9  -3   8   -0.16    0.26
  -9   3  -8   -0.01    0.21
   9   3   8   -0.04    0.29
   9   3   8    0.09    0.27
  10  -3   8   10.14    1.06
  10   3   8   11.91    1.07
  10   3   8   13.34    1.36
  11  -3   8    7.98    0.98
  11   3   8    7.72    1.07
  11   3   8    7.68    0.91
  12   3   8    4.45    0.77
  16  -4  -8   11.74    1.22
  16   4  -8   11.99    1.37
  15  -4  -8   -0.02    0.35
  15   4  -8   -0.17    0.29
  14  -4  -8    0.01    0.30
  14   4  -8   -0.04    0.30
  13  -4  -8    1.27    0.44
  13   4  -8    1.49    0.46
  12  -4  -8    3.05    0.60
  12   4  -8    3.65    0.61
  11  -4  -8   37.70    1.83
  11  -4  -8   40.73    1.81
  10  -4  -8   24.90    1.13
  10  -4  -8   27.99    1.42
  10   4  -8   27.11    0.95
   9  -4  -8    5.74    0.50
   9  -4  -8    5.95    0.75
   9   4  -8    6.01    0.41
   8  -4  -8   25.13    0.90
   8  -4  -8   24.39    1.27
   8   4  -8   25.62    1.20
   8   4  -8   23.17    0.90
   7  -4  -8    0.88    0.33
   7  -4  -8    1.36    0.19
  -7  -4   8    0.96    0.28
   7   4  -8    1.31    0.30
   7   4  -8    1.38    0.24
  -7   4   8    1.44    0.21
   6  -4  -8   41.31    1.68
  -6  -4   8   40.98    1.55
   6   4  -8   43.36    1.42
   6   4  -8   41.18    1.59
  -6   4   8   41.36    1.32
   5  -4  -8   26.90    1.24
  -5  -4   8   26.42    1.13
   5   4  -8   25.35    1.12
  -5   4   8   25.73    0.98
   5   4  -8   25.62    1.03
   4  -4  -8   12.02    0.79
  -4  -4   8   12.02    0.73
  -4   4   8   13.15    0.77
   4   4  -8   12.31    0.72
   4   4  -8   12.17    0.68
   3  -4  -8    0.96    0.28
  -3  -4   8    1.58    0.31
  -3   4   8    1.04    0.28
   3   4  -8    1.03    0.22
   3   4  -8    1.61    0.31
   3   4  -8    1.55    0.28
   2  -4  -8   11.52    0.71
  -2  -4   8    9.73    0.67
   2   4  -8   10.93    0.70
   2   4  -8    9.35    0.58
   2   4  -8    9.57    0.58
  -2   4   8   11.23    0.69
   1  -4  -8   40.90    1.53
  -1  -4   8   41.70    1.58
   1   4  -8   42.05    1.56
   1   4  -8   43.71    1.61
  -1   4   8   42.53    1.57
   1   4  -8   41.11    1.43
   0  -4   8  123.77    3.66
   0  -4  -8  127.83    3.55
   0   4   8  118.75    3.12
   0   4   8  127.33    3.64
   0   4  -8  127.64    3.71
   0   4  -8  123.83    3.43
  -1  -4  -8    0.80    0.24
   1  -4   8    0.34    0.23
   1   4   8    0.56    0.16
   1   4   8    0.53    0.26
  -1   4  -8    0.56    0.19
  -1   4  -8    0.12    0.21
  -2  -4  -8  130.12    3.50
   2  -4   8  126.17    3.76
   2   4   8  123.78    3.32
  -2   4  -8  128.08    3.82
   2   4   8  124.06    3.73
  -2   4  -8  123.99    3.46
   3  -4   8    5.82    0.67
  -3  -4  -8    5.32    0.43
  -3   4  -8    5.65    0.68
   3   4   8    5.22    0.66
   3   4   8    6.55    0.47
   4  -4   8  114.75    3.66
   4   4   8  120.06    3.31
   4   4   8  121.97    3.72
  -4   4  -8  119.12    3.72
   5  -4   8    8.93    0.85
  -5   4  -8   12.42    0.92
   5   4   8   11.35    0.87
   5   4   8   11.80    0.71
   6  -4   8   71.86    2.58
   6   4   8   70.88    2.63
   6   4   8   69.76    2.27
  -6   4  -8   68.33    2.56
   7  -4   8    0.03    0.29
  -7   4  -8   -0.10    0.25
   7   4   8   -0.20    0.22
   7   4   8   -0.04    0.26
   8  -4   8   36.33    1.77
   8   4   8   36.83    1.86
   8   4   8   36.32    1.55
  -8   4  -8   36.67    1.74
   9  -4   8    0.44    0.40
   9   4   8    0.10    0.32
   9   4   8    0.57    0.41
  -9   4  -8    1.00    0.43
  10  -4   8    0.03    0.35
  10   4   8    0.08    0.34
 -10   4  -8    0.08    0.31
  10   4   8   -0.18    0.30
  11   4   8    5.39    0.92
  11   4   8    6.23    0.84
  15  -5  -8    0.14    0.37
  15   5  -8    0.55    0.46
  14  -5  -8   11.89    1.29
  14   5  -8    9.71    1.06
  13  -5  -8    3.98    0.73
  13   5  -8    4.89    0.72
  12  -5  -8   31.60    1.71
  12   5  -8   32.36    1.55
  11  -5  -8   15.95    1.17
  10  -5  -8    2.78    0.61
   9  -5  -8   24.57    1.40
   9   5  -8   25.73    0.97
   8  -5  -8   31.39    1.56
   8   5  -8   30.50    1.41
   8   5  -8   31.22    1.13
   7  -5  -8   21.81    1.28
  -7  -5   8   24.80    1.18
   7   5  -8   25.60    1.01
   7   5  -8   24.98    1.22
  -6  -5   8    7.39    0.72
   6  -5  -8    8.72    0.89
   6   5  -8    6.44    0.51
   6   5  -8    6.71    0.69
   5  -5  -8   25.70    1.30
  -5  -5   8   23.86    1.16
   5   5  -8   26.33    1.19
   5   5  -8   25.92    1.10
  -4  -5   8   15.48    0.90
   4  -5  -8   16.50    0.98
  -4   5   8   14.48    0.87
   4   5  -8   16.90    0.88
   4   5  -8   14.96    0.85
  -3  -5   8    1.19    0.33
   3  -5  -8    2.01    0.42
  -3   5   8    1.50    0.35
   3   5  -8    1.65    0.32
   3   5  -8    1.39    0.34
  -2  -5   8    9.69    0.72
   2  -5  -8    8.81    0.70
   2   5  -8    8.38    0.58
   2   5  -8    9.21    0.70
  -2   5   8    9.96    0.69
  -1  -5   8    5.51    0.63
   1  -5  -8    5.73    0.65
   1   5  -8    5.88    0.55
  -1   5   8    5.36    0.61
   1   5  -8    4.25    0.58
   0  -5  -8   50.04    1.76
   0  -5   8   50.23    1.86
   0   5  -8   47.69    1.89
   0   5  -8   46.47    1.60
   0   5   8   47.50    1.77
   1  -5   8   14.51    0.93
  -1  -5  -8   13.62    0.80
   1   5   8   15.93    0.91
  -1   5  -8   15.20    0.74
  -1   5  -8   17.08    1.02
  -2  -5  -8    0.14    0.19
   2  -5   8   -0.07    0.22
  -2   5  -8    0.25    0.26
  -2   5  -8    0.13    0.18
   2   5   8    0.14    0.22
   3  -5   8   15.11    1.00
   3   5   8   17.05    1.01
  -3   5  -8   16.28    1.10
   4  -5   8    0.65    0.33
  -4   5  -8    1.96    0.48
   4   5   8    0.98    0.38
   5  -5   8    0.36    0.30
   5   5   8    0.20    0.26
  -5   5  -8    0.46    0.35
   6  -5   8   33.11    1.65
  -6   5  -8   37.96    1.81
   6   5   8   33.12    1.67
   7  -5   8    0.86    0.41
   7   5   8    0.78    0.40
  -7   5  -8    0.03    0.33
   8  -5   8   30.25    1.64
  -8   5  -8   29.05    1.66
   8   5   8   29.81    1.68
   9  -5   8    0.33    0.39
  -9   5  -8    0.73    0.42
   9   5   8    0.42    0.39
  10  -5   8   23.19    2.58
 -10   5  -8   24.25    1.54
  10   5   8   23.54    1.61
  14  -6  -8    0.89    0.51
  14   6  -8    1.12    0.46
  13  -6  -8    5.11    0.89
  13   6  -8    4.20    0.69
  12  -6  -8    1.18    0.52
  12   6  -8    1.77    0.45
  11  -6  -8   17.67    1.33
  10  -6  -8    2.71    0.64
   9  -6  -8    1.48    0.50
   8  -6  -8    0.40    0.36
   8   6  -8    0.28    0.19
   8   6  -8    0.02    0.24
  -7  -6   8   -0.10    0.24
   7  -6  -8    0.26    0.31
   7   6  -8    0.36    0.22
   7   6  -8    0.91    0.33
   6  -6  -8   29.06    1.50
  -6  -6   8   24.69    1.27
   6   6  -8   27.43    1.33
   6   6  -8   27.73    1.18
   5  -6  -8   94.68    3.26
  -5  -6   8   93.47    3.07
   5   6  -8   98.70    2.99
   5   6  -8   99.25    3.10
  -4  -6   8   27.45    1.29
   4  -6  -8   25.26    1.35
   4   6  -8   24.03    1.19
   4   6  -8   25.76    1.22
  -4   6   8   26.70    1.27
   3  -6  -8   87.05    2.91
  -3  -6   8   87.07    2.83
  -3   6   8   83.39    2.72
   3   6  -8   81.24    2.67
   3   6  -8   86.87    2.81
   2  -6  -8   38.82    1.63
  -2  -6   8   37.23    1.59
   2   6  -8   35.65    1.60
  -2   6   8   36.44    1.52
   2   6  -8   36.81    1.44
   1  -6  -8  113.20    3.56
  -1  -6   8  115.22    3.64
   1   6  -8  117.68    3.38
   1   6  -8  116.88    3.70
  -1   6   8  120.43    3.54
   0  -6   8   16.66    1.05
   0  -6  -8   14.45    0.91
   0   6  -8   13.87    0.77
   0   6   8   18.29    1.00
   0   6  -8   16.40    1.08
   1  -6   8   15.57    1.04
  -1  -6  -8   18.90    0.99
  -1   6  -8   18.40    1.19
   1   6   8   19.03    1.05
   2  -6   8    5.74    0.70
   2   6   8    6.25    0.73
  -2   6  -8    4.99    0.76
   3  -6   8   20.08    1.22
   3   6   8   19.94    1.14
  -3   6  -8   18.55    1.28
   4  -6   8    5.15    0.72
  -4   6  -8    3.98    0.76
   4   6   8    3.36    0.61
   5  -6   8    3.10    0.59
   5   6   8    2.30    0.54
  -5   6  -8    3.06    0.69
   6  -6   8    2.24    0.56
  -6   6  -8    1.90    0.63
   6   6   8    2.37    0.57
   7  -6   8    2.74    0.62
   7   6   8    3.36    0.70
  -7   6  -8    4.03    0.81
   8  -6   8    0.24    0.40
   8   6   8   -0.05    0.31
  -8   6  -8   -0.60    0.30
  -9   6  -8    3.16    0.73
   9   6   8    2.36    0.62
  12  -7  -8    5.87    1.06
  12   7  -8    5.73    0.79
  11  -7  -8   23.26    1.63
  10  -7  -8    4.67    0.86
   9  -7  -8   22.26    1.51
   8  -7  -8    0.79    0.43
  -7  -7   8   14.99    1.01
   7  -7  -8   17.53    1.28
   7   7  -8   15.18    0.88
  -6  -7   8    6.34    0.74
   6  -7  -8    6.19    0.86
   6   7  -8    6.94    0.79
   6   7  -8    7.09    0.72
   5  -7  -8   22.38    1.36
  -5  -7   8   22.06    1.20
   5   7  -8   17.63    1.08
   5   7  -8   19.74    1.09
  -4  -7   8    5.36    0.67
   4  -7  -8    5.64    0.78
  -4   7   8    3.45    0.56
   4   7  -8    3.77    0.61
   4   7  -8    4.50    0.59
  -3  -7   8   11.21    0.85
   3  -7  -8   11.86    0.95
   3   7  -8   10.23    0.75
   3   7  -8    9.88    0.95
  -3   7   8   10.13    0.80
  -2  -7   8    1.65    0.43
   2  -7  -8    1.86    0.48
   2   7  -8    1.01    0.29
  -2   7   8    0.77    0.33
   2   7  -8    0.83    0.39
   1  -7  -8    1.10    0.36
  -1  -7   8    1.84    0.44
  -1   7   8    1.35    0.37
   1   7  -8    0.66    0.37
   0  -7  -8   58.50    2.21
   0  -7   8   60.58    2.32
   0   7   8   62.30    2.21
   0   7  -8   56.12    2.37
   1  -7   8    0.23    0.30
  -1   7  -8    0.91    0.43
   1   7   8    0.61    0.31
   2  -7   8   10.13    0.99
  -2   7  -8   10.93    1.21
   2   7   8   10.81    0.87
   3  -7   8   -0.07    0.27
  -3   7  -8    0.01    0.34
   3   7   8    0.16    0.28
   4  -7   8    2.96    0.60
  -4   7  -8    2.71    0.68
   4   7   8    3.05    0.59
   5  -7   8   10.13    1.05
   5   7   8   14.14    1.08
  -5   7  -8   12.40    1.32
   6  -7   8    4.17    0.75
   6   7   8    2.96    0.64
  -6   7  -8    2.28    0.69
   7  -7   8   27.33    1.66
  -7   7  -8   27.73    1.82
   7   7   8   28.94    1.67
  10  -8  -8   -0.25    0.36
   9  -8  -8    8.55    1.18
   8  -8  -8    5.21    0.95
   7  -8  -8   34.11    1.93
   6  -8  -8   12.27    1.31
  -6  -8   8    9.74    0.95
   6   8  -8    8.58    0.84
   5  -8  -8    0.40    0.42
  -5  -8   8    0.85    0.39
   5   8  -8    0.69    0.33
  -4  -8   8   25.08    1.40
   4  -8  -8   24.41    1.52
   4   8  -8   27.58    1.43
   3  -8  -8   16.02    1.19
  -3  -8   8   13.12    1.01
   3   8  -8   14.12    1.07
  -3   8   8   13.51    0.98
  -2  -8   8   22.10    1.30
   2  -8  -8   22.22    1.36
  -2   8   8   20.13    1.18
   2   8  -8   22.67    1.38
  -1  -8   8    3.25    0.58
   1  -8  -8    2.79    0.61
   1   8  -8    4.61    0.78
  -1   8   8    5.15    0.73
   0  -8   8   32.42    1.64
   0   8   8   33.06    1.55
   0   8  -8   33.26    1.79
   1  -8   8   44.09    2.02
  -1   8  -8   45.08    2.18
   1   8   8   44.72    1.90
   2  -8   8   23.48    1.44
  -2   8  -8   27.36    1.70
   2   8   8   24.43    1.37
   3  -8   8   15.51    1.19
   3   8   8   16.44    1.16
  -3   8  -8   17.74    1.41
   4  -8   8   19.83    1.39
   4   8   8   22.03    1.36
  -4   8  -8   19.11    1.53
   5  -8   8   31.45    1.82
   5   8   8   36.50    1.82
  -5   8  -8   34.68    2.06
   6  -9  -8   65.59    2.89
  -6  -9   8   64.04    2.56
   5  -9  -8    0.24    0.45
  -5  -9   8    0.54    0.41
   5   9  -8    0.32    0.35
   4  -9  -8    6.20    0.97
  -4  -9   8    6.97    0.85
   4   9  -8    5.12    0.79
   3  -9  -8    1.00    0.50
  -3  -9   8    1.02    0.45
   3   9  -8    1.80    0.54
  -3   9   8    1.34    0.44
   2  -9  -8    8.68    1.04
  -2  -9   8    7.95    0.91
   2   9  -8    5.98    0.91
  -2   9   8    7.20    0.84
  -1  -9   8    0.23    0.36
   1   9  -8    0.19    0.40
  -1   9   8    0.38    0.33
   0  -9   8   21.74    1.39
   0   9   8   18.80    1.22
   0   9  -8   20.97    1.50
  18   0  -9    0.35    0.39
  17   0  -9   -0.04    0.31
  16   0  -9    0.30    0.32
  15   0  -9   11.76    0.87
  14   0  -9   -0.02    0.26
  14   0  -9   -0.05    0.21
  14   0  -9    0.16    0.19
  13   0  -9   49.12    2.07
  13   0  -9   45.24    1.68
  13   0  -9   49.56    1.75
  12   0  -9    0.02    0.14
  12   0  -9   -0.10    0.23
  12   0  -9    0.17    0.19
  11   0  -9    2.37    0.48
  11   0  -9    2.90    0.40
  11   0  -9    3.39    0.45
  10   0  -9    0.02    0.17
  10   0  -9   -0.26    0.13
  10   0  -9   -0.12    0.12
   9   0  -9   22.86    0.96
   9   0  -9   23.00    0.97
   8   0  -9    0.18    0.16
   8   0  -9    0.10    0.12
   7   0  -9  125.84    3.38
   7   0  -9  121.01    3.41
   6   0  -9   -0.10    0.10
   6   0  -9    0.13    0.14
  -5   0   9  541.73   13.42
   5   0  -9  555.32   13.58
   5   0  -9  548.35   13.49
   4   0  -9   -0.03    0.11
   4   0  -9   -0.14    0.14
  -4   0   9   -0.18    0.10
   3   0  -9  927.98   22.76
   3   0  -9  943.90   22.62
  -3   0   9  941.33   22.56
  -3   0   9  908.47   22.80
  -2   0   9    0.05    0.17
   2   0  -9   -0.02    0.10
  -1   0   9  234.76    6.07
   1   0  -9  242.52    6.06
  -1   0   9  238.69    6.31
   0   0  -9    0.14    0.10
   0   0   9    0.03    0.13
   0   0   9    0.20    0.13
   1   0   9  145.05    3.89
  -1   0  -9  145.69    3.81
   1   0   9  141.41    4.11
   2   0   9    0.02    0.13
   2   0   9   -0.07    0.15
  -2   0  -9    0.12    0.10
   3   0   9    0.38    0.23
   3   0   9    0.27    0.17
  -3   0  -9    0.15    0.11
   4   0   9   -0.01    0.16
   4   0   9   -0.03    0.19
  -4   0  -9    0.12    0.12
   5   0   9   23.52    1.10
  -5   0  -9   22.41    0.88
   5   0   9   22.63    1.22
   6   0   9   -0.41    0.16
  -6   0  -9    0.05    0.12
   6   0   9   -0.07    0.18
  -7   0  -9    4.01    0.45
   7   0   9    3.72    0.54
   8   0   9    0.45    0.32
   9   0   9   18.26    1.16
  10   0   9   -0.34    0.28
  11   0   9    0.94    0.44
  12   0   9   -0.06    0.35
  18  -1  -9   16.25    1.28
  18   1  -9   17.46    1.24
  17  -1  -9    7.56    0.92
  17   1  -9    6.17    0.76
  16  -1  -9   57.86    2.28
  16   1  -9   57.39    2.33
  16   1  -9   59.41    2.57
  15  -1  -9   10.98    1.00
  15  -1  -9   11.58    0.88
  15   1  -9   11.38    0.81
  15   1  -9   12.93    1.08
  14  -1  -9   50.14    1.99
  14  -1  -9   55.82    2.02
  14   1  -9   54.60    2.28
  14   1  -9   53.61    1.96
  13  -1  -9   16.58    0.96
  13  -1  -9   16.38    0.84
  13  -1  -9   15.29    1.78
  13  -1  -9   16.65    0.97
  13   1  -9   17.06    0.86
  13   1  -9   18.28    1.17
  13   1  -9   17.48    0.94
  12  -1  -9   13.01    0.71
  12  -1  -9   13.83    0.84
  12  -1  -9   12.68    0.96
  12   1  -9   14.92    0.83
  12   1  -9   12.48    0.70
  12   1  -9   12.52    0.92
  11  -1  -9   87.78    2.74
  11  -1  -9   91.04    2.62
  11  -1  -9   82.36    2.92
  11   1  -9   86.47    2.93
  11   1  -9   92.93    2.60
  11   1  -9   86.92    2.72
  10  -1  -9   11.42    0.71
  10  -1  -9   10.53    0.79
  10  -1  -9   10.69    0.62
  10   1  -9   11.18    0.61
  10   1  -9   10.96    0.68
   9  -1  -9   32.80    1.27
   9  -1  -9   31.11    1.38
   9  -1  -9   29.80    1.16
   9   1  -9   31.61    1.13
   9   1  -9   32.22    1.24
   8  -1  -9    0.35    0.17
   8  -1  -9    0.32    0.18
   8   1  -9    0.28    0.15
   8   1  -9    0.16    0.13
   7  -1  -9   89.72    2.65
   7  -1  -9   91.43    2.61
   7   1  -9   89.05    2.64
   7   1  -9   88.91    2.51
  -6  -1   9   24.92    0.93
   6  -1  -9   23.07    0.96
   6  -1  -9   24.69    0.98
   6   1  -9   21.69    0.95
   6   1  -9   23.06    0.86
   5  -1  -9   11.22    0.62
   5  -1  -9   10.22    0.58
  -5  -1   9   10.35    0.54
   5   1  -9    9.81    0.51
   5   1  -9   11.10    0.60
  -4  -1   9   22.61    0.87
   4  -1  -9   24.28    0.93
  -4   1   9   20.63    0.98
   4   1  -9   21.07    0.90
   4   1  -9   21.63    0.82
  -4   1   9   22.19    0.73
   3  -1  -9    4.98    0.39
  -3  -1   9    4.80    0.37
  -3   1   9    4.64    0.54
  -3   1   9    4.53    0.27
   3   1  -9    4.16    0.41
   3   1  -9    4.15    0.32
   2  -1  -9   38.20    1.29
  -2  -1   9   36.89    1.37
  -2  -1   9   40.06    1.31
  -2   1   9   38.66    1.16
   2   1  -9   38.01    1.34
  -2   1   9   39.57    1.45
  -1  -1   9   32.63    1.23
  -1  -1   9   32.80    1.16
   1  -1  -9   32.70    1.12
   1   1  -9   31.27    1.19
  -1   1   9   31.16    1.02
  -1   1   9   32.46    1.29
   1   1  -9   31.00    1.09
   0  -1   9    0.47    0.19
   0  -1   9    0.40    0.17
   0  -1  -9    0.31    0.14
   0   1   9    0.57    0.23
   0   1   9    0.22    0.12
   0   1  -9    0.50    0.16
  -1  -1  -9   69.68    2.00
   1  -1   9   70.24    2.13
   1  -1   9   65.26    2.20
   1   1   9   68.81    2.00
  -1   1  -9   68.71    2.03
   1   1   9   65.01    2.25
   2  -1   9   20.65    1.01
  -2  -1  -9   19.91    0.79
   2  -1   9   21.76    0.95
   2   1   9   18.95    0.83
   2   1   9   20.30    1.04
  -2   1  -9   18.78    0.82
   3  -1   9   76.51    2.57
  -3  -1  -9   79.25    2.23
   3  -1   9   77.74    2.46
   3   1   9   81.28    2.36
  -3   1  -9   77.78    2.31
   3   1   9   74.26    2.59
   4  -1   9  116.04    3.67
   4  -1   9  121.50    3.55
  -4  -1  -9  119.56    3.25
   4   1   9  122.11    3.74
   4   1   9  121.76    3.45
  -4   1  -9  121.95    3.37
   5  -1   9   41.06    1.64
  -5  -1  -9   41.01    1.35
   5   1   9   42.97    1.58
   5   1   9   40.19    1.78
  -5   1  -9   44.17    1.48
  -6  -1  -9   78.71    2.27
   6  -1   9   76.29    2.61
   6   1   9   78.79    2.55
   6   1   9   77.54    2.82
  -6   1  -9   80.93    2.39
   7  -1   9   22.43    1.20
  -7   1  -9   22.94    0.99
   7   1   9   21.72    1.14
   7   1   9   21.98    1.32
   8  -1   9  135.86    4.12
   8   1   9  131.66    4.02
   8   1   9  130.61    4.34
   9  -1   9   31.52    1.58
   9   1   9   29.93    1.50
  10  -1   9   27.72    1.54
  10   1   9   28.67    1.50
  11  -1   9   12.31    1.17
  11   1   9   11.10    1.09
  12   1   9   19.14    1.35
  17  -2  -9    0.94    0.52
  17   2  -9    0.96    0.49
  16  -2  -9    0.74    0.36
  16  -2  -9    0.04    0.39
  16   2  -9    0.28    0.35
  15  -2  -9   12.63    1.01
  15  -2  -9   13.77    1.00
  15   2  -9   13.19    1.30
  14  -2  -9    2.44    0.49
  14  -2  -9    2.40    0.51
  14   2  -9    2.79    0.62
  14   2  -9    2.54    0.47
  13  -2  -9   20.52    1.12
  13  -2  -9   21.04    1.16
  13   2  -9   19.18    1.22
  13   2  -9   20.33    1.10
  12  -2  -9    9.19    0.72
  12  -2  -9    9.67    0.78
  12  -2  -9   10.17    0.63
  12   2  -9    8.77    0.56
  12   2  -9    9.98    0.73
  12   2  -9   10.55    0.85
  11  -2  -9   11.24    0.81
  11  -2  -9   12.22    0.68
  11  -2  -9   14.82    0.83
  11   2  -9   14.64    0.85
  11   2  -9   12.15    0.63
  10  -2  -9   30.69    1.25
  10  -2  -9   33.19    1.24
  10  -2  -9   32.19    1.47
  10  -2  -9   34.93    1.43
  10   2  -9   33.60    1.16
  10   2  -9   32.69    1.35
   9  -2  -9   16.72    0.97
   9  -2  -9   17.17    0.93
   9  -2  -9   17.24    0.82
   9   2  -9   16.77    0.72
   9   2  -9   18.60    0.92
   8  -2  -9   96.65    2.90
   8  -2  -9  102.20    3.08
   8  -2  -9   98.81    3.13
   8   2  -9  104.69    3.06
  -8   2   9  102.64    3.00
   8   2  -9  107.56    2.82
   7  -2  -9   20.72    0.91
  -7  -2   9   19.84    0.88
   7  -2  -9   18.52    0.94
  -7   2   9   19.45    0.88
   7   2  -9   18.60    0.76
   7   2  -9   19.09    0.91
  -6  -2   9   76.47    2.33
   6  -2  -9   76.42    2.42
  -6   2   9   80.10    2.38
   6   2  -9   77.26    2.38
   6   2  -9   78.00    2.21
   5  -2  -9   55.80    1.84
  -5  -2   9   55.30    1.75
   5  -2  -9   52.53    1.46
   5   2  -9   54.25    1.78
   5   2  -9   55.40    1.65
   5   2  -9   52.77    1.82
   4  -2  -9  161.79    4.38
   4  -2  -9  153.71    3.95
  -4  -2   9  163.97    4.32
   4   2  -9  161.40    4.40
  -4   2   9  164.89    4.49
   4   2  -9  156.92    4.31
   4   2  -9  158.18    4.20
   3  -2  -9   71.54    2.24
   3  -2  -9   73.87    1.89
  -3  -2   9   76.32    2.25
   3   2  -9   75.94    2.23
   3   2  -9   73.56    2.29
  -3   2   9   71.57    2.33
  -3   2   9   71.44    1.87
   3   2  -9   72.65    2.15
  -2  -2   9  172.62    4.68
   2  -2  -9  168.02    4.66
   2  -2  -9  176.21    4.34
  -2   2   9  174.69    4.33
  -2   2   9  180.64    4.84
   2   2  -9  173.85    4.62
   2   2  -9  179.76    4.77
   2   2  -9  172.20    4.64
  -1  -2   9    0.25    0.17
   1  -2  -9    0.49    0.19
  -1  -2   9    0.44    0.19
   1   2  -9    0.61    0.18
  -1   2   9    0.62    0.12
   1   2  -9    0.27    0.17
  -1   2   9    0.22    0.18
   1   2  -9    0.52    0.24
   0  -2   9  181.39    4.83
   0  -2   9  176.13    4.76
   0  -2  -9  167.37    4.69
   0   2   9  181.76    4.94
   0   2   9  183.58    4.52
   0   2  -9  177.90    4.74
   0   2  -9  174.87    4.74
   1  -2   9   -0.07    0.14
  -1  -2  -9    0.14    0.15
   1  -2   9    0.16    0.13
   1   2   9    0.05    0.11
  -1   2  -9    0.12    0.15
   1   2   9   -0.05    0.16
   2  -2   9  179.27    4.82
  -2  -2  -9  155.89    4.57
   2   2   9  178.81    4.94
   2   2   9  182.08    4.56
  -2   2  -9  174.09    4.72
  -3  -2  -9   25.84    1.06
   3  -2   9   33.31    1.34
  -3   2  -9   29.90    1.21
   3   2   9   29.14    1.11
   3   2   9   32.39    1.41
   4  -2   9  101.32    3.09
  -4  -2  -9   88.97    2.73
   4   2   9   99.91    3.22
  -4   2  -9   99.07    2.95
   4   2   9  103.32    2.89
   5  -2   9    3.46    0.53
  -5  -2  -9    4.52    0.43
   5   2   9    3.02    0.54
   5   2   9    3.61    0.46
  -5   2  -9    3.37    0.46
   6  -2   9    9.79    0.76
   6   2   9    8.58    0.96
   6   2   9    7.94    0.72
  -6   2  -9    7.58    0.61
   7  -2   9    2.77    0.50
   7   2   9    3.31    0.52
  -7   2  -9    2.98    0.46
   7   2   9    4.68    0.75
   8  -2   9    2.07    0.49
   8   2   9    1.25    0.41
   8   2   9    0.78    0.38
  -8   2  -9    1.27    0.33
   9  -2   9    9.86    0.98
   9   2   9    9.80    0.93
   9   2   9    7.82    0.97
  10  -2   9   -0.04    0.33
  10   2   9   -0.28    0.29
  11  -2   9    7.84    0.98
  11   2   9    7.01    0.86
  17   3  -9    0.07    0.37
  16  -3  -9    1.52    0.49
  16   3  -9    1.48    0.53
  15  -3  -9    4.21    0.73
  15  -3  -9    5.33    0.81
  15   3  -9    4.09    0.72
  14  -3  -9    1.71    0.50
  14  -3  -9    1.62    0.50
  14   3  -9    1.93    0.57
  13  -3  -9    9.42    0.87
  13  -3  -9   10.23    1.00
  13   3  -9    8.20    0.87
  13   3  -9    8.32    0.84
  12  -3  -9   30.67    1.40
  12  -3  -9   32.76    1.55
  12   3  -9   31.91    1.54
  12   3  -9   33.32    1.48
  11  -3  -9   43.16    1.80
  11  -3  -9   40.72    1.60
  11   3  -9   45.03    1.75
  11   3  -9   42.41    1.39
  10  -3  -9   60.03    2.24
  10  -3  -9   60.14    1.99
  10   3  -9   63.33    2.20
  10   3  -9   62.28    1.84
   9  -3  -9   45.92    1.56
   9  -3  -9   48.70    1.87
   9   3  -9   48.64    1.49
  -9   3   9   45.54    1.53
   9   3  -9   48.96    1.80
   8  -3  -9   71.35    2.07
   8  -3  -9   72.70    2.46
  -8   3   9   70.34    2.08
   8   3  -9   73.57    2.09
   8   3  -9   73.32    2.38
   7  -3  -9   77.08    2.13
   7  -3  -9   77.48    2.58
  -7  -3   9   78.38    2.45
   7   3  -9   80.70    2.52
   7   3  -9   79.71    2.26
  -7   3   9   79.96    2.26
  -6  -3   9    3.19    0.39
   6  -3  -9    4.19    0.54
   6  -3  -9    3.82    0.24
   6   3  -9    3.39    0.37
   6   3  -9    3.18    0.41
  -5  -3   9   17.15    0.86
   5  -3  -9   18.76    0.96
   5   3  -9   16.96    0.86
   5   3  -9   19.12    0.80
  -4  -3   9    0.20    0.18
   4  -3  -9    0.28    0.20
   4   3  -9    0.12    0.13
   4   3  -9   -0.08    0.12
   4   3  -9    0.52    0.19
  -4   3   9    0.65    0.27
  -3  -3   9    2.63    0.37
   3  -3  -9    3.66    0.48
   3   3  -9    3.06    0.42
  -3   3   9    2.29    0.38
   3   3  -9    3.49    0.40
   3   3  -9    2.63    0.36
  -2  -3   9   56.19    1.88
   2  -3  -9   53.67    1.87
   2   3  -9   55.09    1.83
   2   3  -9   56.96    1.86
  -2   3   9   55.27    1.93
   2   3  -9   57.95    1.82
   1  -3  -9   18.43    0.91
  -1  -3   9   21.01    0.98
   1   3  -9   20.08    0.87
  -1   3   9   19.77    1.00
   1   3  -9   19.15    1.02
   1   3  -9   19.96    0.93
   0  -3   9  114.32    3.28
   0  -3  -9  107.93    3.15
   0   3   9  109.73    3.31
   0   3  -9  109.37    3.10
   0   3  -9  108.94    3.22
   0   3   9  108.90    2.83
  -1  -3  -9   25.70    1.04
   1  -3   9   26.43    1.17
  -1   3  -9   23.12    1.10
   1   3   9   25.35    0.86
  -1   3  -9   25.71    1.04
   1   3   9   21.88    1.13
   2  -3   9  126.13    3.80
  -2  -3  -9  129.71    3.58
   2   3   9  130.99    3.45
   2   3   9  128.79    3.87
  -2   3  -9  131.55    3.79
   3  -3   9   30.65    1.39
  -3  -3  -9   33.93    1.19
   3   3   9   32.96    1.17
  -3   3  -9   28.90    1.33
   3   3   9   30.50    1.43
  -4  -3  -9    9.72    0.56
   4  -3   9    9.53    0.75
   4   3   9    9.13    0.61
   4   3   9    9.59    0.80
  -4   3  -9    9.14    0.72
   5  -3   9   19.13    1.11
  -5   3  -9   19.21    1.06
   5   3   9   20.15    0.95
   5   3   9   18.00    1.14
   6  -3   9   37.78    1.69
  -6   3  -9   39.70    1.64
   6   3   9   37.48    1.49
   6   3   9   37.86    1.79
   7  -3   9    3.69    0.59
  -7   3  -9    2.64    0.49
   7   3   9    3.06    0.50
   7   3   9    2.27    0.52
   8  -3   9    0.81    0.40
  -8   3  -9    0.47    0.30
   8   3   9    0.80    0.37
   8   3   9    0.86    0.41
   9  -3   9    9.09    1.02
   9   3   9   11.65    1.31
  -9   3  -9    6.84    0.77
   9   3   9    8.13    0.85
  10  -3   9   10.01    1.07
  10   3   9   11.05    1.01
  10   3   9   11.84    1.32
  11   3   9    6.02    0.84
  11   3   9    7.74    1.38
  16  -4  -9   -0.06    0.35
  16   4  -9   -0.27    0.31
  15  -4  -9    3.92    0.76
  15   4  -9    3.55    0.72
  14  -4  -9   -0.15    0.28
  14   4  -9    0.03    0.34
  13  -4  -9   21.47    1.36
  13   4  -9   24.07    1.37
  12  -4  -9    9.32    1.01
  11  -4  -9   56.31    2.30
  11   4  -9   60.46    2.23
  10  -4  -9   19.88    1.21
  10   4  -9   20.67    1.13
  10   4  -9   19.39    0.80
   9  -4  -9   61.06    2.33
   9   4  -9   62.61    1.86
   9   4  -9   61.10    2.21
   8  -4  -9    2.29    0.48
   8   4  -9    3.02    0.35
   8   4  -9    2.08    0.40
   7  -4  -9   12.74    0.89
  -7  -4   9   10.69    0.74
   7   4  -9   11.75    0.61
   7   4  -9   11.38    0.75
   6  -4  -9   32.23    1.46
  -6  -4   9   32.94    1.34
   6   4  -9   32.57    1.20
   6   4  -9   32.17    1.36
   5  -4  -9   67.52    2.34
  -5  -4   9   66.48    2.21
   5   4  -9   67.64    2.09
   5   4  -9   67.46    2.21
  -5   4   9   64.88    2.27
   4  -4  -9    4.06    0.54
  -4  -4   9    3.76    0.46
  -4   4   9    3.72    0.53
   4   4  -9    4.41    0.50
   4   4  -9    3.42    0.44
  -3  -4   9   85.44    2.66
   3  -4  -9   86.37    2.72
   3   4  -9   83.16    2.56
  -3   4   9   85.40    2.69
   3   4  -9   80.52    2.57
  -2  -4   9   39.98    1.57
   2  -4  -9   41.56    1.59
   2   4  -9   42.50    1.48
   2   4  -9   40.91    1.55
  -2   4   9   40.69    1.59
  -1  -4   9   93.42    2.93
   1  -4  -9   94.60    2.88
   1   4  -9   94.31    2.92
   1   4  -9   95.01    2.77
  -1   4   9   93.67    2.94
   0  -4   9    1.50    0.35
   0  -4  -9    1.17    0.31
   0   4  -9    1.45    0.28
   0   4  -9    1.42    0.36
   0   4   9    1.05    0.32
  -1  -4  -9   57.94    1.89
   1  -4   9   55.53    2.05
  -1   4  -9   57.29    1.84
  -1   4  -9   56.26    2.06
   1   4   9   55.49    2.04
  -2  -4  -9   17.14    0.82
   2  -4   9   15.50    0.96
   2   4   9   15.34    0.96
  -2   4  -9   15.40    0.97
   3  -4   9  155.57    4.52
  -3  -4  -9  153.57    4.13
   3   4   9  145.21    4.49
   3   4   9  155.30    4.57
  -3   4  -9  153.52    4.52
   4  -4   9    4.76    0.63
   4   4   9    4.41    0.68
   4   4   9    4.58    0.48
  -4   4  -9    5.10    0.68
   5  -4   9    5.13    0.69
  -5   4  -9    7.42    0.83
   5   4   9    6.58    0.62
   5   4   9    6.49    0.80
   6  -4   9    3.92    0.62
  -6   4  -9    4.07    0.64
   6   4   9    7.89    0.99
   6   4   9    3.55    0.50
   7  -4   9   13.72    1.04
  -7   4  -9   12.83    0.99
   7   4   9   11.43    1.15
   7   4   9   12.35    0.90
   8  -4   9    0.23    0.36
   8   4   9    0.26    0.33
  -8   4  -9    0.29    0.32
   8   4   9    0.12    0.42
   9  -4   9    8.73    1.02
   9   4   9    9.36    1.22
  -9   4  -9    6.89    0.87
  10  -4   9    0.04    0.40
  10   4   9   -0.18    0.34
 -10   4  -9    0.00    0.32
  15  -5  -9    4.99    0.87
  15   5  -9    5.34    0.86
  14  -5  -9    1.06    0.53
  14   5  -9    0.23    0.37
  13  -5  -9   26.64    1.61
  13   5  -9   28.10    1.50
  12  -5  -9    7.89    1.04
  11  -5  -9    0.03    0.33
  10  -5  -9    8.46    0.99
  10   5  -9    7.21    0.85
   9  -5  -9    0.14    0.31
   9   5  -9    0.24    0.18
   9   5  -9    0.49    0.30
   8  -5  -9   36.17    1.71
   8   5  -9   35.64    1.27
   8   5  -9   34.38    1.54
   7  -5  -9   15.20    1.04
  -7  -5   9   12.49    0.84
   7   5  -9   14.32    0.91
   7   5  -9   13.90    0.74
   6  -5  -9   24.90    1.34
  -6  -5   9   25.66    1.21
   6   5  -9   24.64    1.20
   6   5  -9   25.47    1.07
  -5  -5   9    6.15    0.66
   5  -5  -9    6.76    0.80
  -5   5   9    6.01    0.72
   5   5  -9    5.48    0.58
   5   5  -9    5.35    0.60
   4  -5  -9    0.14    0.23
  -4  -5   9    0.11    0.20
   4   5  -9    0.13    0.16
   4   5  -9   -0.12    0.17
  -4   5   9    0.28    0.25
  -3  -5   9    3.68    0.50
   3  -5  -9    5.31    0.67
   3   5  -9    4.69    0.57
  -3   5   9    4.40    0.59
   3   5  -9    3.52    0.45
   2  -5  -9   49.13    1.88
  -2  -5   9   50.32    1.91
   2   5  -9   49.36    1.74
  -2   5   9   50.02    1.86
   2   5  -9   52.34    1.90
   1  -5  -9    0.84    0.30
  -1  -5   9    0.73    0.30
  -1   5   9    0.68    0.31
   1   5  -9    1.07    0.27
   1   5  -9    0.79    0.31
   0  -5   9   12.11    0.84
   0  -5  -9   11.91    0.77
   0   5  -9   12.43    0.69
   0   5   9   11.86    0.83
   0   5  -9   11.90    0.87
  -1  -5  -9   15.92    0.87
   1  -5   9   16.00    1.01
  -1   5  -9   17.16    0.83
  -1   5  -9   17.72    1.07
   1   5   9   15.53    0.96
  -2  -5  -9   34.95    1.36
   2  -5   9   35.07    1.58
  -2   5  -9   38.66    1.68
  -2   5  -9   32.31    1.28
   2   5   9   34.62    1.54
   3  -5   9   23.48    1.30
   3   5   9   23.23    1.27
  -3   5  -9   24.88    1.36
   4  -5   9    5.85    0.77
  -4   5  -9    5.82    0.78
   4   5   9    5.75    0.79
   5  -5   9   43.94    1.90
   5   5   9   38.17    1.84
  -5   5  -9   40.53    1.89
   6  -5   9   10.02    1.01
  -6   5  -9   10.09    1.08
   6   5   9    8.95    1.03
   7  -5   9   39.30    1.91
   7   5   9   39.11    1.95
  -7   5  -9   38.38    1.90
   8  -5   9    2.39    0.59
   8   5   9    1.71    0.54
  -8   5  -9    1.76    0.57
   9  -5   9   22.21    1.49
  -9   5  -9   22.96    1.49
   9   5   9   23.16    1.58
  14  -6  -9    1.51    0.56
  14   6  -9    0.94    0.43
  13  -6  -9    5.67    0.95
  13   6  -9    5.54    0.79
  12  -6  -9    1.06    0.50
  11  -6  -9    0.34    0.39
  10  -6  -9   10.37    1.15
   9  -6  -9    5.65    0.88
   9   6  -9    7.56    0.91
   8  -6  -9   24.00    1.44
   8   6  -9   20.70    0.96
   8   6  -9   18.54    1.32
  -7  -6   9   23.84    1.26
   7  -6  -9   23.57    1.41
   7   6  -9   21.70    1.22
   7   6  -9   22.17    1.04
   6  -6  -9  127.82    4.18
  -6  -6   9  132.01    3.97
   6   6  -9  130.61    3.96
   6   6  -9  130.91    3.77
   5  -6  -9   41.97    1.86
  -5  -6   9   40.27    1.71
   5   6  -9   38.78    1.65
   5   6  -9   39.72    1.58
  -4  -6   9  110.78    3.42
   4  -6  -9  108.48    3.54
   4   6  -9  102.72    3.29
   4   6  -9  108.99    3.32
  -4   6   9  107.53    3.38
  -3  -6   9   35.50    1.56
   3  -6  -9   32.95    1.56
   3   6  -9   32.38    1.39
  -3   6   9   32.15    1.47
   3   6  -9   35.50    1.52
   2  -6  -9   99.32    3.21
  -2  -6   9   96.91    3.19
   2   6  -9   95.51    3.18
   2   6  -9   98.65    3.00
  -2   6   9  100.98    3.16
  -1  -6   9   21.25    1.21
   1  -6  -9   21.09    1.16
   1   6  -9   22.16    1.02
  -1   6   9   21.63    1.15
   1   6  -9   20.75    1.21
   0  -6   9   11.82    0.93
   0  -6  -9   11.03    0.81
   0   6  -9   12.43    0.73
   0   6   9   13.07    0.90
   0   6  -9   14.01    1.02
   1  -6   9   15.74    1.06
  -1  -6  -9   14.76    0.90
  -1   6  -9   16.40    1.12
   1   6   9   15.41    1.00
   2  -6   9    4.26    0.65
   2   6   9    3.89    0.64
  -2   6  -9    4.04    0.69
   3  -6   9    0.69    0.34
   3   6   9   -0.01    0.28
  -3   6  -9    0.02    0.30
   4  -6   9    2.96    0.58
   4   6   9    2.51    0.55
  -4   6  -9    3.36    0.69
   5  -6   9    0.14    0.31
  -5   6  -9   -0.01    0.35
   5   6   9   -0.29    0.25
   6  -6   9    9.67    1.04
  -6   6  -9    9.88    1.12
   6   6   9   11.45    1.17
   7  -6   9    0.38    0.39
   7   6   9   -0.09    0.33
  -7   6  -9    0.40    0.43
  -8   6  -9    0.21    0.41
   8   6   9    0.64    0.42
  12  -7  -9    8.22    1.21
  12   7  -9    5.73    0.80
  11  -7  -9    7.10    1.06
  10  -7  -9   14.78    1.51
   9  -7  -9    4.96    0.89
   8  -7  -9    4.19    0.80
   7  -7  -9   28.20    1.65
  -7  -7   9   27.38    1.43
   7   7  -9   28.22    1.25
  -6  -7   9    0.78    0.34
   6  -7  -9    0.58    0.37
   6   7  -9    0.28    0.29
  -5  -7   9   -0.03    0.26
   5  -7  -9    0.01    0.28
   5   7  -9   -0.07    0.25
   5   7  -9   -0.12    0.21
   4  -7  -9    0.28    0.31
  -4  -7   9    0.07    0.25
   4   7  -9    0.10    0.28
   4   7  -9    0.35    0.23
  -4   7   9    0.34    0.30
   3  -7  -9    1.23    0.41
  -3  -7   9    1.02    0.39
   3   7  -9    1.52    0.38
   3   7  -9    0.68    0.35
  -3   7   9    0.90    0.37
   2  -7  -9    0.11    0.26
  -2  -7   9    0.14    0.27
   2   7  -9    0.23    0.22
  -2   7   9    0.04    0.26
   2   7  -9    0.08    0.28
   1  -7  -9    6.66    0.79
  -1  -7   9    4.87    0.68
   1   7  -9    4.44    0.70
  -1   7   9    5.94    0.74
   0  -7  -9    9.02    0.90
   0  -7   9    9.42    0.96
   0   7   9    9.53    0.97
   0   7  -9    9.23    1.00
   1  -7   9    1.06    0.40
   1   7   9    1.14    0.42
  -1   7  -9    0.76    0.40
   2  -7   9   13.07    1.19
  -2   7  -9   12.99    1.27
   2   7   9   13.95    1.03
   3  -7   9    2.99    0.63
   3   7   9    3.21    0.61
  -3   7  -9    2.44    0.63
   4  -7   9   47.10    2.13
  -4   7  -9   42.63    2.17
   4   7   9   44.38    2.01
   5  -7   9    3.96    0.75
  -5   7  -9    5.85    0.95
   5   7   9    6.26    0.91
   6  -7   9   22.91    1.52
   6   7   9   25.00    1.54
  -6   7  -9   19.06    1.51
  10  -8  -9    4.35    0.91
   9  -8  -9    9.46    1.26
   8  -8  -9   15.62    1.55
  -7  -8   9   18.89    1.23
   7  -8  -9   17.43    1.41
  -6  -8   9    2.42    0.53
   6  -8  -9    2.60    0.71
   6   8  -9    2.71    0.51
   5  -8  -9   27.94    1.67
  -5  -8   9   26.02    1.45
   5   8  -9   24.98    1.34
   4  -8  -9   11.22    1.19
  -4  -8   9   10.01    0.96
   4   8  -9   12.21    0.97
  -4   8   9   11.36    0.94
   3  -8  -9   25.22    1.53
  -3  -8   9   28.46    1.50
   3   8  -9   28.85    1.52
  -3   8   9   27.42    1.42
   2  -8  -9    6.44    0.88
  -2  -8   9    5.07    0.74
  -2   8   9    4.25    0.68
   2   8  -9    4.93    0.76
   1  -8  -9   15.59    1.14
  -1  -8   9   15.56    1.15
   1   8  -9   15.76    1.20
  -1   8   9   14.99    1.08
   0  -8   9   27.47    1.56
   0   8  -9   26.61    1.63
   0   8   9   31.01    1.53
   1  -8   9   18.62    1.29
   1   8   9   17.48    1.20
  -1   8  -9   18.22    1.39
   2  -8   9   28.48    1.62
  -2   8  -9   27.80    1.73
   2   8   9   29.88    1.59
   3  -8   9    0.20    0.39
   3   8   9    0.14    0.38
  -3   8  -9    1.43    0.58
   4  -8   9   50.67    2.56
   4   8   9   50.73    2.28
  -4   8  -9   51.90    2.50
  -4  -9   9   -0.25    0.36
   4  -9  -9    0.40    0.48
   4   9  -9    0.60    0.40
  -3  -9   9   -0.60    0.33
   3  -9  -9   -0.09    0.37
   3   9  -9    0.19    0.38
  -3   9   9   -0.25    0.33
   2  -9  -9    4.21    0.89
  -2  -9   9    4.26    0.72
   2   9  -9    4.11    0.77
  -2   9   9    2.87    0.62
  18   0 -10    0.85    0.46
  17   0 -10    0.74    0.36
  16   0 -10    7.82    0.81
  15   0 -10   -0.03    0.26
  14   0 -10   10.54    0.71
  14   0 -10   10.12    0.74
  14   0 -10    8.80    1.03
  13   0 -10    0.08    0.27
  13   0 -10    0.00    0.16
  13   0 -10    0.00    0.20
  12   0 -10    0.08    0.16
  12   0 -10   -0.07    0.22
  12   0 -10   -0.20    0.15
  11   0 -10   -0.13    0.19
  11   0 -10   -0.01    0.17
  11   0 -10   -0.23    0.12
  10   0 -10   13.85    0.75
  10   0 -10   13.54    0.74
   9   0 -10    0.07    0.17
   9   0 -10    0.04    0.14
   8   0 -10  269.51    7.19
   8   0 -10  288.25    7.17
   7   0 -10    0.08    0.14
   7   0 -10    0.01    0.14
   6   0 -10   86.51    2.54
  -6   0  10   83.94    2.38
   6   0 -10   84.13    2.45
   5   0 -10   -0.03    0.16
   5   0 -10   -0.01    0.11
  -5   0  10    0.01    0.11
   4   0 -10  667.62   16.26
   4   0 -10  653.69   16.12
  -4   0  10  651.69   16.07
  -3   0  10   -0.16    0.12
   3   0 -10    0.25    0.17
  -3   0  10   -0.09    0.11
   3   0 -10    0.05    0.10
  -2   0  10    3.17    0.34
   2   0 -10    3.70    0.35
  -2   0  10    3.08    0.40
   1   0 -10   -0.03    0.09
  -1   0  10    0.03    0.11
  -1   0  10    0.00    0.15
   0   0  10   61.26    2.08
   0   0 -10   59.88    1.81
   0   0  10   59.70    1.86
   1   0  10   -0.09    0.11
  -1   0 -10   -0.01    0.09
   1   0  10    0.04    0.14
  -2   0 -10    1.57    0.25
   2   0  10    1.71    0.34
   2   0  10    2.28    0.33
   3   0  10    0.10    0.18
  -3   0 -10    0.13    0.13
   3   0  10    0.03    0.15
   4   0  10    6.33    0.80
  -4   0 -10    5.39    0.40
   4   0  10    4.34    0.52
   5   0  10   -0.18    0.19
   5   0  10   -0.15    0.18
  -5   0 -10    0.07    0.13
   6   0  10    8.34    0.81
  -6   0 -10    8.80    0.53
   7   0  10   -0.13    0.24
   8   0  10    8.30    0.87
   9   0  10   -0.44    0.24
  10   0  10    3.76    0.67
  11   0  10   -0.73    0.26
  18  -1 -10    0.88    0.49
  18   1 -10    1.06    0.40
  17  -1 -10    8.55    0.96
  16  -1 -10    8.18    0.89
  16   1 -10    8.53    0.88
  16   1 -10    8.40    1.06
  15  -1 -10    7.29    0.80
  15  -1 -10    7.77    0.82
  15   1 -10    6.94    0.73
  15   1 -10    6.88    0.97
  14  -1 -10   12.10    0.86
  14  -1 -10   12.22    0.85
  14   1 -10   12.08    1.21
  14   1 -10   10.90    0.78
  14   1 -10   10.25    0.82
  13  -1 -10    2.20    0.36
  13  -1 -10    3.13    0.50
  13   1 -10    1.67    0.37
  13   1 -10    2.24    0.38
  13   1 -10    2.07    0.50
  12  -1 -10   36.41    1.37
  12  -1 -10   37.35    1.50
  12  -1 -10   36.47    1.69
  12   1 -10   34.65    1.64
  12   1 -10   36.13    1.46
  12   1 -10   36.84    1.36
  11  -1 -10    3.10    0.46
  11  -1 -10    2.88    0.40
  11  -1 -10    3.04    0.57
  11   1 -10    3.12    0.41
  11   1 -10    3.34    0.45
  10  -1 -10    2.36    0.47
  10  -1 -10    2.53    0.38
  10  -1 -10    2.45    0.41
  10   1 -10    2.80    0.42
  10   1 -10    2.34    0.34
   9  -1 -10   38.68    1.45
   9  -1 -10   35.01    1.35
   9   1 -10   40.19    1.34
   9   1 -10   36.68    1.41
   8  -1 -10    1.68    0.33
   8  -1 -10    0.96    0.26
   8   1 -10    0.95    0.22
   8   1 -10    1.35    0.28
   7  -1 -10   21.54    0.98
   7  -1 -10   23.97    1.01
   7   1 -10   23.19    1.00
   7   1 -10   23.66    0.91
   6  -1 -10    5.23    0.53
   6  -1 -10    5.58    0.55
  -6  -1  10    5.01    0.40
   6   1 -10    4.69    0.47
   6   1 -10    5.11    0.38
   5  -1 -10   21.52    0.94
  -5  -1  10   23.32    0.91
   5  -1 -10   23.78    1.01
   5   1 -10   21.89    0.96
   5   1 -10   21.78    0.87
  -5   1  10   22.91    0.77
  -4  -1  10   23.70    0.92
   4  -1 -10   23.68    0.96
   4   1 -10   22.28    0.96
   4   1 -10   21.76    0.86
  -4   1  10   22.19    0.76
  -4   1  10   21.37    1.04
  -3  -1  10  120.76    3.38
   3   1 -10  122.95    3.46
  -3   1  10  127.55    3.61
  -3   1  10  124.01    3.21
   3   1 -10  119.98    3.32
  -2  -1  10   71.21    2.13
   2  -1 -10   71.32    2.11
  -2  -1  10   65.93    2.21
   2   1 -10   70.80    2.07
  -2   1  10   73.05    1.98
  -2   1  10   69.76    2.30
   1  -1 -10    4.00    0.39
  -1  -1  10    4.30    0.54
  -1  -1  10    3.81    0.40
  -1   1  10    3.68    0.29
  -1   1  10    3.81    0.48
   1   1 -10    3.14    0.34
   0  -1 -10   35.97    1.21
   0  -1  10   32.71    1.35
   0  -1  10   33.62    1.26
   0   1 -10   33.51    1.19
   0   1  10   34.96    1.44
   0   1  10   33.47    1.14
   1  -1  10    1.78    0.31
   1  -1  10    1.21    0.31
  -1  -1 -10    2.22    0.30
   1   1  10    1.71    0.27
  -1   1 -10    1.34    0.25
   1   1  10    1.13    0.31
   2  -1  10   46.37    1.84
  -2  -1 -10   51.67    1.60
   2  -1  10   51.34    1.77
  -2   1 -10   49.51    1.63
   2   1  10   51.45    1.66
   2   1  10   50.85    1.93
   3  -1  10   72.23    2.32
  -3  -1 -10   70.15    2.08
   3  -1  10   65.37    2.40
  -3   1 -10   69.40    2.14
   3   1  10   73.65    2.21
   3   1  10   68.71    2.47
   4  -1  10   67.40    2.33
  -4  -1 -10   67.70    2.07
  -4   1 -10   70.59    2.16
   4   1  10   69.60    2.53
   4   1  10   75.11    2.29
   5  -1  10   59.74    2.14
  -5  -1 -10   60.46    1.83
  -5   1 -10   57.06    1.90
   5   1  10   58.70    2.03
   5   1  10   59.48    2.32
   6  -1  10   44.33    1.78
   6   1  10   40.58    1.88
  -6   1 -10   40.39    1.49
   6   1  10   43.74    1.68
   7  -1  10   53.81    2.13
   7   1  10   53.66    2.33
  -7   1 -10   55.91    1.85
   7   1  10   57.45    2.09
   8  -1  10   16.10    1.09
   8   1  10   17.57    1.09
   9  -1  10   19.46    1.25
   9   1  10   18.24    1.17
  10  -1  10   13.25    1.20
  10   1  10   11.92    1.14
  11  -1  10    8.56    1.01
  11   1  10    7.73    0.93
  17  -2 -10    0.23    0.44
  17   2 -10    0.29    0.46
  16  -2 -10   10.70    1.05
  16  -2 -10    8.65    0.93
  16   2 -10    5.11    0.85
  15  -2 -10    0.03    0.28
  15  -2 -10   -0.31    0.30
  15   2 -10   -0.36    0.29
  14  -2 -10   33.51    1.58
  14  -2 -10   34.95    1.55
  14   2 -10   32.54    1.70
  14   2 -10   35.33    1.54
  13  -2 -10   12.30    0.90
  13  -2 -10   11.62    0.84
  13   2 -10   13.29    0.73
  13   2 -10   11.94    0.82
  13   2 -10   12.81    0.98
  12  -2 -10   24.17    1.22
  12  -2 -10   21.70    1.07
  12  -2 -10   21.40    0.98
  12   2 -10   21.60    1.11
  12   2 -10   21.02    0.92
  11  -2 -10   48.99    1.74
  11  -2 -10   51.21    1.78
  11  -2 -10   52.98    1.97
  11   2 -10   52.95    1.68
  11   2 -10   52.86    1.91
  10  -2 -10   33.07    1.41
  10  -2 -10   29.98    1.23
  10  -2 -10   30.45    1.66
  10   2 -10   32.30    1.15
  10   2 -10   29.94    1.31
   9  -2 -10   79.49    2.57
   9  -2 -10   78.32    2.43
   9  -2 -10   76.35    2.63
   9   2 -10   79.45    2.30
   9   2 -10   82.23    2.54
   8  -2 -10   43.39    1.72
   8  -2 -10   42.85    1.56
   8  -2 -10   46.81    1.69
   8   2 -10   43.29    1.42
   8   2 -10   44.50    1.62
  -7  -2  10   42.79    1.52
   7  -2 -10   45.41    1.65
   7   2 -10   43.46    1.58
   7   2 -10   43.89    1.42
   6  -2 -10    1.69    0.34
  -6  -2  10    1.26    0.26
   6   2 -10    0.91    0.20
   6   2 -10    1.02    0.25
   5  -2 -10   81.66    2.22
   5  -2 -10   90.16    2.65
  -5  -2  10   88.69    2.56
   5   2 -10   83.66    2.65
   5   2 -10   84.98    2.57
   5   2 -10   84.35    2.43
   4  -2 -10   30.07    1.20
  -4  -2  10   30.05    1.16
   4  -2 -10   28.38    0.86
   4   2 -10   30.85    1.18
   4   2 -10   29.30    1.23
   4   2 -10   30.28    1.09
  -4   2  10   28.65    1.27
  -3  -2  10  107.99    3.05
   3  -2 -10  105.24    2.68
   3  -2 -10  107.00    3.06
  -3   2  10  104.71    2.67
   3   2 -10  103.13    3.15
  -3   2  10  104.14    3.17
   3   2 -10  102.14    2.93
   3   2 -10  104.43    3.02
  -2  -2  10   35.80    1.32
   2  -2 -10   34.81    1.31
  -2   2  10   36.13    1.04
   2   2 -10   35.51    1.26
   2   2 -10   33.56    1.29
  -2   2  10   34.55    1.43
  -1  -2  10  104.55    3.14
  -1  -2  10  114.56    3.22
   1  -2 -10  105.72    3.13
   1   2 -10  109.47    3.15
   1   2 -10  112.96    3.13
  -1   2  10  110.10    3.33
  -1   2  10  112.22    2.88
   0  -2 -10    2.08    0.34
   0  -2  10    1.65    0.31
   0  -2  10    1.90    0.35
   0   2 -10    1.71    0.30
   0   2  10    1.96    0.24
   0   2  10    1.47    0.33
  -1  -2 -10   49.75    1.70
   1  -2  10   50.47    1.82
   1   2  10   52.91    1.95
   1   2  10   53.80    1.59
  -1   2 -10   51.18    1.74
  -2  -2 -10   35.46    1.35
   2  -2  10   40.20    1.54
   2   2  10   38.33    1.31
  -2   2 -10   40.06    1.44
   2   2  10   38.05    1.62
  -3  -2 -10   19.31    0.89
   3  -2  10   23.37    1.12
   3   2  10   20.49    1.16
  -3   2 -10   22.06    1.01
   3   2  10   22.80    0.95
  -4  -2 -10   11.31    0.66
   4  -2  10   15.83    0.94
  -4   2 -10   14.91    0.82
   4   2  10   15.57    1.01
   4   2  10   14.92    0.79
   5  -2  10   15.80    0.97
   5   2  10   13.80    0.82
  -5   2 -10   14.30    0.82
   5   2  10   14.27    1.03
   6  -2  10    0.26    0.28
   6   2  10    0.26    0.24
   6   2  10   -0.01    0.25
  -6   2 -10    0.03    0.18
   7  -2  10    3.55    0.60
  -7   2 -10    2.24    0.41
   7   2  10    2.14    0.55
   7   2  10    1.66    0.40
   8  -2  10   16.04    1.10
   8   2  10   14.29    1.17
   8   2  10   14.13    0.98
  -8   2 -10   16.22    0.91
   9  -2  10    3.62    0.67
   9   2  10    3.26    0.57
  10  -2  10   16.08    1.25
  10   2  10   19.34    1.23
  11   2  10   11.75    1.12
  17  -3 -10    0.18    0.36
  17   3 -10    0.16    0.40
  16  -3 -10    0.42    0.36
  16   3 -10   -0.08    0.30
  15  -3 -10   14.03    1.10
  15   3 -10   17.19    1.25
  14  -3 -10    4.06    0.70
  14   3 -10    2.58    0.56
  13  -3 -10   63.08    2.45
  13   3 -10   64.52    2.40
  13   3 -10   64.64    2.49
  12  -3 -10   29.32    1.41
  12  -3 -10   34.58    1.60
  12   3 -10   33.50    1.20
  12   3 -10   33.70    1.51
  11  -3 -10   31.09    1.49
  11  -3 -10   30.97    1.28
  11   3 -10   29.48    1.38
  11   3 -10   30.19    1.11
  10  -3 -10   32.59    1.49
  10  -3 -10   29.85    1.20
  10   3 -10   30.90    1.12
  10   3 -10   32.49    1.40
   9  -3 -10   71.17    2.51
   9  -3 -10   69.33    2.13
   9   3 -10   74.99    2.45
   9   3 -10   74.13    2.14
   8  -3 -10   15.21    0.95
   8  -3 -10   14.07    0.65
   8   3 -10   15.79    0.70
   8   3 -10   14.97    0.86
   7  -3 -10    1.82    0.22
  -7  -3  10    1.16    0.28
   7  -3 -10    1.86    0.41
   7   3 -10    2.27    0.38
   7   3 -10    1.54    0.26
   6  -3 -10    2.54    0.45
  -6  -3  10    2.15    0.37
   6   3 -10    1.91    0.29
   6   3 -10    2.75    0.39
  -5  -3  10    1.77    0.32
   5  -3 -10    1.32    0.33
   5   3 -10    1.88    0.34
   5   3 -10    1.48    0.28
  -5   3  10    1.37    0.35
   4  -3 -10    1.06    0.32
  -4  -3  10    0.95    0.26
  -4   3  10    0.98    0.35
   4   3 -10    0.95    0.24
   4   3 -10    0.85    0.24
   3  -3 -10  328.39    8.57
  -3  -3  10  332.76    8.54
   3   3 -10  324.70    8.42
   3   3 -10  331.90    8.46
  -3   3  10  331.14    8.64
   2  -3 -10   23.37    1.07
  -2  -3  10   21.88    1.04
   2   3 -10   22.44    1.00
   2   3 -10   21.61    0.97
  -2   3  10   21.77    1.10
   1  -3 -10   88.31    2.78
  -1  -3  10   96.51    2.87
   1   3 -10   89.32    2.75
   1   3 -10   94.24    2.73
  -1   3  10   88.92    2.90
  -1   3  10   92.03    2.35
   0  -3  10   20.88    1.03
   0  -3 -10   18.28    0.93
   0   3 -10   18.68    0.91
   0   3  10   20.20    1.07
   0   3 -10   19.35    0.96
   0   3  10   19.20    0.68
   1  -3  10  221.07    5.94
  -1  -3 -10  211.69    5.73
  -1   3 -10  219.51    5.85
   1   3  10  218.93    5.47
   1   3  10  207.31    5.97
   2  -3  10    4.30    0.56
  -2  -3 -10    5.29    0.53
   2   3  10    3.86    0.60
  -2   3 -10    4.62    0.55
   2   3  10    4.92    0.42
  -3  -3 -10   41.07    1.41
   3  -3  10   39.30    1.64
   3   3  10   38.04    1.69
  -3   3 -10   36.87    1.53
   3   3  10   37.25    1.33
   4  -3  10    5.81    0.68
  -4   3 -10    5.61    0.63
   4   3  10    4.51    0.48
   4   3  10    3.92    0.61
   5  -3  10   27.09    1.37
   5   3  10   25.87    1.15
   5   3  10   25.41    1.43
  -5   3 -10   28.37    1.31
   6  -3  10   -0.15    0.26
  -6   3 -10    0.46    0.27
   6   3  10    0.06    0.25
   6   3  10   -0.12    0.22
   7  -3  10    7.54    0.85
   7   3  10    6.86    0.74
  -7   3 -10    7.14    0.77
   7   3  10    9.66    1.18
   8  -3  10    3.00    0.64
   8   3  10    3.99    0.74
   8   3  10    3.24    0.56
  -8   3 -10    3.60    0.56
   9  -3  10   12.04    1.20
   9   3  10    9.30    1.11
   9   3  10   10.32    1.00
  10  -3  10    1.20    0.53
  10   3  10    1.12    0.58
  10   3  10    0.80    0.45
  16  -4 -10   17.00    1.30
  16   4 -10   17.15    1.36
  15  -4 -10    1.35    0.50
  15   4 -10    0.64    0.40
  14  -4 -10   38.56    1.91
  14   4 -10   38.01    1.87
  13  -4 -10    0.40    0.38
  13   4 -10    0.75    0.38
  12  -4 -10   38.82    1.86
  11  -4 -10    7.41    0.91
  11   4 -10    9.27    0.54
  11   4 -10    9.03    0.89
  10  -4 -10  113.74    3.76
  10   4 -10  114.71    3.21
  10   4 -10  121.01    3.66
   9  -4 -10   14.87    1.04
   9   4 -10   15.02    0.72
   9   4 -10   15.04    0.93
  -8  -4  10   19.55    1.03
   8  -4 -10   19.52    1.16
   8   4 -10   19.52    1.05
   8   4 -10   18.77    0.83
  -7  -4  10   76.33    2.51
   7  -4 -10   77.59    2.69
   7   4 -10   76.14    2.54
   7   4 -10   78.33    2.31
  -6  -4  10  130.08    3.82
   6  -4 -10  131.16    3.99
   6   4 -10  129.63    3.63
   6   4 -10  131.94    3.83
   5  -4 -10   99.05    3.23
  -5  -4  10  101.35    3.12
  -5   4  10  100.24    3.20
   5   4 -10  103.36    2.99
   5   4 -10  105.29    3.11
  -4  -4  10   13.06    0.81
   4  -4 -10   12.89    0.88
   4   4 -10   13.42    0.77
  -4   4  10   13.09    0.86
   4   4 -10   12.87    0.74
   3  -4 -10   18.03    1.04
  -3  -4  10   19.52    1.02
   3   4 -10   20.59    0.98
   3   4 -10   21.15    0.97
  -3   4  10   17.92    1.02
   2  -4 -10  122.29    3.64
  -2  -4  10  122.98    3.64
   2   4 -10  120.67    3.57
   2   4 -10  122.40    3.49
  -2   4  10  121.26    3.67
  -1  -4  10    0.05    0.20
   1  -4 -10    0.55    0.25
  -1   4  10    0.03    0.21
   1   4 -10    0.26    0.22
   1   4 -10    0.60    0.23
   0  -4  10   32.85    1.45
   0  -4 -10   34.57    1.38
   0   4 -10   33.04    1.42
   0   4 -10   33.07    1.28
   0   4  10   32.40    1.46
  -1  -4 -10    6.69    0.63
   1  -4  10    7.14    0.73
  -1   4 -10    7.02    0.57
  -1   4 -10    5.71    0.65
   1   4  10    6.19    0.72
  -2  -4 -10  110.98    3.27
   2  -4  10  119.27    3.61
  -2   4 -10  111.45    3.52
   2   4  10  112.65    3.59
   3  -4  10    8.38    0.84
   3   4  10    9.48    0.97
  -3   4 -10    8.04    0.82
   4  -4  10    6.11    0.76
  -4   4 -10    7.29    0.82
   4   4  10    6.86    0.83
   5  -4  10    7.69    0.87
  -5   4 -10    6.14    0.75
   5   4  10    7.56    0.96
   6  -4  10    1.91    0.49
   6   4  10    1.80    0.51
  -6   4 -10    2.62    0.54
   7  -4  10    0.69    0.39
   7   4  10    0.61    0.41
  -7   4 -10    0.58    0.36
   8  -4  10   22.32    1.45
   8   4  10   24.76    1.56
  -8   4 -10   22.98    1.35
   9  -4  10    1.31    0.54
  -9   4 -10    1.22    0.45
   9   4  10    1.48    0.54
  15  -5 -10    0.41    0.46
  15   5 -10    0.57    0.43
  14  -5 -10   27.68    1.70
  14   5 -10   31.41    1.67
  13  -5 -10   11.19    1.25
  13   5 -10    8.00    0.96
  12  -5 -10    0.66    0.42
  11  -5 -10   14.19    1.32
  10  -5 -10    0.05    0.32
  10   5 -10   -0.05    0.16
   9  -5 -10   35.99    1.77
   9   5 -10   34.52    1.27
   9   5 -10   35.01    1.58
  -8  -5  10    6.13    0.67
   8  -5 -10    6.56    0.86
   8   5 -10    5.55    0.65
   8   5 -10    5.33    0.51
  -7  -5  10   13.03    0.88
   7  -5 -10   12.94    1.00
   7   5 -10   13.06    0.73
   7   5 -10   11.71    0.83
  -6  -5  10    0.17    0.21
   6  -5 -10    0.11    0.28
   6   5 -10    0.37    0.22
   6   5 -10   -0.03    0.20
  -5  -5  10    0.02    0.22
   5  -5 -10   -0.25    0.24
   5   5 -10    0.08    0.18
   5   5 -10    0.01    0.18
  -5   5  10   -0.20    0.21
  -4  -5  10   14.35    0.91
   4  -5 -10   11.97    0.90
  -4   5  10   12.96    0.89
   4   5 -10   12.66    0.80
   4   5 -10   11.91    0.77
  -3  -5  10   42.89    1.68
   3  -5 -10   38.69    1.68
   3   5 -10   38.55    1.51
   3   5 -10   38.63    1.57
  -3   5  10   39.24    1.64
   2  -5 -10    9.12    0.88
  -2  -5  10   10.87    0.81
   2   5 -10   11.33    0.70
   2   5 -10   10.44    0.78
  -2   5  10   10.76    0.80
   1  -5 -10   15.08    0.93
  -1  -5  10   15.30    0.98
   1   5 -10   15.60    0.96
  -1   5  10   14.58    0.95
   1   5 -10   14.37    0.80
   0  -5 -10   16.66    0.95
   0  -5  10   16.92    1.03
   0   5 -10   16.08    1.02
   0   5 -10   16.32    0.85
   0   5  10   15.95    1.01
   1  -5  10   36.29    1.63
  -1  -5 -10   38.19    1.48
  -1   5 -10   36.61    1.63
   1   5  10   33.31    1.57
  -1   5 -10   33.67    1.35
  -2  -5 -10   71.16    2.68
   2  -5  10   76.38    2.70
   2   5  10   74.50    2.68
  -2   5 -10   78.10    2.73
   3  -5  10   14.07    1.06
  -3   5 -10   13.56    1.02
   3   5  10   14.51    1.04
   4  -5  10  110.84    3.67
   4   5  10  110.58    3.68
  -4   5 -10  109.68    3.67
   5  -5  10    3.03    0.61
  -5   5 -10    2.90    0.61
   5   5  10    2.61    0.59
   6  -5  10  102.42    3.58
  -6   5 -10   98.75    3.52
   6   5  10  105.35    3.67
   7  -5  10   -0.04    0.37
   7   5  10    0.62    0.39
  -7   5 -10   -0.03    0.32
   8  -5  10   29.24    1.72
   8   5  10   29.59    1.78
  -8   5 -10   29.19    1.65
  14  -6 -10    0.28    0.43
  14   6 -10   -0.44    0.25
  13  -6 -10    1.78    0.64
  13   6 -10    1.82    0.49
  12  -6 -10    2.39    0.66
  11  -6 -10   39.37    2.04
  10  -6 -10    6.12    0.93
   9  -6 -10   89.85    3.29
   9   6 -10   82.98    2.57
  -8  -6  10   22.72    1.30
   8  -6 -10   29.68    1.64
   8   6 -10   26.45    1.13
  -7  -6  10  166.72    4.84
   7  -6 -10  170.99    5.17
   7   6 -10  163.09    4.84
   7   6 -10  157.23    4.54
  -6  -6  10    5.89    0.70
   6  -6 -10    8.01    0.96
   6   6 -10    6.57    0.73
   6   6 -10    7.77    0.71
  -5  -6  10  125.10    3.84
   5  -6 -10  124.31    4.03
   5   6 -10  123.02    3.67
   5   6 -10  125.20    3.77
  -5   6  10  120.01    3.84
  -4  -6  10   71.86    2.57
   4  -6 -10   71.61    2.69
  -4   6  10   75.09    2.59
   4   6 -10   73.87    2.49
   4   6 -10   70.37    2.44
  -3  -6  10  102.01    3.21
   3  -6 -10   97.20    3.24
   3   6 -10   92.70    3.07
   3   6 -10   92.52    2.97
  -3   6  10   93.88    3.12
   2  -6 -10    4.50    0.67
  -2  -6  10    4.26    0.64
   2   6 -10    5.49    0.70
   2   6 -10    5.22    0.59
  -2   6  10    5.38    0.71
  -1  -6  10   25.67    1.37
   1  -6 -10   24.75    1.30
   1   6 -10   24.90    1.36
  -1   6  10   27.45    1.35
   1   6 -10   27.63    1.18
   0  -6  10    3.67    0.62
   0  -6 -10    3.87    0.58
   0   6  10    3.92    0.64
   0   6 -10    3.61    0.62
   1  -6  10    0.52    0.32
  -1  -6 -10    0.19    0.24
   1   6  10    0.33    0.31
  -1   6 -10    0.10    0.29
   2  -6  10    0.48    0.34
  -2   6 -10    0.79    0.43
   2   6  10    0.29    0.30
   3  -6  10    2.12    0.52
  -3   6 -10    2.45    0.58
   3   6  10    2.38    0.56
   4  -6  10    0.41    0.40
  -4   6 -10   -0.10    0.32
   4   6  10    0.33    0.37
   5  -6  10    7.01    0.89
   5   6  10    6.03    0.85
  -5   6 -10    7.47    0.99
   6  -6  10   -0.23    0.36
  -6   6 -10    0.37    0.41
   6   6  10   -0.40    0.26
   7  -6  10    0.18    0.58
   7   6  10    0.33    0.39
  -7   6 -10    0.35    0.39
  12  -7 -10   -0.23    0.43
  11  -7 -10    3.80    0.83
  10  -7 -10    1.74    0.61
   9  -7 -10    0.13    0.39
   8  -7 -10    7.76    1.06
   8   7 -10    8.43    0.66
   7  -7 -10    2.90    0.67
  -7  -7  10    2.86    0.54
   7   7 -10    2.31    0.43
  -6  -7  10    6.41    0.77
   6  -7 -10    7.14    0.97
   6   7 -10    7.69    0.77
  -5  -7  10   17.05    1.11
   5  -7 -10   17.12    1.22
   5   7 -10   15.45    0.99
   5   7 -10   14.97    1.14
   4  -7 -10    0.04    0.31
  -4  -7  10   -0.29    0.24
   4   7 -10    0.33    0.24
  -4   7  10    0.11    0.30
   4   7 -10    0.17    0.29
   3  -7 -10    2.65    0.58
  -3  -7  10    2.55    0.55
  -3   7  10    1.75    0.47
   3   7 -10    2.22    0.50
   3   7 -10    1.96    0.40
  -2  -7  10    1.90    0.49
   2  -7 -10    1.60    0.48
  -2   7  10    1.41    0.43
   2   7 -10    2.31    0.52
   1  -7 -10   36.13    1.63
  -1  -7  10   31.12    1.61
  -1   7  10   31.07    1.55
   1   7 -10   32.35    1.65
   0  -7 -10    2.87    0.86
   0  -7  10    3.63    0.65
   0   7 -10    2.12    0.56
   0   7  10    2.85    0.58
   1  -7  10   37.70    1.83
  -1   7 -10   37.29    1.87
   1   7  10   35.96    1.74
   2  -7  10    9.96    1.06
  -2   7 -10    8.11    1.02
   2   7  10   11.31    1.12
   3  -7  10   48.45    2.24
  -3   7 -10   46.78    2.29
   3   7  10   56.81    2.30
   4  -7  10   19.14    1.34
  -4   7 -10   15.71    1.48
   4   7  10   18.14    1.30
   5  -7  10   34.26    1.91
  -5   7 -10   37.63    2.02
   5   7  10   32.70    1.83
   9  -8 -10    1.42    0.63
   8  -8 -10   49.05    2.47
  -7  -8  10    0.05    0.33
   7  -8 -10   -0.13    0.40
   7   8 -10    0.48    0.31
  -6  -8  10   32.18    1.67
   6  -8 -10   36.33    1.98
   6   8 -10   33.80    1.54
  -5  -8  10    0.49    0.36
   5  -8 -10   -0.13    0.37
   5   8 -10    0.69    0.36
  -4  -8  10   56.86    2.33
   4  -8 -10   58.38    2.52
  -4   8  10   56.81    2.30
   4   8 -10   56.90    2.27
   3  -8 -10    0.48    0.40
  -3  -8  10    0.30    0.35
   3   8 -10    0.52    0.36
  -3   8  10    0.06    0.32
   2  -8 -10   13.58    1.29
  -2  -8  10   12.65    1.18
   2   8 -10   15.32    1.15
  -2   8  10   13.53    1.07
  -1  -8  10   16.59    1.20
   1   8 -10   18.92    1.32
  -1   8  10   15.67    1.16
   0  -8  10    8.10    0.96
   0   8 -10    9.08    1.08
   0   8  10    7.35    0.90
   1  -8  10   29.85    1.70
  -1   8 -10   34.13    1.88
   1   8  10   33.16    1.71
   2  -8  10    1.62    0.54
   2   8  10    1.78    0.58
  -2   8 -10    1.88    0.65
  -3   8 -10   10.73    1.25
   3   8  10   10.42    1.15
  18   0 -11    0.07    0.32
  17   0 -11    1.71    0.44
  15   0 -11    0.78    0.31
  15   0 -11    0.42    0.26
  14   0 -11   -0.27    0.26
  14   0 -11   -0.10    0.18
  14   0 -11   -0.18    0.19
  13   0 -11   30.13    1.61
  13   0 -11   37.00    1.44
  13   0 -11   36.02    1.43
  12   0 -11    0.16    0.24
  12   0 -11    0.43    0.24
  12   0 -11   -0.22    0.14
  11   0 -11   16.12    0.86
  11   0 -11   15.50    0.84
  10   0 -11    0.22    0.19
  10   0 -11    0.17    0.18
   9   0 -11  288.59    7.44
   9   0 -11  281.56    7.35
   8   0 -11   -0.08    0.16
   8   0 -11    0.29    0.18
   7   0 -11  201.94    5.41
   7   0 -11  201.46    5.33
  -6   0  11   -0.15    0.09
   6   0 -11    0.03    0.16
   6   0 -11    0.12    0.13
  -5   0  11  147.76    3.86
   5   0 -11  145.55    4.07
   5   0 -11  142.88    3.93
  -4   0  11   -0.03    0.12
   4   0 -11   -0.08    0.17
   4   0 -11    0.12    0.12
  -3   0  11   11.75    0.59
   3   0 -11   12.70    0.63
  -3   0  11   11.36    0.74
   2   0 -11   -0.02    0.10
  -2   0  11   -0.04    0.10
  -2   0  11    0.19    0.19
  -1   0  11   16.12    0.91
  -1   0  11   15.88    0.74
   1   0 -11   17.04    0.74
   0   0  11    0.08    0.12
   0   0  11    0.05    0.18
   0   0 -11   -0.01    0.11
  -1   0 -11  144.22    3.85
   1   0  11  140.55    4.21
   1   0  11  141.61    3.94
  -2   0 -11   -0.03    0.12
   2   0  11   -0.20    0.14
   2   0  11   -0.08    0.16
  -3   0 -11   17.99    0.80
   3   0  11   16.57    1.05
   3   0  11   19.42    0.96
  -4   0 -11   -0.08    0.11
   4   0  11   -0.13    0.16
   4   0  11    0.00    0.22
  -5   0 -11    6.98    0.49
   5   0  11    6.46    0.68
  -6   0 -11    0.11    0.14
   6   0  11   -0.14    0.22
   7   0  11    0.15    0.29
   8   0  11    0.24    0.27
   9   0  11   -0.04    0.29
  10   0  11   -0.36    0.30
  18  -1 -11    2.09    0.59
  18   1 -11    2.50    0.55
  17  -1 -11    7.01    0.86
  16  -1 -11    7.74    0.92
  16  -1 -11   10.37    0.95
  16   1 -11   10.15    1.22
  15  -1 -11    2.86    0.52
  15  -1 -11    2.75    0.51
  15   1 -11    3.15    0.51
  15   1 -11    1.84    0.53
  14  -1 -11   13.00    0.91
  14   1 -11   15.58    0.86
  14   1 -11   15.15    0.90
  13  -1 -11    1.04    0.35
  13  -1 -11    1.30    0.32
  13   1 -11    1.16    0.32
  13   1 -11    1.06    0.30
  13   1 -11    0.93    0.42
  12  -1 -11   15.08    0.90
  12  -1 -11   13.89    1.01
  12  -1 -11   14.29    0.82
  12   1 -11   14.57    0.79
  12   1 -11   14.57    0.86
  11  -1 -11    2.23    0.42
  11  -1 -11    2.21    0.37
  11  -1 -11    2.58    0.53
  11   1 -11    2.21    0.35
  11   1 -11    2.88    0.45
  10  -1 -11   65.62    2.17
  10  -1 -11   64.83    2.10
  10   1 -11   63.37    2.13
  10   1 -11   61.81    2.00
   9  -1 -11    0.41    0.25
   9  -1 -11    0.05    0.20
   9   1 -11    1.04    0.25
   9   1 -11    0.47    0.22
   8  -1 -11   10.91    0.70
   8  -1 -11   12.01    0.73
   8   1 -11   12.40    0.65
   8   1 -11   11.06    0.69
   7  -1 -11   26.46    1.14
  -7  -1  11   25.71    1.03
   7  -1 -11   27.65    1.12
   7   1 -11   25.45    1.11
   7   1 -11   25.88    1.01
   6  -1 -11    0.37    0.25
   6  -1 -11    0.23    0.18
  -6  -1  11    0.36    0.16
   6   1 -11    0.43    0.17
   6   1 -11    0.12    0.18
  -5  -1  11   54.07    1.73
   5  -1 -11   58.25    1.82
   5   1 -11   51.86    1.81
   5   1 -11   54.89    1.71
  -5   1  11   52.59    1.56
   4  -1 -11   16.97    0.79
  -4  -1  11   15.00    0.72
   4   1 -11   15.44    0.70
   4   1 -11   13.79    0.78
  -4   1  11   14.41    0.60
   3  -1 -11   69.98    2.12
  -3  -1  11   69.72    2.10
   3   1 -11   70.13    2.20
   3   1 -11   65.89    2.03
  -3   1  11   68.19    1.94
  -3   1  11   65.93    2.29
  -2  -1  11   14.43    0.83
   2  -1 -11   17.09    0.78
  -2  -1  11   15.21    0.76
  -2   1  11   15.79    0.91
  -2   1  11   17.13    0.68
   2   1 -11   17.48    0.89
   2   1 -11   17.00    0.75
   1  -1 -11   81.81    2.36
  -1  -1  11   74.75    2.49
  -1  -1  11   78.85    2.39
   1   1 -11   77.88    2.31
  -1   1  11   79.33    2.60
  -1   1  11   78.34    2.24
   0  -1 -11    5.43    0.43
   0  -1  11    5.37    0.52
   0  -1  11    4.71    0.62
   0   1 -11    4.73    0.48
   0   1  11    5.36    0.40
   0   1  11    6.46    0.76
   1  -1  11   56.14    1.94
   1  -1  11   57.09    2.07
  -1  -1 -11   59.34    1.83
   1   1  11   57.59    1.82
   1   1  11   58.28    2.14
  -1   1 -11   56.88    1.82
   2  -1  11  104.49    3.10
  -2  -1 -11  101.77    2.89
  -2   1 -11   99.59    2.91
   2   1  11   98.10    3.27
   2   1  11  104.46    2.96
  -3  -1 -11   46.67    1.50
   3  -1  11   42.09    1.67
   3   1  11   45.91    1.61
   3   1  11   42.09    1.83
  -3   1 -11   42.47    1.51
  -4  -1 -11   33.08    1.17
   4  -1  11   31.18    1.38
  -4   1 -11   29.53    1.19
   4   1  11   29.10    1.51
   4   1  11   31.28    1.30
   5  -1  11   16.31    1.01
  -5  -1 -11   17.05    0.78
  -5   1 -11   17.43    0.84
   5   1  11   16.21    1.12
   5   1  11   16.10    0.94
   6  -1  11   57.21    2.15
   6   1  11   56.05    2.05
  -6   1 -11   54.49    1.84
   6   1  11   53.20    2.31
   7  -1  11   11.32    0.91
  -7   1 -11   10.45    0.83
   7   1  11   10.22    0.92
   8  -1  11    8.58    0.94
   8   1  11    7.80    0.85
   9  -1  11    1.59    0.49
   9   1  11    1.43    0.45
  10  -1  11    2.56    0.64
  10   1  11    2.90    0.60
  17   2 -11   -0.09    0.38
  16  -2 -11   14.14    1.06
  16  -2 -11   13.20    1.06
  16   2 -11   10.90    1.24
  15  -2 -11   26.96    1.40
  15  -2 -11   29.63    1.50
  15   2 -11   30.36    1.68
  14  -2 -11   52.71    2.17
  14  -2 -11   54.29    2.07
  14   2 -11   59.31    2.17
  14   2 -11   59.55    2.39
  13  -2 -11    6.01    0.66
  13  -2 -11    6.89    0.80
  13   2 -11    6.76    0.84
  13   2 -11    5.89    0.57
  13   2 -11    6.66    0.73
  12  -2 -11   38.52    1.49
  12  -2 -11   36.15    1.62
  12  -2 -11   36.79    1.45
  12   2 -11   41.40    1.40
  12   2 -11   36.77    1.56
  11  -2 -11    0.41    0.27
  11  -2 -11    1.33    0.37
  11   2 -11    0.69    0.24
  11   2 -11    0.87    0.29
  10  -2 -11   13.18    0.81
  10  -2 -11   13.35    0.87
  10   2 -11   13.65    0.70
  10   2 -11   15.09    0.87
   9  -2 -11    0.21    0.24
   9  -2 -11    0.36    0.25
   9  -2 -11    0.10    0.21
   9   2 -11    0.39    0.18
   9   2 -11    0.25    0.20
   8  -2 -11   40.78    1.59
   8  -2 -11   38.07    1.52
   8   2 -11   40.57    1.37
   8   2 -11   41.26    1.55
  -7  -2  11    0.44    0.20
   7  -2 -11    0.77    0.28
   7   2 -11    0.10    0.17
   7   2 -11    0.09    0.14
   6  -2 -11   66.45    2.23
  -6  -2  11   70.33    2.16
   6   2 -11   64.18    2.16
   6   2 -11   68.20    2.04
   5  -2 -11   -0.11    0.16
  -5  -2  11   -0.07    0.16
   5   2 -11    0.02    0.14
  -5   2  11    0.16    0.20
   5   2 -11    0.17    0.14
  -4  -2  11   77.56    2.32
   4  -2 -11   73.31    2.34
   4   2 -11   72.82    2.20
  -4   2  11   73.08    2.47
  -4   2  11   71.07    1.92
   4   2 -11   74.40    2.33
   3  -2 -11   16.35    0.86
  -3  -2  11   15.43    0.82
  -3   2  11   15.83    0.94
  -3   2  11   17.88    0.60
   3   2 -11   17.06    0.78
   3   2 -11   18.59    0.88
  -2  -2  11   26.83    1.14
   2  -2 -11   29.09    1.17
   2   2 -11   25.80    1.06
  -2   2  11   27.90    0.89
  -2   2  11   27.63    1.28
   2   2 -11   26.74    1.16
  -1  -2  11   37.24    1.45
   1  -2 -11   39.62    1.44
   1   2 -11   37.00    1.36
  -1   2  11   37.12    1.18
   1   2 -11   37.87    1.45
  -1   2  11   38.39    1.58
   0  -2  11   39.68    1.52
   0  -2 -11   35.82    1.40
   0   2 -11   39.12    1.42
   0   2  11   38.03    1.24
   0   2  11   41.88    1.67
   1  -2  11  134.90    3.82
  -1  -2 -11  123.60    3.65
   1   2  11  131.74    3.51
  -1   2 -11  128.74    3.67
   1   2  11  130.28    3.97
  -2  -2 -11    0.57    0.22
   2  -2  11   -0.15    0.18
   2   2  11   -0.16    0.13
   2   2  11    0.02    0.20
  -2   2 -11    0.04    0.16
   3  -2  11    9.35    0.74
  -3  -2 -11    8.99    0.60
   3   2  11    9.63    0.82
  -3   2 -11    9.97    0.67
   3   2  11    9.92    0.62
  -4  -2 -11    2.31    0.35
   4  -2  11    2.34    0.46
   4   2  11    2.35    0.39
   4   2  11    2.43    0.52
  -4   2 -11    3.51    0.48
   5  -2  11    2.14    0.45
   5   2  11    2.05    0.39
   5   2  11    2.01    0.51
  -5   2 -11    1.28    0.31
   6  -2  11   25.85    1.38
  -6   2 -11   27.40    1.20
   6   2  11   24.16    1.46
   6   2  11   26.39    1.25
   7  -2  11    6.16    0.76
   7   2  11    5.94    0.69
  -7   2 -11    6.72    0.67
   7   2  11    6.95    0.97
   8  -2  11   30.77    1.65
   8   2  11   33.23    1.54
   9  -2  11    6.75    0.90
   9   2  11    9.85    0.99
  10  -2  11   21.58    1.64
  10   2  11   19.30    1.27
  17  -3 -11    1.47    0.50
  17   3 -11    0.86    0.51
  16  -3 -11    1.91    0.55
  16   3 -11    2.13    0.62
  15  -3 -11    0.63    0.40
  15   3 -11    0.35    0.33
  14  -3 -11   44.72    2.02
  14   3 -11   48.91    2.14
  13  -3 -11    4.32    0.70
  12  -3 -11   17.40    1.15
  12   3 -11   18.86    1.10
  12   3 -11   20.40    0.90
  11  -3 -11    4.93    0.68
  11   3 -11    4.91    0.48
  11   3 -11    5.26    0.63
  10  -3 -11   45.12    1.89
  10   3 -11   46.42    1.53
  10   3 -11   47.33    1.82
   9  -3 -11    0.22    0.25
   9   3 -11   -0.02    0.16
   9   3 -11   -0.08    0.13
  -8  -3  11    0.81    0.26
   8  -3 -11    0.53    0.29
   8   3 -11    1.03    0.29
   8   3 -11    0.66    0.20
  -7  -3  11    2.12    0.36
   7  -3 -11    2.26    0.46
   7   3 -11    1.97    0.30
   7   3 -11    2.20    0.38
  -6  -3  11   12.39    0.75
   6  -3 -11   12.01    0.83
   6   3 -11   12.21    0.66
   6   3 -11   12.82    0.77
  -5  -3  11   34.72    1.37
   5  -3 -11   35.26    1.49
   5   3 -11   32.42    1.35
   5   3 -11   34.37    1.26
  -5   3  11   35.25    1.52
  -4  -3  11  189.25    5.14
   4  -3 -11  183.01    5.21
   4   3 -11  184.45    5.10
   4   3 -11  189.72    5.02
  -4   3  11  190.08    5.30
  -3  -3  11   35.11    1.39
   3  -3 -11   31.48    1.38
   3   3 -11   34.27    1.33
  -3   3  11   32.25    1.45
   3   3 -11   31.71    1.26
   2  -3 -11  102.59    3.23
  -2  -3  11  109.64    3.26
  -2   3  11  107.33    3.37
   2   3 -11  109.30    3.17
   2   3 -11  109.36    3.16
  -1  -3  11   80.16    2.61
   1  -3 -11   79.51    2.57
   1   3 -11   79.39    2.52
   1   3 -11   83.01    2.53
  -1   3  11   81.78    2.72
   0  -3 -11  176.46    4.92
   0  -3  11  181.88    5.03
   0   3  11  176.44    5.12
   0   3 -11  179.87    4.89
   0   3 -11  175.70    4.91
   1  -3  11    6.73    0.69
  -1  -3 -11    7.47    0.67
  -1   3 -11    7.35    0.69
   1   3  11    8.20    0.88
   2  -3  11   65.09    2.26
  -2  -3 -11   60.49    2.03
   2   3  11   62.61    1.95
  -2   3 -11   61.23    2.13
   2   3  11   56.77    2.27
  -3  -3 -11    6.05    0.59
   3  -3  11    7.25    0.78
  -3   3 -11    5.10    0.61
   3   3  11    4.97    0.66
   3   3  11    5.91    0.52
   4  -3  11   43.89    1.82
   4   3  11   40.20    1.49
  -4   3 -11   42.71    1.68
   4   3  11   37.41    1.81
   5  -3  11    0.28    0.29
   5   3  11   -0.02    0.28
   5   3  11    0.11    0.22
  -5   3 -11    0.20    0.25
   6  -3  11    8.02    0.87
  -6   3 -11    9.67    0.78
   6   3  11    7.77    0.94
   6   3  11    8.39    0.75
   7  -3  11    1.38    0.48
   7   3  11    0.64    0.41
   7   3  11    0.69    0.35
  -7   3 -11    0.94    0.36
   8  -3  11   10.99    1.14
   8   3  11   10.26    1.16
  -8   3 -11   10.02    0.95
   9  -3  11   -0.07    0.36
   9   3  11    0.23    0.37
  16  -4 -11   -0.07    0.38
  16   4 -11    1.18    0.48
  15  -4 -11   48.28    2.28
  15   4 -11   56.05    2.41
  14  -4 -11    0.88    0.47
  14   4 -11    0.86    0.42
  13  -4 -11   20.70    1.35
  12  -4 -11    2.10    0.56
  11  -4 -11   54.33    2.27
  11   4 -11   56.31    2.61
  11   4 -11   55.04    1.76
  10  -4 -11   18.99    1.21
  10   4 -11   16.89    0.80
  10   4 -11   16.93    1.04
   9  -4 -11   27.14    1.48
   9   4 -11   31.86    1.17
   9   4 -11   30.98    1.41
  -8  -4  11   62.45    2.20
   8  -4 -11   60.78    2.36
   8   4 -11   61.72    2.22
   8   4 -11   64.93    1.98
   7  -4 -11   40.74    1.78
  -7  -4  11   41.32    1.63
   7   4 -11   38.80    1.60
   7   4 -11   40.83    1.44
   6  -4 -11   84.98    2.92
  -6  -4  11   85.78    2.76
   6   4 -11   83.32    2.73
   6   4 -11   88.07    2.59
   5  -4 -11    8.95    0.86
  -5  -4  11    7.47    0.70
  -5   4  11    8.39    0.89
   5   4 -11    8.68    0.62
   5   4 -11    8.86    0.66
   4  -4 -11   12.81    0.90
  -4  -4  11   13.13    0.84
   4   4 -11   12.90    0.77
   4   4 -11   14.10    0.79
  -4   4  11   11.86    0.87
  -3  -4  11  121.01    3.65
   3  -4 -11  123.72    3.71
   3   4 -11  121.64    3.54
  -3   4  11  121.07    3.71
   3   4 -11  117.08    3.51
  -2  -4  11   12.49    0.84
   2  -4 -11   11.59    0.82
   2   4 -11   12.54    0.75
   2   4 -11   12.43    0.80
  -2   4  11   11.36    0.85
  -1  -4  11   45.91    1.81
   1  -4 -11   45.28    1.77
   1   4 -11   45.77    1.75
  -1   4  11   48.05    1.88
   1   4 -11   46.09    1.67
   0  -4  11    0.70    0.31
   0  -4 -11    0.58    0.27
   0   4 -11    1.14    0.30
   0   4  11    1.07    0.36
   0   4 -11    0.45    0.26
   1  -4  11   37.75    1.65
  -1  -4 -11   39.43    1.51
  -1   4 -11   36.20    1.46
   1   4  11   38.37    1.70
  -1   4 -11   38.19    1.60
  -2  -4 -11    0.02    0.20
   2  -4  11    0.43    0.31
   2   4  11    0.10    0.25
  -2   4 -11    0.02    0.21
   3  -4  11    0.88    0.39
  -3   4 -11    1.18    0.37
   3   4  11    1.00    0.38
   4  -4  11   12.22    0.97
   4   4  11   11.43    1.17
  -4   4 -11   12.11    0.91
   5  -4  11    0.85    0.39
   5   4  11    0.79    0.42
  -5   4 -11    0.78    0.36
   6  -4  11    2.31    0.58
  -6   4 -11    2.67    0.56
   6   4  11    2.33    0.55
   7  -4  11   37.23    1.89
   7   4  11   37.34    1.98
  -7   4 -11   40.45    1.80
   8  -4  11    0.63    0.44
  -8   4 -11   -0.06    0.29
   8   4  11    0.32    0.36
   9   4  11   34.03    2.03
  -9   4 -11   36.84    1.82
  15  -5 -11   24.31    1.61
  15   5 -11   23.12    1.51
  14  -5 -11   13.05    1.34
  14   5 -11   13.34    1.10
  13  -5 -11    1.72    0.59
  12  -5 -11   10.25    1.17
  11  -5 -11    2.97    0.65
  10  -5 -11    3.17    0.70
  10   5 -11    3.53    0.42
   9  -5 -11    0.21    0.34
   9   5 -11   -0.19    0.22
   9   5 -11    0.12    0.17
  -8  -5  11    0.26    0.26
   8  -5 -11    0.14    0.32
   8   5 -11   -0.15    0.19
   8   5 -11    0.08    0.17
   7  -5 -11    7.01    0.88
  -7  -5  11    6.98    0.76
   7   5 -11    6.83    0.72
   7   5 -11    7.66    0.58
   6  -5 -11    4.91    0.72
  -6  -5  11    4.56    0.61
   6   5 -11    4.88    0.63
   6   5 -11    4.44    0.53
  -5  -5  11    0.26    0.25
   5  -5 -11    0.52    0.35
   5   5 -11    0.39    0.23
  -5   5  11    0.25    0.30
   5   5 -11    0.12    0.20
   4  -5 -11   22.12    1.25
  -4  -5  11   21.07    1.16
   4   5 -11   21.93    1.08
   4   5 -11   19.59    1.04
  -4   5  11   20.67    1.18
  -3  -5  11   14.98    0.96
   3  -5 -11   13.73    0.98
   3   5 -11   14.95    0.85
   3   5 -11   13.01    0.86
  -3   5  11   14.28    0.96
   2  -5 -11   44.45    1.82
  -2  -5  11   44.98    1.83
   2   5 -11   41.48    1.63
   2   5 -11   45.98    1.78
  -2   5  11   44.60    1.85
  -1  -5  11   26.30    1.33
   1  -5 -11   26.12    1.28
   1   5 -11   24.09    1.11
  -1   5  11   23.53    1.29
   1   5 -11   24.96    1.26
   0  -5 -11   57.67    2.10
   0  -5  11   59.30    2.24
   0   5 -11   54.71    1.96
   0   5 -11   60.14    2.22
   0   5  11   59.25    2.26
   1  -5  11  139.46    4.19
  -1  -5 -11  137.14    3.92
   1   5  11  133.18    4.15
  -1   5 -11  125.96    4.05
  -1   5 -11  126.15    3.78
   2  -5  11   -0.07    0.30
   2   5  11   -0.16    0.25
  -2   5 -11   -0.25    0.22
   3  -5  11   93.38    3.20
  -3   5 -11   89.00    3.13
   3   5  11   88.92    3.20
   4  -5  11    1.94    0.52
  -4   5 -11    2.23    0.54
   4   5  11    2.78    0.63
   5  -5  11  142.49    4.50
   5   5  11  135.00    4.52
  -5   5 -11  137.85    4.42
   6  -5  11    1.72    0.51
  -6   5 -11    2.63    0.60
   6   5  11    1.65    0.50
   7  -5  11   35.83    1.90
  -7   5 -11   35.83    1.81
   7   5  11   35.71    1.96
  -8   5 -11    1.46    0.53
   8   5  11    2.21    0.72
  14  -6 -11    0.08    0.46
  14   6 -11    0.24    0.32
  13  -6 -11    4.66    0.90
  12  -6 -11   29.63    1.81
  11  -6 -11    1.26    0.55
  10  -6 -11   78.17    3.13
   9  -6 -11   21.51    1.47
   9   6 -11   22.39    1.02
  -8  -6  11  105.38    3.46
   8  -6 -11  110.82    3.82
   8   6 -11  104.49    3.15
  -7  -6  11   45.09    1.87
   7  -6 -11   40.89    2.03
   7   6 -11   43.32    1.63
  -6  -6  11  160.98    4.89
   6  -6 -11  174.54    5.23
   6   6 -11  164.39    4.69
   6   6 -11  166.52    4.86
  -5  -6  11    9.34    0.93
   5  -6 -11   11.83    1.15
   5   6 -11   10.83    0.79
   5   6 -11   10.39    0.80
  -5   6  11   13.04    0.98
  -4  -6  11   64.83    2.43
   4  -6 -11   64.19    2.53
  -4   6  11   68.31    2.47
   4   6 -11   64.93    2.31
   4   6 -11   64.26    2.29
   3  -6 -11    0.42    0.32
  -3  -6  11   -0.52    0.25
  -3   6  11    0.33    0.29
   3   6 -11   -0.04    0.18
   3   6 -11    0.36    0.29
  -2  -6  11   44.21    1.92
   2  -6 -11   48.18    1.97
   2   6 -11   45.33    1.88
   2   6 -11   44.28    1.71
  -2   6  11   45.71    1.93
  -1  -6  11   -0.03    0.31
   1  -6 -11    0.39    0.31
   1   6 -11    0.00    0.27
  -1   6  11    0.69    0.34
   1   6 -11   -0.06    0.20
   0  -6  11    1.93    0.47
   0  -6 -11    1.57    0.44
   0   6  11    2.08    0.51
   0   6 -11    1.91    0.49
   1  -6  11    1.76    0.49
  -1   6 -11    0.74    0.38
   1   6  11    1.47    0.49
   2  -6  11   -0.11    0.29
   2   6  11    0.30    0.34
  -2   6 -11    0.01    0.32
   3  -6  11    0.80    0.41
  -3   6 -11    0.73    0.41
   3   6  11    1.74    0.52
   4  -6  11    5.81    0.84
   4   6  11    6.68    0.92
  -4   6 -11    5.05    0.81
   5  -6  11    1.25    0.52
  -5   6 -11    1.03    0.47
   5   6  11    1.09    0.51
   6  -6  11   -0.18    0.42
  -6   6 -11    0.61    0.46
   6   6  11    0.41    0.42
  12  -7 -11    5.10    1.04
  11  -7 -11    2.15    0.70
  10  -7 -11    0.08    0.40
   9  -7 -11    0.64    0.47
   8  -7 -11    0.40    0.44
  -8  -7  11    0.24    0.29
   8   7 -11    0.06    0.23
  -7  -7  11    0.00    0.28
   7  -7 -11    0.41    0.46
   7   7 -11    0.00    0.23
   6  -7 -11    6.60    0.93
  -6  -7  11    4.50    0.64
   6   7 -11    5.95    0.68
   5  -7 -11    8.65    1.03
  -5  -7  11    8.53    0.91
   5   7 -11   10.15    0.93
   4  -7 -11   16.44    1.22
  -4  -7  11   17.21    1.16
  -4   7  11   19.37    1.23
   4   7 -11   15.53    1.06
   4   7 -11   17.02    1.08
  -3  -7  11    0.30    0.34
   3  -7 -11    0.19    0.33
   3   7 -11    0.29    0.28
   3   7 -11    0.34    0.25
  -3   7  11    0.24    0.33
   2  -7 -11   36.80    1.80
  -2  -7  11   40.45    1.85
  -2   7  11   38.10    1.79
   2   7 -11   39.38    1.80
  -1  -7  11   -0.28    0.30
   1  -7 -11    0.18    0.32
  -1   7  11    0.28    0.34
   1   7 -11    0.30    0.36
   0  -7  11   32.69    1.69
   0   7 -11   30.54    1.66
   0   7  11   29.39    1.59
   1  -7  11   24.34    1.49
  -1   7 -11   26.07    1.56
   1   7  11   26.75    1.53
   2  -7  11   75.58    2.89
  -2   7 -11   73.92    2.90
   2   7  11   67.33    2.77
   3  -7  11   18.45    1.34
   3   7  11   18.96    1.35
  -3   7 -11   17.01    1.35
   4  -7  11   44.17    2.73
   4   7  11   43.89    2.14
  -4   7 -11   41.87    2.14
   9  -8 -11   32.76    2.04
   8  -8 -11   -0.29    0.38
   7  -8 -11   39.52    2.18
  -7  -8  11   39.99    1.91
   7   8 -11   40.34    1.69
   6  -8 -11    0.97    0.53
  -6  -8  11    1.25    0.46
   6   8 -11    1.12    0.38
   5  -8 -11   34.64    1.93
  -5  -8  11   31.77    1.71
   5   8 -11   35.29    1.63
   4  -8 -11    1.91    0.57
  -4  -8  11    1.43    0.55
   4   8 -11    1.34    0.44
  -4   8  11    2.01    0.54
   3  -8 -11   29.88    1.70
  -3  -8  11   29.23    1.63
   3   8 -11   30.68    1.59
  -3   8  11   28.39    1.58
   2  -8 -11    1.51    0.51
  -2  -8  11    0.24    0.40
  -2   8  11    1.09    0.50
   2   8 -11    1.31    0.49
  -1  -8  11   17.66    1.29
  -1   8  11   17.69    1.27
   1   8 -11   19.20    1.34
   0  -8  11   24.04    1.52
   0   8  11   23.92    1.46
   0   8 -11   21.64    1.47
  -1   8 -11    0.78    0.46
   1   8  11    0.56    0.41
  18   0 -12    9.98    1.02
  17   0 -12    0.25    0.26
  15   0 -12   -0.10    0.19
  15   0 -12    0.21    0.27
  14   0 -12   61.48    2.14
  14   0 -12   59.17    2.14
  14   0 -12   62.23    2.50
  13   0 -12    0.04    0.27
  13   0 -12    0.01    0.21
  13   0 -12    0.19    0.21
  12   0 -12   63.76    2.14
  12   0 -12   62.24    2.41
  12   0 -12   61.13    2.11
  11   0 -12    0.20    0.20
  11   0 -12   -0.01    0.19
  10   0 -12  293.06    7.58
  10   0 -12  283.07    7.49
   9   0 -12    0.12    0.20
   9   0 -12   -0.03    0.18
   8   0 -12  216.15    5.86
   8   0 -12  219.20    5.78
   7   0 -12   -0.08    0.17
   7   0 -12    0.09    0.17
   6   0 -12  137.59    3.76
  -6   0  12  135.20    3.65
   6   0 -12  133.62    3.88
  -5   0  12   -0.16    0.10
   5   0 -12    0.06    0.20
   5   0 -12    0.08    0.14
   4   0 -12    2.00    0.32
  -4   0  12    2.08    0.29
   4   0 -12    2.18    0.40
   3   0 -12    0.07    0.12
  -3   0  12    0.03    0.16
  -3   0  12    0.00    0.12
   2   0 -12   22.12    0.92
  -2   0  12   21.09    1.09
  -2   0  12   20.72    0.89
  -1   0  12    0.03    0.14
   1   0 -12   -0.06    0.12
  -1   0  12    0.16    0.21
   0   0  12  114.16    3.55
   0   0 -12  113.27    3.20
   0   0  12  115.24    3.26
  -1   0 -12    0.10    0.15
   1   0  12   -0.23    0.15
   1   0  12    0.13    0.21
   2   0  12   82.31    2.59
   2   0  12   82.16    2.86
  -2   0 -12   82.93    2.45
  -3   0 -12    0.06    0.15
   3   0  12   -0.10    0.20
   4   0  12   29.74    1.36
  -4   0 -12   31.56    1.19
   5   0  12   -0.20    0.20
  -5   0 -12    0.04    0.14
   6   0  12   20.56    1.18
   7   0  12   -0.14    0.25
   8   0  12   25.12    1.40
   9   0  12   -0.17    0.31
  10   0  12   12.27    1.20
  18  -1 -12    2.21    0.57
  17  -1 -12    8.74    0.92
  16  -1 -12    1.16    0.40
  16  -1 -12    1.35    0.44
  16   1 -12    0.36    0.38
  15  -1 -12   15.90    1.04
  15  -1 -12   17.41    1.03
  15   1 -12   16.03    1.24
  15   1 -12   16.47    1.03
  14  -1 -12    2.17    0.47
  14   1 -12    0.71    0.38
  14   1 -12    1.36    0.35
  14   1 -12    1.58    0.37
  13  -1 -12   14.54    0.95
  13  -1 -12   17.36    0.93
  13   1 -12   17.92    0.98
  13   1 -12   15.32    0.87
  13   1 -12   16.45    1.14
  12  -1 -12    0.69    0.31
  12  -1 -12    0.75    0.29
  12   1 -12    0.48    0.24
  12   1 -12    0.26    0.21
  11  -1 -12   49.54    1.84
  11  -1 -12   48.83    1.78
  11  -1 -12   48.46    2.02
  11   1 -12   49.81    1.70
  11   1 -12   50.68    1.84
  10  -1 -12    0.28    0.23
  10  -1 -12    0.80    0.30
  10   1 -12    0.41    0.22
  10   1 -12    0.96    0.29
   9  -1 -12   12.06    0.78
   9  -1 -12   12.65    0.79
   9   1 -12   11.58    0.69
   9   1 -12   13.40    0.79
   8  -1 -12   42.00    1.60
   8  -1 -12   41.40    1.56
   8   1 -12   41.92    1.45
   8   1 -12   41.67    1.58
  -7  -1  12   52.98    1.73
   7  -1 -12   53.90    1.82
   7  -1 -12   53.23    1.88
   7   1 -12   52.68    1.85
   7   1 -12   49.68    1.69
   6  -1 -12   92.56    2.77
   6  -1 -12   90.08    2.85
  -6  -1  12   93.44    2.69
   6   1 -12   89.46    2.64
   6   1 -12   92.00    2.81
   5  -1 -12    5.18    0.55
  -5  -1  12    4.51    0.45
   5   1 -12    4.14    0.42
  -5   1  12    3.81    0.30
   5   1 -12    5.07    0.56
   4  -1 -12   38.58    1.41
  -4  -1  12   38.18    1.36
   4   1 -12   36.85    1.31
  -4   1  12   39.66    1.60
   4   1 -12   35.08    1.44
  -4   1  12   37.56    1.20
   3  -1 -12   26.46    1.07
  -3  -1  12   22.82    1.00
   3   1 -12   24.57    1.14
  -3   1  12   24.22    1.20
  -3   1  12   23.81    0.89
   3   1 -12   25.28    1.00
  -2  -1  12  146.53    3.95
  -2  -1  12  140.02    4.09
   2  -1 -12  139.59    3.90
   2   1 -12  138.69    3.85
  -2   1  12  144.06    3.76
  -2   1  12  138.24    4.17
   1  -1 -12   61.96    1.93
  -1  -1  12   58.75    1.96
  -1  -1  12   60.08    2.17
   1   1 -12   59.40    1.88
  -1   1  12   59.09    1.82
  -1   1  12   57.62    2.17
   0  -1  12   78.44    2.41
   0  -1 -12   76.47    2.30
   0   1  12   74.55    2.24
   0   1 -12   71.74    2.26
   0   1  12   73.05    2.59
   1  -1  12   86.04    2.64
  -1  -1 -12   83.97    2.49
  -1   1 -12   83.43    2.49
   1   1  12   81.22    2.84
   1   1  12   79.45    2.46
  -2  -1 -12   30.64    1.19
   2  -1  12   30.52    1.34
   2   1  12   30.13    1.50
   2   1  12   30.78    1.24
  -2   1 -12   31.65    1.21
   3  -1  12  117.60    3.64
  -3  -1 -12  122.96    3.42
   3   1  12  121.76    3.53
  -3   1 -12  121.25    3.44
   3   1  12  122.39    3.91
   4  -1  12    3.31    0.53
  -4  -1 -12    3.58    0.43
  -4   1 -12    3.21    0.42
   4   1  12    3.00    0.46
   4   1  12    2.39    0.51
   5  -1  12   58.12    2.20
   5   1  12   54.39    2.06
  -5   1 -12   57.77    1.92
   5   1  12   64.50    2.93
   6  -1  12   17.10    1.11
   6   1  12   17.43    1.05
  -6   1 -12   20.11    0.93
   7  -1  12    6.67    0.82
   7   1  12    4.53    0.64
   8  -1  12    0.08    0.32
   8   1  12   -0.24    0.26
   9  -1  12    6.03    0.85
   9   1  12    5.79    0.78
  17  -2 -12   33.18    1.72
  17   2 -12   32.67    1.90
  16  -2 -12    5.05    0.76
  16   2 -12    5.36    0.85
  15  -2 -12   37.19    1.73
  15   2 -12   35.29    1.85
  14  -2 -12    0.24    0.31
  14   2 -12    0.38    0.32
  13  -2 -12   31.88    1.45
  13  -2 -12   34.93    1.61
  13   2 -12   36.52    1.55
  13   2 -12   35.32    1.35
  12  -2 -12    0.04    0.27
  12  -2 -12   -0.06    0.23
  12  -2 -12    0.43    0.22
  12   2 -12    0.37    0.25
  12   2 -12    0.72    0.25
  11  -2 -12   55.20    1.99
  11  -2 -12   57.60    2.13
  11   2 -12   57.94    1.87
  11   2 -12   56.17    2.05
  10  -2 -12   16.87    0.96
  10  -2 -12   18.56    1.05
  10   2 -12   17.93    0.98
  10   2 -12   17.45    0.83
   9  -2 -12   89.32    2.91
   9  -2 -12   94.51    3.00
   9   2 -12   97.48    2.74
   9   2 -12   93.02    2.93
   8  -2 -12    5.20    0.61
  -8  -2  12    4.71    0.51
   8   2 -12    4.03    0.45
   8   2 -12    3.93    0.50
   7  -2 -12   19.87    1.04
  -7  -2  12   19.38    0.94
   7   2 -12   18.16    0.84
   7   2 -12   20.15    0.99
  -6  -2  12    5.60    0.55
   6  -2 -12    5.60    0.63
   6   2 -12    5.91    0.61
   6   2 -12    5.54    0.50
   5  -2 -12   12.39    0.78
  -5  -2  12   11.39    0.70
   5   2 -12   12.80    0.67
   5   2 -12   12.61    0.76
  -5   2  12   11.62    0.84
   4  -2 -12   20.59    1.00
  -4  -2  12   21.23    0.97
  -4   2  12   20.28    0.67
  -4   2  12   18.51    1.06
   4   2 -12   21.20    0.90
   4   2 -12   17.65    0.95
   3  -2 -12    9.94    0.69
  -3  -2  12   11.01    0.68
  -3   2  12   10.38    0.45
   3   2 -12    9.41    0.69
   3   2 -12    9.48    0.60
  -3   2  12   10.20    0.78
   2  -2 -12   75.79    2.35
  -2  -2  12   73.33    2.33
  -2   2  12   72.28    2.01
  -2   2  12   71.03    2.50
   2   2 -12   69.41    2.33
   2   2 -12   70.34    2.21
  -1  -2  12    5.61    0.58
   1  -2 -12    7.08    0.68
   1   2 -12    6.31    0.51
  -1   2  12    6.45    0.40
  -1   2  12    6.28    0.71
   0  -2 -12   37.40    1.43
   0  -2  12   36.88    1.49
   0   2  12   36.81    1.63
   0   2  12   35.59    1.22
   0   2 -12   36.73    1.38
  -1  -2 -12    5.92    0.59
   1  -2  12    5.20    0.59
   1   2  12    3.16    0.54
  -1   2 -12    5.67    0.58
   1   2  12    4.90    0.45
  -2  -2 -12    9.81    0.66
   2  -2  12    9.37    0.74
  -2   2 -12   10.57    0.68
   2   2  12   10.33    1.07
   2   2  12   10.56    0.63
   3  -2  12   17.73    1.06
  -3  -2 -12   18.00    0.91
   3   2  12   19.56    0.93
  -3   2 -12   18.40    0.95
   3   2  12   19.70    1.21
   4  -2  12    0.08    0.25
   4   2  12    0.11    0.20
   4   2  12    0.31    0.28
  -4   2 -12    0.00    0.17
   5  -2  12   61.67    2.30
   5   2  12   56.95    2.04
  -5   2 -12   57.43    2.02
   5   2  12   56.66    2.40
   6  -2  12    0.86    0.41
   6   2  12    0.05    0.26
   6   2  12    0.11    0.33
  -6   2 -12    0.08    0.19
   7  -2  12   40.28    1.91
  -7   2 -12   43.10    1.65
   7   2  12   42.86    1.78
   8  -2  12   12.23    1.19
   8   2  12    9.10    0.91
   9  -2  12   45.87    2.15
   9   2  12   42.99    1.94
  17  -3 -12    1.45    0.54
  17   3 -12    2.35    0.70
  16  -3 -12    3.36    0.70
  16   3 -12    4.40    0.82
  15  -3 -12   16.18    1.21
  15   3 -12   17.72    1.27
  14  -3 -12    0.92    0.44
  14   3 -12    0.69    0.35
  13  -3 -12   10.50    1.07
  13   3 -12   10.38    1.00
  12  -3 -12    1.73    0.48
  12   3 -12    1.83    0.48
  12   3 -12    1.73    0.34
  11  -3 -12   35.27    1.64
  11   3 -12   36.26    1.29
  11   3 -12   31.06    1.48
  10  -3 -12    4.13    0.64
  10   3 -12    3.96    0.44
  10   3 -12    3.17    0.49
   9  -3 -12   17.66    1.08
   9   3 -12   17.96    0.84
   9   3 -12   18.53    1.02
   8  -3 -12   33.48    1.54
  -8  -3  12   36.62    1.46
   8   3 -12   36.24    1.29
   8   3 -12   33.23    1.45
  -7  -3  12   54.93    1.95
   7  -3 -12   53.39    2.07
   7   3 -12   55.88    1.80
   7   3 -12   57.28    2.00
   6  -3 -12  121.33    3.75
  -6  -3  12  127.45    3.63
   6   3 -12  121.70    3.63
   6   3 -12  121.53    3.45
  -5  -3  12   77.99    2.50
   5  -3 -12   75.78    2.59
  -5   3  12   76.20    2.66
   5   3 -12   77.19    2.49
   5   3 -12   77.69    2.37
  -4  -3  12   78.55    2.50
   4  -3 -12   76.02    2.57
   4   3 -12   73.92    2.35
   4   3 -12   76.95    2.47
  -4   3  12   76.67    2.64
  -3  -3  12  115.24    3.44
   3  -3 -12  109.33    3.46
   3   3 -12  117.82    3.39
   3   3 -12  112.84    3.30
  -3   3  12  115.35    3.59
  -2  -3  12   90.47    2.81
   2  -3 -12   81.67    2.76
   2   3 -12   86.37    2.66
  -2   3  12   86.50    2.91
   2   3 -12   86.98    2.71
  -1  -3  12   79.95    2.61
   1  -3 -12   72.25    2.53
   1   3 -12   79.39    2.50
  -1   3  12   79.44    2.72
   1   3 -12   79.92    2.52
   0  -3 -12   27.71    1.28
   0  -3  12   30.96    1.40
   0   3  12   29.43    1.45
   0   3 -12   30.35    1.28
   1  -3  12   14.94    0.95
  -1  -3 -12   13.59    0.84
   1   3  12   17.14    1.08
  -1   3 -12   14.57    0.87
  -2  -3 -12   15.70    0.89
   2  -3  12   16.33    1.02
   2   3  12   17.36    1.11
  -2   3 -12   15.91    0.93
  -3  -3 -12    9.10    1.09
   3  -3  12    9.12    0.89
  -3   3 -12    7.64    0.75
   3   3  12    7.71    0.85
   4  -3  12    0.81    0.36
  -4   3 -12    0.89    0.31
   4   3  12    0.86    0.36
   5  -3  12    7.55    0.89
  -5   3 -12    7.96    0.78
   5   3  12    7.47    0.90
   6  -3  12    5.50    0.75
   6   3  12    5.44    0.84
  -6   3 -12    6.17    0.72
   7  -3  12    7.65    0.94
  -7   3 -12    9.10    0.87
   7   3  12   11.49    1.30
   8  -3  12    0.05    0.37
   8   3  12    0.25    0.46
  16  -4 -12   21.62    1.48
  16   4 -12   22.09    1.51
  15  -4 -12    4.22    0.81
  15   4 -12    3.31    0.69
  14  -4 -12   15.80    1.25
  14   4 -12   16.73    1.25
  13  -4 -12    0.64    0.40
  12  -4 -12   31.67    1.68
  12   4 -12   31.32    1.27
  11  -4 -12   16.76    1.19
  11   4 -12   15.64    0.79
  10  -4 -12    0.83    0.44
  10   4 -12    0.83    0.30
  10   4 -12    1.18    0.28
   9  -4 -12    7.79    0.89
   9   4 -12    8.91    0.73
   9   4 -12    8.44    0.57
  -8  -4  12   25.95    1.26
   8  -4 -12   25.44    1.41
   8   4 -12   28.23    1.11
   8   4 -12   27.34    1.30
  -7  -4  12   14.94    0.93
   7  -4 -12   13.93    1.02
   7   4 -12   15.97    0.81
   7   4 -12   15.36    0.92
   6  -4 -12    7.89    0.87
  -6  -4  12    9.33    0.72
   6   4 -12    8.95    0.68
   6   4 -12    8.26    0.61
   5  -4 -12    2.34    0.50
  -5  -4  12    2.79    0.47
   5   4 -12    2.53    0.41
  -5   4  12    2.07    0.44
   5   4 -12    1.81    0.36
  -4  -4  12   29.40    1.35
   4  -4 -12   30.54    1.45
   4   4 -12   29.54    1.26
   4   4 -12   29.01    1.29
  -4   4  12   30.34    1.46
   3  -4 -12   11.32    0.86
  -3  -4  12   11.10    0.81
  -3   4  12   11.52    0.88
   3   4 -12   11.03    0.75
   3   4 -12   12.03    0.77
   2  -4 -12   21.79    1.17
  -2  -4  12   21.90    1.17
  -2   4  12   21.42    1.21
   2   4 -12   21.14    1.05
   2   4 -12   20.75    1.06
   1  -4 -12   16.34    0.99
  -1  -4  12   17.40    1.04
   1   4 -12   17.63    0.98
  -1   4  12   15.73    1.04
   1   4 -12   16.70    0.93
   0  -4 -12    6.53    0.70
   0  -4  12    6.67    0.74
   0   4 -12    6.55    0.65
   0   4 -12    7.54    0.75
   0   4  12    5.41    0.72
   1  -4  12    3.09    0.54
  -1  -4 -12    3.05    0.47
  -1   4 -12    3.16    0.55
   1   4  12    2.15    0.48
  -2  -4 -12    0.54    0.27
   2  -4  12    0.27    0.31
  -2   4 -12    0.15    0.25
   2   4  12   -0.12    0.23
   3  -4  12    0.62    0.35
  -3   4 -12    0.96    0.36
   3   4  12    0.26    0.28
   4  -4  12    4.45    0.72
  -4   4 -12    4.67    0.65
   4   4  12    4.28    0.70
   5  -4  12    9.87    1.02
  -5   4 -12   13.33    0.97
   5   4  12   13.76    1.12
   6  -4  12   36.31    1.82
  -6   4 -12   32.75    1.61
   6   4  12   33.52    1.86
   7  -4  12    0.72    0.46
  -7   4 -12    0.14    0.30
   7   4  12    0.42    0.42
  -8   4 -12   46.67    2.04
   8   4  12   49.67    2.45
  15  -5 -12    4.59    0.86
  15   5 -12    4.75    0.79
  14  -5 -12   -0.02    0.34
  13  -5 -12    2.01    0.66
  12  -5 -12    4.01    0.81
  11  -5 -12    7.92    1.06
  11   5 -12    7.73    0.61
  10  -5 -12   -0.08    0.30
  10   5 -12    0.41    0.22
   9  -5 -12    0.20    0.37
  -9  -5  12    0.35    0.31
   9   5 -12    0.09    0.18
  -8  -5  12    5.01    0.63
   8  -5 -12    6.76    0.90
   8   5 -12    6.35    0.60
   8   5 -12    5.43    0.73
   7  -5 -12    7.85    0.97
  -7  -5  12    6.85    0.74
   7   5 -12    7.16    0.58
   7   5 -12    6.34    0.72
   6  -5 -12   -0.03    0.28
  -6  -5  12    0.00    0.24
   6   5 -12   -0.11    0.20
   6   5 -12    0.13    0.22
  -5  -5  12   68.53    2.42
   5  -5 -12   69.04    2.59
  -5   5  12   67.84    2.52
   5   5 -12   66.16    2.25
   5   5 -12   63.47    2.30
   4  -5 -12   12.99    1.00
  -4  -5  12   12.94    0.92
   4   5 -12   12.93    0.85
   4   5 -12   14.01    0.87
  -4   5  12   13.68    1.00
  -3  -5  12   31.54    1.48
   3  -5 -12   28.68    1.49
   3   5 -12   30.39    1.37
   3   5 -12   31.75    1.37
  -3   5  12   28.87    1.48
   2  -5 -12   19.64    1.17
  -2  -5  12   18.66    1.14
   2   5 -12   20.31    1.10
   2   5 -12   18.42    1.00
  -2   5  12   20.16    1.20
   1  -5 -12    8.54    0.85
  -1  -5  12    7.60    0.86
   1   5 -12    7.29    0.69
   1   5 -12    9.17    0.87
  -1   5  12    7.80    0.86
   0  -5 -12  122.95    3.71
   0  -5  12  121.20    3.84
   0   5 -12  121.10    3.76
   0   5  12  123.33    3.91
   0   5 -12  110.61    3.51
   1  -5  12    2.69    0.55
  -1  -5 -12    2.67    0.48
   1   5  12    2.67    0.64
  -1   5 -12    2.16    0.71
  -1   5 -12    3.01    0.57
   2  -5  12   32.56    1.65
  -2   5 -12   31.91    1.57
   2   5  12   29.92    1.63
   3  -5  12    0.99    0.43
   3   5  12    0.68    0.47
  -3   5 -12    0.36    0.35
   4  -5  12   92.28    3.37
  -4   5 -12   96.66    3.31
   4   5  12   94.81    3.47
   5  -5  12    0.26    0.38
   5   5  12   -0.06    0.35
  -5   5 -12    0.12    0.36
   6  -5  12   26.97    1.60
  -6   5 -12   24.98    1.47
   6   5  12   23.25    1.59
  -7   5 -12    0.02    0.33
   7   5  12    0.60    0.45
  13  -6 -12    2.81    0.75
  12  -6 -12    4.51    0.85
  11  -6 -12   47.53    2.35
  10  -6 -12   14.55    1.49
  10   6 -12   12.01    0.78
   9  -6 -12   59.70    2.63
   9   6 -12   58.99    2.00
  -8  -6  12   14.25    1.03
   8  -6 -12   14.71    1.42
   8   6 -12   14.34    0.84
   7  -6 -12   86.94    3.27
  -7  -6  12   82.39    2.95
   7   6 -12   88.21    2.74
   6  -6 -12    7.73    0.99
  -6  -6  12    5.25    0.69
   6   6 -12    6.14    0.68
   5  -6 -12   16.68    1.21
  -5  -6  12   15.02    1.06
  -5   6  12   14.36    1.07
   5   6 -12   13.28    0.90
   5   6 -12   13.57    0.92
  -4  -6  12    2.06    0.54
   4  -6 -12    2.38    0.56
  -4   6  12    2.45    0.55
   4   6 -12    2.72    0.50
   4   6 -12    2.65    0.46
  -3  -6  12    6.79    0.83
   3  -6 -12    6.24    0.82
   3   6 -12    6.89    0.73
  -3   6  12    8.45    0.98
   3   6 -12    6.88    0.77
  -2  -6  12   -0.39    0.27
   2  -6 -12    0.02    0.29
   2   6 -12    0.20    0.28
   2   6 -12    0.04    0.22
  -2   6  12    0.20    0.30
   1  -6 -12    8.45    0.91
  -1  -6  12   10.17    1.01
   1   6 -12    9.01    0.96
  -1   6  12    8.45    0.91
   1   6 -12    8.98    0.94
   0  -6 -12    3.46    0.60
   0  -6  12    1.78    0.48
   0   6 -12    2.51    0.54
   0   6  12    2.31    0.55
   1  -6  12    0.41    0.37
  -1   6 -12    0.33    0.34
   1   6  12    0.56    0.37
   2  -6  12    8.10    0.96
   2   6  12    7.57    0.96
  -2   6 -12    6.62    0.89
   3  -6  12    8.89    1.04
  -3   6 -12    7.60    0.95
   3   6  12    8.94    1.06
   4  -6  12    2.74    0.63
  -4   6 -12    1.04    0.45
   4   6  12    1.53    0.53
  -5   6 -12    0.47    0.38
   5   6  12    0.26    0.42
  11  -7 -12    1.13    0.56
  10  -7 -12   -0.01    0.37
   9  -7 -12    4.24    0.85
   9   7 -12    4.59    0.84
  -8  -7  12    0.51    0.36
   8  -7 -12   -0.45    0.32
   8   7 -12    0.13    0.24
   7  -7 -12   10.60    1.25
  -7  -7  12    8.78    0.92
   7   7 -12   10.31    0.78
   6  -7 -12   17.97    1.38
  -6  -7  12   19.02    1.24
   6   7 -12   19.49    1.10
  -5  -7  12    6.83    0.84
   5  -7 -12    8.95    1.10
   5   7 -12    8.41    0.84
  -5   7  12    8.26    0.98
  -4  -7  12    1.42    0.45
   4  -7 -12    1.54    0.54
   4   7 -12    1.36    0.43
  -4   7  12    1.67    0.53
  -3  -7  12   29.61    1.59
   3  -7 -12   29.68    1.64
   3   7 -12   30.44    1.53
  -3   7  12   29.29    1.60
   2  -7 -12   12.54    1.20
  -2  -7  12   10.88    1.07
  -2   7  12   10.61    1.09
   2   7 -12   12.05    1.13
  -1  -7  12   44.75    2.01
   1   7 -12   38.44    1.87
  -1   7  12   39.24    1.93
   0  -7  12    7.28    0.90
   0   7 -12    7.63    0.96
   0   7  12    9.69    1.06
   1  -7  12   38.35    1.96
  -1   7 -12   38.57    1.94
   1   7  12   40.53    1.99
   2  -7  12    1.56    0.52
   2   7  12    1.59    0.55
  -2   7 -12    0.73    0.44
   3   7  12   30.37    1.80
  -3   7 -12   30.55    1.76
   7  -8 -12    1.74    0.67
   7   8 -12    1.04    0.39
   6  -8 -12   18.82    1.49
  -6  -8  12   15.79    1.64
   6   8 -12   17.27    1.10
  -5  -8  12    9.70    1.02
   5  -8 -12   14.10    1.45
   5   8 -12   15.32    1.06
   4  -8 -12    6.00    0.96
  -4  -8  12    7.09    0.90
   4   8 -12    5.41    0.77
  -4   8  12    5.65    0.87
  -3  -8  12    0.22    0.38
   3  -8 -12    0.53    0.47
   3   8 -12    0.33    0.37
  -3   8  12    0.07    0.37
  -2  -8  12    2.13    0.72
  -2   8  12    5.17    0.83
   2   8 -12    3.24    0.68
   1   8 -12    6.89    0.93
  -1   8  12    9.41    1.09
  15   0 -13   55.33    2.02
  15   0 -13   53.25    2.04
  14   0 -13   -0.08    0.31
  14   0 -13   -0.07    0.21
  14   0 -13   -0.20    0.23
  13   0 -13   61.78    2.52
  13   0 -13   65.13    2.26
  13   0 -13   69.64    2.30
  12   0 -13    0.05    0.21
  12   0 -13    0.10    0.23
  11   0 -13  221.75    5.90
  11   0 -13  207.68    5.79
  10   0 -13    0.25    0.21
  10   0 -13    0.12    0.23
   9   0 -13   99.87    3.08
   9   0 -13   99.93    2.99
   8   0 -13    0.16    0.20
   8   0 -13    0.07    0.21
   7   0 -13   99.44    2.96
   7   0 -13  101.05    3.10
  -7   0  13  100.94    2.85
   6   0 -13   -0.12    0.14
   6   0 -13   -0.04    0.22
  -6   0  13   -0.31    0.09
  -5   0  13    4.16    0.42
   5   0 -13    4.29    0.59
   5   0 -13    3.96    0.46
  -4   0  13    0.17    0.14
   4   0 -13   -0.17    0.11
  -4   0  13   -0.07    0.17
  -3   0  13   39.25    1.38
  -3   0  13   41.52    1.68
   3   0 -13   39.38    1.42
  -2   0  13   -0.03    0.14
  -2   0  13   -0.15    0.18
   2   0 -13   -0.03    0.14
  -1   0  13   34.39    1.31
  -1   0  13   34.62    1.55
   1   0 -13   35.83    1.31
   0   0 -13    0.11    0.16
   0   0  13    0.40    0.28
   0   0  13    0.37    0.20
   1   0  13  107.43    3.21
  -1   0 -13  108.34    3.10
  -2   0 -13    0.30    0.17
   2   0  13   -0.11    0.18
  -3   0 -13   36.44    1.33
   3   0  13   33.41    1.45
   4   0  13   -0.17    0.21
  -4   0 -13   -0.09    0.13
   5   0  13   81.87    2.78
  -5   0 -13   81.00    2.49
   6   0  13   -0.18    0.21
   7   0  13    4.11    0.65
   8   0  13   -0.22    0.31
   9   0  13   52.42    2.29
  16  -1 -13    5.63    0.76
  16  -1 -13    5.46    0.68
  16   1 -13    8.19    1.50
  15  -1 -13    0.68    0.36
  15   1 -13    0.23    0.33
  15   1 -13    0.49    0.31
  14  -1 -13    2.28    0.54
  14  -1 -13    1.98    0.47
  14   1 -13    2.14    0.43
  14   1 -13    1.62    0.42
  14   1 -13    3.06    0.68
  13  -1 -13    0.21    0.27
  13  -1 -13   -0.07    0.21
  13   1 -13   -0.09    0.18
  13   1 -13    0.23    0.24
  12  -1 -13   33.19    1.40
  12  -1 -13   33.33    1.46
  12   1 -13   32.67    1.42
  12   1 -13   29.55    1.28
  11  -1 -13   25.42    1.22
  11  -1 -13   26.14    1.25
  11   1 -13   27.91    1.26
  11   1 -13   26.82    1.15
  10  -1 -13    7.14    0.72
  10  -1 -13    7.99    0.75
  10   1 -13    7.85    0.65
  10   1 -13    7.97    0.61
   9  -1 -13    5.48    0.62
   9  -1 -13    6.34    0.69
   9   1 -13    5.63    0.56
   9   1 -13    6.13    0.64
   8  -1 -13   14.84    0.91
   8  -1 -13   14.84    0.85
   8   1 -13   13.71    0.85
   8   1 -13   13.93    0.75
  -7  -1  13   50.21    1.68
   7  -1 -13   49.12    1.75
   7  -1 -13   48.23    1.84
   7   1 -13   47.67    1.64
   7   1 -13   48.55    1.80
  -6  -1  13    5.62    0.52
   6  -1 -13    6.33    0.64
   6   1 -13    4.50    0.47
   6   1 -13    5.08    0.61
  -6   1  13    5.34    0.37
  -5  -1  13   79.36    2.36
   5  -1 -13   78.24    2.43
   5   1 -13   74.00    2.30
  -5   1  13   72.77    2.14
   5   1 -13   75.02    2.48
  -4  -1  13   11.07    0.68
   4  -1 -13   10.60    0.69
   4   1 -13   11.13    0.77
  -4   1  13   11.54    0.57
  -4   1  13   10.58    0.82
   4   1 -13   11.29    0.64
   3  -1 -13  112.60    3.25
  -3  -1  13  114.23    3.24
  -3   1  13  108.94    3.49
   3   1 -13  105.73    3.15
  -3   1  13  113.20    3.06
   3   1 -13  113.91    3.40
  -2  -1  13  144.56    4.02
   2  -1 -13  143.57    4.00
   2   1 -13  143.12    3.94
  -2   1  13  142.57    3.84
  -2   1  13  140.62    4.28
  -1  -1  13   41.36    1.56
   1  -1 -13   41.46    1.50
  -1   1  13   43.03    1.79
  -1   1  13   40.05    1.40
   1   1 -13   41.54    1.47
   0  -1  13  116.93    3.42
   0  -1 -13  114.59    3.31
   0   1  13  114.28    3.24
   0   1  13  115.53    3.67
   0   1 -13  113.40    3.28
   1  -1  13   48.23    1.81
  -1  -1 -13   52.84    1.73
  -1   1 -13   49.69    1.69
   1   1  13   46.02    1.67
   1   1  13   48.07    2.03
  -2  -1 -13  201.65    5.30
   2  -1  13  198.38    5.50
   2   1  13  193.39    5.32
  -2   1 -13  199.04    5.29
   2   1  13  190.23    5.75
  -3  -1 -13   21.05    0.95
   3  -1  13   18.29    1.07
  -3   1 -13   20.05    0.94
   3   1  13   19.96    1.02
   3   1  13   20.41    1.27
   4  -1  13   10.44    0.85
  -4  -1 -13   12.20    0.71
   4   1  13   10.83    0.78
  -4   1 -13   11.98    0.71
   5  -1  13    5.60    0.70
   5   1  13    6.95    0.73
  -5   1 -13    6.33    0.60
   6  -1  13   19.58    1.23
  -6   1 -13   20.53    1.17
   6   1  13   23.57    1.24
   7  -1  13    0.80    0.41
   7   1  13    0.65    0.37
   8  -1  13    3.35    0.68
   8   1  13    4.21    0.69
   9  -1  13    0.24    0.39
   9   1  13   -0.29    0.31
  17  -2 -13   12.53    1.22
  17   2 -13   12.80    1.30
  16  -2 -13   22.81    1.38
  16   2 -13   23.70    1.53
  15  -2 -13    2.32    0.54
  15   2 -13    0.93    0.48
  14  -2 -13   43.49    1.90
  14   2 -13   45.60    2.09
  14   2 -13   43.00    1.63
  13  -2 -13    0.77    0.35
  13   2 -13    0.67    0.28
  12  -2 -13   46.38    1.78
  12  -2 -13   45.03    1.87
  12   2 -13   45.06    1.62
  12   2 -13   44.45    1.79
  11  -2 -13   30.32    1.39
  11  -2 -13   32.90    1.48
  11   2 -13   29.03    1.36
  11   2 -13   30.82    1.24
  10  -2 -13   36.59    1.56
  10  -2 -13   35.13    1.57
  10   2 -13   36.99    1.53
  10   2 -13   36.45    1.36
   9  -2 -13   45.76    1.79
   9   2 -13   43.33    1.55
   9   2 -13   45.30    1.74
   8  -2 -13    9.89    0.76
  -8  -2  13    9.50    0.66
   8   2 -13    9.59    0.72
   8   2 -13    9.32    0.60
   7  -2 -13    8.05    0.77
  -7  -2  13    7.36    0.58
   7   2 -13    8.09    0.56
   7   2 -13    7.16    0.70
   6  -2 -13   29.16    1.30
  -6  -2  13   28.47    1.20
   6   2 -13   27.31    1.24
   6   2 -13   26.34    1.09
  -5  -2  13    1.87    0.36
   5  -2 -13    2.62    0.45
  -5   2  13    1.37    0.36
   5   2 -13    1.58    0.36
   5   2 -13    1.66    0.31
   4  -2 -13   15.73    0.91
  -4  -2  13   15.50    0.87
   4   2 -13   15.61    0.80
   4   2 -13   16.78    0.94
  -4   2  13   17.55    1.04
  -3  -2  13   15.02    0.86
   3  -2 -13   16.89    0.92
   3   2 -13   16.05    0.81
  -3   2  13   15.41    1.00
   3   2 -13   15.68    0.92
   2  -2 -13    0.02    0.21
  -2  -2  13    0.21    0.20
  -2   2  13    0.04    0.20
   2   2 -13    0.10    0.15
   2   2 -13    0.11    0.25
  -1  -2  13   -0.10    0.17
   1  -2 -13   -0.04    0.17
   1   2 -13    0.12    0.15
  -1   2  13    0.26    0.19
  -1   2  13    0.05    0.21
   0  -2 -13   34.14    1.41
   0  -2  13   34.52    1.47
   0   2 -13   37.97    1.40
   0   2  13   35.07    1.64
   0   2  13   34.88    1.24
  -1  -2 -13   25.24    1.17
   1  -2  13   27.62    1.30
  -1   2 -13   26.78    1.16
   1   2  13   24.39    1.38
   1   2  13   27.13    1.06
   2  -2  13   31.42    1.43
  -2  -2 -13   26.54    1.22
   2   2  13   29.37    1.17
  -2   2 -13   29.62    1.25
   2   2  13   29.73    1.54
   3  -2  13   14.84    1.02
  -3  -2 -13   15.79    0.88
   3   2  13   15.94    1.15
   3   2  13   15.91    0.86
  -3   2 -13   17.16    0.90
   4  -2  13   70.11    2.54
   4   2  13   67.44    2.71
  -4   2 -13   68.63    2.28
   4   2  13   67.13    2.28
   5  -2  13    2.97    0.57
   5   2  13    2.70    0.57
  -5   2 -13    2.59    0.43
   5   2  13    3.16    0.51
   6  -2  13   56.14    2.31
  -6   2 -13   56.19    2.00
   6   2  13   55.31    2.19
   7  -2  13   22.48    1.41
   7   2  13   23.42    1.61
   8  -2  13   41.74    2.04
  16  -3 -13   11.65    1.22
  16   3 -13   10.82    1.20
  15  -3 -13    1.10    0.45
  15   3 -13    1.70    0.58
  14  -3 -13   -0.04    0.33
  13  -3 -13   -0.03    0.29
  13   3 -13    0.27    0.24
  12  -3 -13   -0.16    0.25
  12   3 -13    0.52    0.26
  11  -3 -13    6.90    0.83
  11   3 -13    6.93    0.77
  11   3 -13    7.63    0.56
  10  -3 -13   25.48    1.37
  10   3 -13   23.81    1.05
  10   3 -13   28.46    1.32
   9  -3 -13   19.33    1.16
  -9  -3  13   20.05    1.06
   9   3 -13   19.53    0.91
   9   3 -13   20.26    1.10
  -8  -3  13   62.54    2.16
   8  -3 -13   61.20    2.30
   8   3 -13   61.19    1.98
  -7  -3  13   78.69    2.55
   7  -3 -13   81.06    2.73
   7   3 -13   76.57    2.56
   7   3 -13   73.75    2.36
  -6  -3  13  128.61    3.81
   6  -3 -13  129.10    3.96
   6   3 -13  131.05    3.66
   6   3 -13  129.17    3.84
  -5  -3  13   80.30    2.62
   5  -3 -13   83.00    2.75
  -5   3  13   79.31    2.81
   5   3 -13   78.96    2.47
   5   3 -13   80.64    2.63
   4  -3 -13  119.58    3.60
  -4  -3  13  111.43    3.46
   4   3 -13  116.21    3.34
   4   3 -13  111.77    3.44
  -4   3  13  115.44    3.66
  -3  -3  13   80.46    2.62
   3  -3 -13   78.18    2.66
   3   3 -13   78.25    2.47
  -3   3  13   78.53    2.76
   3   3 -13   79.30    2.58
   2  -3 -13   39.00    1.66
  -2  -3  13   43.41    1.70
  -2   3  13   41.37    1.79
   2   3 -13   41.19    1.56
   2   3 -13   41.70    1.63
  -1  -3  13   36.06    1.53
   1  -3 -13   33.37    1.47
   1   3 -13   32.23    1.37
   1   3 -13   35.48    1.48
  -1   3  13   34.06    1.61
   0  -3  13   16.03    1.00
   0  -3 -13   14.48    0.92
   0   3 -13   18.79    0.96
   0   3  13   16.23    1.09
  -1  -3 -13   23.22    1.16
   1  -3  13   25.02    1.30
  -1   3 -13   25.16    1.18
   1   3  13   24.01    1.36
   2  -3  13    8.14    0.82
  -2  -3 -13    7.15    0.72
   2   3  13    9.53    1.09
  -2   3 -13    6.60    0.69
   3  -3  13    1.61    0.43
  -3   3 -13    1.04    0.35
   3   3  13    1.07    0.40
   4  -3  13    5.86    0.78
  -4   3 -13    5.76    0.68
   4   3  13    5.81    0.82
   5  -3  13    1.71    0.48
  -5   3 -13    2.28    0.46
   5   3  13    2.37    0.61
   6  -3  13    1.93    0.54
   6   3  13    3.59    0.70
  -6   3 -13    2.87    0.51
   7  -3  13    2.17    0.60
  -7   3 -13    1.84    0.44
  16  -4 -13    0.44    0.41
  16   4 -13    0.11    0.33
  15  -4 -13    6.96    0.97
  15   4 -13    4.54    0.78
  14  -4 -13    2.83    0.67
  13  -4 -13   15.09    1.20
  12  -4 -13    8.80    1.02
  12   4 -13    8.22    0.60
  11  -4 -13    0.05    0.32
  11   4 -13    0.25    0.19
  10  -4 -13    2.50    0.58
  10   4 -13    1.37    0.31
  -9  -4  13    1.90    0.42
   9  -4 -13    2.27    0.55
   9   4 -13    3.78    0.47
   9   4 -13    4.00    0.61
   8  -4 -13   12.37    1.00
  -8  -4  13   12.19    0.86
   8   4 -13   12.81    0.87
   8   4 -13   13.01    0.75
  -7  -4  13    2.84    0.47
   7  -4 -13    3.26    0.62
   7   4 -13    3.07    0.43
   7   4 -13    3.02    0.50
   6  -4 -13    4.11    0.69
  -6  -4  13    4.77    0.58
   6   4 -13    5.62    0.65
   6   4 -13    6.27    0.62
  -5  -4  13    6.12    0.68
   5  -4 -13    5.46    0.74
   5   4 -13    5.77    0.63
   5   4 -13    5.84    0.61
  -5   4  13    7.54    0.91
   4  -4 -13    3.36    0.58
  -4  -4  13    2.51    0.47
   4   4 -13    2.56    0.45
  -4   4  13    2.21    0.47
   4   4 -13    2.24    0.43
  -3  -4  13    6.55    0.70
   3  -4 -13    7.96    0.85
   3   4 -13    5.23    0.60
   3   4 -13    8.97    0.68
  -3   4  13    6.20    0.76
   2  -4 -13   45.26    1.87
  -2  -4  13   47.80    1.88
  -2   4  13   44.45    1.92
   2   4 -13   43.76    1.73
   2   4 -13   45.70    1.75
  -1  -4  13   -0.21    0.19
   1  -4 -13   -0.06    0.21
  -1   4  13    0.21    0.27
   1   4 -13    0.15    0.22
   1   4 -13   -0.27    0.18
   0  -4 -13    4.60    0.64
   0  -4  13    5.03    0.66
   0   4  13    4.94    0.71
   0   4 -13    3.82    0.55
   0   4 -13    5.12    0.64
  -1  -4 -13    0.37    0.27
   1  -4  13    0.83    0.39
   1   4  13    0.65    0.38
  -1   4 -13    0.68    0.32
   2  -4  13    0.08    0.32
   2   4  13   -0.08    0.25
  -2   4 -13    0.15    0.25
   3  -4  13   92.49    3.13
   3   4  13   81.22    3.12
  -3   4 -13   80.40    2.85
   4  -4  13    1.04    0.45
   4   4  13    0.72    0.38
  -4   4 -13    1.14    0.40
   5  -4  13   27.74    1.59
  -5   4 -13   26.78    1.41
   5   4  13   26.21    1.64
   6  -4  13    0.35    0.39
  -6   4 -13    0.32    0.29
   6   4  13    0.51    0.43
   7   4  13   43.73    2.30
  -7   4 -13   43.79    1.92
  14  -5 -13   -0.44    0.29
  13  -5 -13   30.94    1.83
  12  -5 -13    0.63    0.46
  11  -5 -13   10.23    1.22
  11   5 -13    9.90    0.67
  10  -5 -13    5.22    0.86
  10   5 -13    4.21    0.49
  -9  -5  13   17.96    1.12
   9  -5 -13   18.92    1.35
   9   5 -13   19.45    0.95
  -8  -5  13   24.39    1.29
   8  -5 -13   24.16    1.51
   8   5 -13   24.19    1.11
   7  -5 -13   -0.03    0.32
  -7  -5  13    0.47    0.31
   7   5 -13    0.35    0.24
   7   5 -13    0.27    0.35
  -6  -5  13   19.81    1.15
   6  -5 -13   21.73    1.36
   6   5 -13   19.72    1.12
   6   5 -13   20.92    1.05
   5  -5 -13   40.09    1.86
  -5  -5  13   35.16    1.63
   5   5 -13   36.56    1.51
  -5   5  13   36.58    1.76
   5   5 -13   35.94    1.56
  -4  -5  13   15.66    1.04
   4  -5 -13   18.70    1.22
   4   5 -13   16.78    0.99
   4   5 -13   17.42    1.02
  -4   5  13   17.86    1.18
  -3  -5  13    6.65    0.77
   3  -5 -13    7.14    0.86
  -3   5  13    4.92    0.72
   3   5 -13    6.76    0.72
   3   5 -13    7.06    0.71
  -2  -5  13    3.41    0.60
   2  -5 -13    2.39    0.54
   2   5 -13    2.29    0.47
  -2   5  13    2.09    0.53
   2   5 -13    3.66    0.54
   1  -5 -13   62.04    2.27
  -1  -5  13   57.93    2.28
  -1   5  13   52.81    2.26
   1   5 -13   53.26    2.02
   1   5 -13   56.48    2.15
   0  -5  13   23.49    1.36
   0  -5 -13   22.77    1.26
   0   5 -13   23.11    1.19
   0   5 -13   24.10    1.30
   0   5  13   24.19    1.42
   1  -5  13   35.05    1.76
  -1   5 -13   39.90    1.74
   1   5  13   36.06    1.83
   2  -5  13    2.54    0.59
   2   5  13    3.11    0.71
  -2   5 -13    1.89    0.49
   3  -5  13   44.93    2.07
  -3   5 -13   38.47    1.87
   3   5  13   44.58    2.11
   4  -5  13   -0.10    0.35
   4   5  13    0.02    0.35
  -4   5 -13    0.45    0.36
   5  -5  13    0.70    0.50
  -5   5 -13    0.25    0.35
   5   5  13   -0.22    0.34
  -6   5 -13    0.93    0.45
   6   5  13    1.58    0.65
  13  -6 -13    4.44    0.91
  12  -6 -13   26.55    1.77
  11  -6 -13   12.72    1.40
  10  -6 -13   13.33    1.42
  10   6 -13   17.77    0.92
   9  -6 -13    2.12    0.65
  -9  -6  13    2.82    0.57
   9   6 -13    3.01    0.46
  -8  -6  13   19.20    1.21
   8  -6 -13   19.03    1.41
   8   6 -13   17.77    0.97
  -7  -6  13    3.38    0.59
   7  -6 -13    3.38    0.72
   7   6 -13    2.81    0.46
   6  -6 -13    1.50    0.52
  -6  -6  13    1.29    0.44
   6   6 -13    1.90    0.41
  -5  -6  13    3.78    0.64
   5  -6 -13    6.83    0.94
  -5   6  13    5.86    0.86
   5   6 -13    4.68    0.62
   4  -6 -13    1.49    0.54
  -4  -6  13    2.09    0.53
   4   6 -13    2.56    0.57
  -4   6  13    1.92    0.50
   4   6 -13    1.68    0.45
   3  -6 -13    7.44    0.94
  -3  -6  13    5.57    0.75
   3   6 -13    4.58    0.67
   3   6 -13    6.09    0.69
  -3   6  13    6.34    0.90
   2  -6 -13   27.34    1.52
  -2  -6  13   31.49    1.60
  -2   6  13   29.75    1.60
   2   6 -13   29.32    1.47
   2   6 -13   27.86    1.34
  -1  -6  13    4.26    0.72
   1  -6 -13    4.46    0.71
   1   6 -13    3.95    0.67
  -1   6  13    4.02    0.74
   0  -6  13   17.95    1.27
   0   6 -13   16.55    1.17
   0   6  13   18.20    1.27
   1  -6  13    4.13    0.75
  -1   6 -13    4.12    0.71
   1   6  13    1.90    0.56
   2  -6  13   33.44    1.78
   2   6  13   28.90    1.70
  -2   6 -13   28.18    1.58
   3  -6  13    1.63    0.56
   3   6  13    1.18    0.51
  -3   6 -13    0.89    0.45
   4   6  13    2.61    0.68
  -4   6 -13    1.75    0.55
  10  -7 -13    6.62    1.11
  -9  -7  13   -0.25    0.31
   9  -7 -13    0.66    0.52
   9   7 -13    0.26    0.26
  -8  -7  13   16.10    1.17
   8  -7 -13   20.56    1.55
   8   7 -13   17.89    1.01
   7  -7 -13    7.77    1.09
  -7  -7  13    7.22    0.87
   7   7 -13    8.30    0.80
  -6  -7  13   19.78    1.29
   6  -7 -13   19.43    1.46
   6   7 -13   19.28    1.12
  -5  -7  13    0.84    0.40
   5  -7 -13    1.04    0.49
  -5   7  13    0.92    0.48
   5   7 -13    0.67    0.34
  -4  -7  13   24.44    1.45
   4  -7 -13   23.50    1.53
   4   7 -13   23.51    1.32
  -4   7  13   25.08    1.52
  -3  -7  13    4.16    0.72
   3  -7 -13    3.88    0.75
   3   7 -13    4.46    0.71
  -3   7  13    5.09    0.81
   2  -7 -13   43.68    2.02
  -2  -7  13   39.94    1.96
  -2   7  13   41.69    2.01
   2   7 -13   38.17    1.85
  -1  -7  13    4.08    0.73
  -1   7  13    2.74    0.66
   1   7 -13    3.29    0.63
   0  -7  13   20.32    1.40
   0   7  13   20.40    1.41
   0   7 -13   18.81    1.31
   1  -7  13    2.71    0.89
   1   7  13    1.77    0.58
  -1   7 -13    2.42    0.59
  -2   7 -13   27.41    1.63
   2   7  13   26.74    1.71
   5  -8 -13    0.18    0.40
   5   8 -13   -0.03    0.28
   4  -8 -13    1.33    0.56
   4   8 -13    1.45    0.47
  -4   8  13    1.16    0.54
  16   0 -14   16.34    1.07
  15   0 -14   -0.35    0.36
  15   0 -14    0.17    0.30
  14   0 -14   30.87    1.43
  14   0 -14   30.87    1.41
  13   0 -14   -0.18    0.24
  13   0 -14   -0.04    0.23
  13   0 -14   -0.20    0.21
  12   0 -14   91.94    2.93
  12   0 -14   93.79    2.99
  11   0 -14   -0.03    0.20
  11   0 -14    0.01    0.23
  10   0 -14   82.14    2.65
  10   0 -14   86.86    2.77
   9   0 -14    0.25    0.21
   9   0 -14   -0.07    0.19
   8   0 -14    5.06    0.63
   8   0 -14    5.71    0.58
   7   0 -14   -0.21    0.15
   7   0 -14   -0.04    0.23
  -7   0  14    0.10    0.15
   6   0 -14    0.14    0.19
   6   0 -14   -0.07    0.25
  -6   0  14    0.28    0.16
   5   0 -14    0.05    0.15
   5   0 -14   -0.03    0.25
  -5   0  14    0.03    0.15
  -4   0  14  115.40    3.31
   4   0 -14  120.79    3.41
   3   0 -14    0.06    0.19
  -3   0  14   -0.18    0.13
   2   0 -14   37.23    1.39
  -2   0  14   37.00    1.37
  -1   0  14   -0.03    0.17
   1   0 -14    0.01    0.14
   0   0 -14   83.65    2.51
   0   0  14   78.16    2.53
  -1   0 -14    0.22    0.19
   1   0  14    0.17    0.22
  -2   0 -14    4.50    0.50
   2   0  14    5.02    0.59
  -3   0 -14    0.37    0.19
   3   0  14    0.40    0.25
   4   0  14   20.40    1.14
  -4   0 -14   20.45    0.97
   5   0  14    0.06    0.25
   6   0  14    0.16    0.31
   7   0  14   -0.12    0.31
   8   0  14   36.00    1.81
  17  -1 -14    2.86    0.65
  16  -1 -14    0.10    0.28
  15  -1 -14    3.64    0.64
  15   1 -14    3.12    0.54
  15   1 -14    2.31    0.62
  14  -1 -14   -0.53    0.19
  14  -1 -14    0.19    0.28
  14   1 -14   -0.34    0.31
  14   1 -14   -0.26    0.21
  13  -1 -14   10.31    0.81
  13  -1 -14   11.11    0.87
  13   1 -14   12.93    0.87
  13   1 -14   10.31    0.75
  12  -1 -14   12.79    0.89
  12  -1 -14   12.91    0.90
  12   1 -14   13.46    0.82
  12   1 -14   12.51    0.87
  11  -1 -14    4.20    0.59
  11  -1 -14    4.14    0.58
  11   1 -14    3.76    0.53
  11   1 -14    3.66    0.49
  10  -1 -14   23.51    1.20
  10  -1 -14   25.58    1.27
  10   1 -14   26.80    1.16
  10   1 -14   25.01    1.23
   9  -1 -14   14.45    0.88
   9  -1 -14   14.55    0.94
   9   1 -14   12.72    0.77
   9   1 -14   15.70    0.93
  -8  -1  14   70.94    2.22
   8  -1 -14   69.74    2.32
   8  -1 -14   70.50    2.44
   8   1 -14   67.32    2.20
   8   1 -14   68.41    2.37
   7  -1 -14    6.16    0.65
  -7  -1  14    5.87    0.55
   7   1 -14    7.27    0.55
   7   1 -14    6.80    0.73
  -6  -1  14   89.64    2.67
   6  -1 -14   89.86    2.77
   6   1 -14   86.69    2.84
  -6   1  14   88.17    2.47
   6   1 -14   86.15    2.64
   5  -1 -14    6.30    0.63
  -5  -1  14    5.63    0.55
  -5   1  14    5.51    0.42
   5   1 -14    5.69    0.55
   5   1 -14    6.71    0.71
   4  -1 -14   70.04    2.23
  -4  -1  14   65.61    2.15
  -4   1  14   67.38    1.99
  -4   1  14   63.56    2.41
   4   1 -14   63.71    2.31
   4   1 -14   66.94    2.13
  -3  -1  14   80.55    2.49
   3  -1 -14   79.93    2.51
  -3   1  14   78.46    2.76
   3   1 -14   77.13    2.42
  -3   1  14   80.33    2.33
  -2  -1  14   11.14    0.72
   2  -1 -14   10.87    0.70
  -2   1  14   11.34    0.89
  -2   1  14   12.16    0.64
   2   1 -14   11.27    0.68
   1  -1 -14   49.44    1.72
  -1  -1  14   46.30    1.74
   1   1 -14   47.35    1.66
  -1   1  14   46.98    1.98
  -1   1  14   47.48    1.60
   0  -1 -14   28.41    1.22
   0  -1  14   28.59    1.30
   0   1 -14   29.69    1.21
   0   1  14   30.29    1.19
   0   1  14   30.60    1.54
  -1  -1 -14  103.54    3.02
   1  -1  14  102.06    3.15
   1   1  14   96.71    3.40
   1   1  14   98.29    2.98
  -1   1 -14   99.80    2.98
   2  -1  14   10.52    0.81
  -2  -1 -14   11.36    0.72
  -2   1 -14   11.72    0.71
   2   1  14   11.32    0.74
  -3  -1 -14   13.97    0.79
   3  -1  14   13.10    0.93
   3   1  14   12.56    0.82
  -3   1 -14   12.77    0.76
   4  -1  14    1.71    0.44
   4   1  14    1.70    0.40
  -4   1 -14    2.13    0.38
   5  -1  14   12.11    1.08
  -5   1 -14   12.34    0.76
   5   1  14   12.01    0.88
   6  -1  14    0.03    0.29
   6   1  14    0.12    0.27
   7  -1  14    6.06    0.82
   7   1  14    7.00    0.80
   8  -1  14    2.44    0.61
   8   1  14    2.70    0.60
  17  -2 -14    8.49    1.02
  17   2 -14    6.11    0.93
  16  -2 -14    2.18    0.58
  16   2 -14    2.10    0.62
  15  -2 -14   24.62    1.42
  15   2 -14   26.08    1.57
  14  -2 -14    4.88    0.74
  14   2 -14    4.22    0.55
  13  -2 -14    3.95    0.66
  13   2 -14    4.31    0.54
  12  -2 -14   11.54    0.91
  12  -2 -14   10.25    0.85
  12   2 -14   12.19    0.76
  11  -2 -14    3.44    0.58
  11  -2 -14    3.86    0.62
  11   2 -14    4.35    0.53
  11   2 -14    5.33    0.65
  10  -2 -14   24.92    1.29
  10   2 -14   21.89    1.17
  10   2 -14   25.74    1.09
   9  -2 -14   13.28    0.90
   9   2 -14   11.88    0.84
   9   2 -14   12.86    0.74
  -8  -2  14    0.64    0.26
   8  -2 -14    1.01    0.36
   8   2 -14    0.86    0.26
   8   2 -14    1.04    0.33
  -7  -2  14   28.88    1.23
   7  -2 -14   28.79    1.33
   7   2 -14   25.94    1.12
   7   2 -14   25.31    1.25
  -6  -2  14   11.32    0.74
   6  -2 -14   11.36    0.81
   6   2 -14   10.36    0.77
   6   2 -14   10.89    0.67
   5  -2 -14    5.27    0.62
  -5  -2  14    4.08    0.51
   5   2 -14    3.95    0.55
   5   2 -14    4.53    0.48
  -5   2  14    5.05    0.73
   4  -2 -14    9.96    0.75
  -4  -2  14   10.95    0.74
   4   2 -14    9.38    0.77
   4   2 -14   11.02    0.67
  -4   2  14    9.70    0.83
  -3  -2  14    4.71    0.56
   3  -2 -14    5.39    0.63
   3   2 -14    5.38    0.66
  -3   2  14    4.38    0.65
   3   2 -14    3.82    0.46
   2  -2 -14   -0.01    0.19
  -2  -2  14   -0.02    0.20
   2   2 -14    0.13    0.16
  -2   2  14    0.08    0.26
  -1  -2  14   11.89    0.81
   1  -2 -14   14.09    0.84
   1   2 -14   12.41    0.75
  -1   2  14   12.26    0.96
   0  -2 -14    0.60    0.29
   0  -2  14   -0.14    0.21
   0   2 -14    0.09    0.17
   0   2  14   -0.03    0.23
   1  -2  14   48.53    1.90
  -1  -2 -14   47.20    1.77
   1   2  14   44.41    2.02
  -1   2 -14   45.47    1.69
  -2  -2 -14   31.76    1.37
   2  -2  14   30.04    1.47
   2   2  14   28.24    1.60
  -2   2 -14   33.67    1.34
   3  -2  14   60.22    2.35
  -3   2 -14   64.23    2.15
   3   2  14   62.97    2.59
   4  -2  14   18.35    1.18
  -4   2 -14   16.33    0.93
   5  -2  14   52.18    2.20
  -5   2 -14   52.12    1.90
   6  -2  14   17.18    1.24
  -6   2 -14   17.73    0.98
   7  -2  14   27.85    1.62
  16  -3 -14    0.77    0.43
  16   3 -14    1.02    0.45
  15  -3 -14    0.17    0.35
  15   3 -14    0.73    0.41
  14  -3 -14    4.22    0.73
  13  -3 -14    7.47    0.93
  13   3 -14    8.06    0.73
  12  -3 -14    2.65    0.61
  12   3 -14    2.33    0.40
  11  -3 -14   37.27    1.78
  11   3 -14   39.42    1.47
  10  -3 -14    6.59    0.84
  10   3 -14    6.56    0.85
  10   3 -14    5.84    0.58
   9  -3 -14  104.93    3.41
  -9  -3  14  102.08    3.19
   9   3 -14  101.70    3.01
   9   3 -14   99.48    3.24
  -8  -3  14   37.22    1.56
   8  -3 -14   37.66    1.70
   8   3 -14   36.45    1.40
   8   3 -14   37.20    1.58
  -7  -3  14  124.60    3.77
   7  -3 -14  128.58    3.97
   7   3 -14  123.80    3.60
   7   3 -14  129.71    3.85
  -6  -3  14   43.09    1.73
   6  -3 -14   45.95    1.87
   6   3 -14   44.28    1.60
   6   3 -14   42.37    1.73
   5  -3 -14  206.88    5.86
  -5  -3  14  209.20    5.73
   5   3 -14  202.50    5.72
   5   3 -14  205.93    5.56
  -5   3  14  206.15    5.97
   4  -3 -14   33.71    1.52
  -4  -3  14   28.99    1.39
  -4   3  14   31.31    1.56
   4   3 -14   32.65    1.31
   4   3 -14   31.18    1.41
   3  -3 -14    8.36    0.85
  -3  -3  14    7.00    0.73
   3   3 -14    7.59    0.75
   3   3 -14    8.23    0.62
  -3   3  14   10.56    0.87
   2  -3 -14    3.86    0.57
  -2  -3  14    2.68    0.48
   2   3 -14    2.93    0.43
   2   3 -14    2.79    0.50
  -2   3  14    2.84    0.59
   1  -3 -14   15.09    1.00
  -1  -3  14   20.40    1.13
   1   3 -14   19.86    1.01
  -1   3  14   19.17    1.20
   0  -3 -14    1.47    0.39
   0  -3  14    1.33    0.39
   0   3 -14    1.02    0.31
   0   3  14    1.36    0.42
   1  -3  14    0.65    0.32
  -1  -3 -14    0.45    0.31
   1   3  14    0.89    0.40
  -1   3 -14    0.87    0.31
   2  -3  14    1.32    0.43
  -2  -3 -14    0.50    0.30
   2   3  14    1.49    0.49
  -2   3 -14    1.33    0.37
   3  -3  14    0.26    0.35
  -3   3 -14    0.24    0.24
   3   3  14    0.48    0.37
   4  -3  14    0.15    0.33
  -4   3 -14    0.01    0.22
   4   3  14    0.01    0.25
   5  -3  14    8.47    0.99
  -5   3 -14    7.76    0.80
   5   3  14    6.62    0.96
   6  -3  14    2.76    0.63
  -6   3 -14    2.41    0.50
  15  -4 -14   -0.06    0.35
  14  -4 -14   11.50    1.26
  13  -4 -14   11.25    1.20
  12  -4 -14    4.84    0.84
  12   4 -14    3.60    0.49
  11  -4 -14    1.54    0.52
  11   4 -14    1.41    0.33
  10  -4 -14    0.69    0.42
  10   4 -14    0.06    0.18
  -9  -4  14    5.54    0.68
   9  -4 -14    4.66    0.76
   9   4 -14    3.40    0.45
  -8  -4  14    1.06    0.35
   8  -4 -14    2.61    0.60
   8   4 -14    2.11    0.38
   8   4 -14    1.34    0.49
   7  -4 -14    8.68    0.95
  -7  -4  14    7.37    0.75
   7   4 -14    6.92    0.72
   7   4 -14    8.90    0.66
   6  -4 -14    1.17    0.42
  -6  -4  14    0.78    0.34
   6   4 -14    1.95    0.39
   6   4 -14    1.61    0.39
  -5  -4  14   18.73    1.09
   5  -4 -14   14.96    1.09
   5   4 -14   17.37    1.02
   5   4 -14   17.70    0.94
  -5   4  14   17.60    1.19
   4  -4 -14    0.71    0.35
  -4  -4  14    1.09    0.36
   4   4 -14    1.01    0.31
  -4   4  14    0.46    0.32
   4   4 -14    0.80    0.31
  -3  -4  14   26.92    1.35
   3  -4 -14   20.27    1.26
  -3   4  14   23.08    1.36
   3   4 -14   25.25    1.18
   3   4 -14   25.18    1.24
   2  -4 -14   16.99    1.13
  -2  -4  14   20.92    1.18
  -2   4  14   19.73    1.24
   2   4 -14   18.64    1.04
   2   4 -14   20.29    1.11
   1  -4 -14   13.47    0.98
  -1  -4  14   15.71    1.05
  -1   4  14   14.19    1.07
   1   4 -14   14.28    0.95
   1   4 -14   15.26    0.94
   0  -4  14   21.13    1.26
   0  -4 -14   21.80    1.22
   0   4 -14   23.77    1.20
   0   4  14   20.25    1.31
  -1  -4 -14   24.33    1.30
   1  -4  14   25.18    1.44
   1   4  14   24.38    1.48
  -1   4 -14   25.13    1.28
   2  -4  14   91.24    3.23
   2   4  14   89.88    3.33
  -2   4 -14   90.09    3.02
   3  -4  14    1.57    0.51
  -3   4 -14    2.28    0.49
   3   4  14    1.85    0.55
   4  -4  14   48.09    2.18
   4   4  14   45.04    2.23
  -4   4 -14   46.75    1.95
   5  -4  14    0.44    0.43
   5   4  14    0.23    0.35
  -5   4 -14    0.20    0.30
  -6   4 -14   57.88    2.31
   6   4  14   62.32    2.80
  14  -5 -14   35.90    2.03
  13  -5 -14    1.57    0.60
  12  -5 -14   20.69    1.50
  11  -5 -14    9.88    1.20
  11   5 -14    6.60    0.65
  10  -5 -14   65.04    2.77
  10   5 -14   66.64    2.18
  -9  -5  14   33.63    1.61
   9  -5 -14   34.56    1.85
   9   5 -14   32.13    1.35
   8  -5 -14   10.26    1.17
  -8  -5  14   10.23    0.95
   8   5 -14   10.61    0.73
   7  -5 -14   17.11    1.29
  -7  -5  14   20.69    1.20
   7   5 -14   19.21    1.01
   6  -5 -14   40.54    1.97
  -6  -5  14   39.86    1.77
   6   5 -14   41.01    1.60
  -5  -5  14   43.14    1.87
   5  -5 -14   41.10    1.99
   5   5 -14   41.93    1.97
  -5   5  14   43.84    2.01
   5   5 -14   43.85    1.71
  -4  -5  14   23.14    1.30
   4  -5 -14   22.64    1.40
   4   5 -14   22.46    1.21
   4   5 -14   23.62    1.19
  -4   5  14   22.54    1.39
   3  -5 -14    5.22    0.77
  -3  -5  14    6.18    0.78
   3   5 -14    5.24    0.65
   3   5 -14    4.44    0.60
  -3   5  14    6.19    0.91
   2  -5 -14   50.12    2.12
  -2  -5  14   48.16    2.06
   2   5 -14   48.33    1.92
  -2   5  14   47.75    2.14
   2   5 -14   52.19    1.99
   1  -5 -14    0.15    0.32
  -1  -5  14    0.01    0.33
   1   5 -14    0.11    0.26
  -1   5  14   -0.08    0.29
   1   5 -14   -0.15    0.25
   0  -5  14   24.63    1.46
   0  -5 -14   24.08    1.36
   0   5  14   24.19    1.48
   0   5 -14   26.18    1.37
   1  -5  14    4.70    0.78
  -1   5 -14    6.57    0.80
   1   5  14    5.94    0.94
   2  -5  14   12.02    1.15
   2   5  14   14.26    1.20
  -2   5 -14   14.59    1.07
   3  -5  14   -0.22    0.36
  -3   5 -14   -0.32    0.26
   3   5  14   -0.28    0.34
   4  -5  14    0.47    0.43
  -4   5 -14    0.98    0.41
   4   5  14    0.74    0.47
   5   5  14    0.03    0.42
  -5   5 -14    0.56    0.37
  12  -6 -14    6.38    1.09
  11  -6 -14   10.99    1.37
  10  -6 -14   12.49    1.43
  10   6 -14   11.60    0.78
   9  -6 -14   10.16    1.23
  -9  -6  14    9.72    0.95
   9   6 -14   11.35    0.78
   8  -6 -14   -0.18    0.33
  -8  -6  14   -0.18    0.25
   8   6 -14   -0.09    0.20
   7  -6 -14    6.44    1.01
  -7  -6  14    6.95    0.81
   7   6 -14    7.81    0.75
   6  -6 -14   -0.32    0.31
  -6  -6  14    0.36    0.32
   6   6 -14    0.30    0.28
   5  -6 -14   32.43    1.78
  -5  -6  14   28.97    1.55
   5   6 -14   31.50    1.46
  -5   6  14   30.60    1.70
  -4  -6  14    9.61    0.99
   4  -6 -14   13.60    1.31
   4   6 -14   12.81    0.93
  -4   6  14   11.59    1.22
   3  -6 -14   86.09    3.19
  -3  -6  14   82.41    3.07
   3   6 -14   85.18    2.93
  -3   6  14   90.10    3.22
  -2  -6  14    2.31    0.60
   2  -6 -14    3.09    0.65
  -2   6  14    2.65    0.61
   2   6 -14    1.85    0.46
   1  -6 -14   58.03    2.61
  -1  -6  14   54.77    2.36
   1   6 -14   55.22    2.23
  -1   6  14   52.03    2.37
   0  -6  14    5.83    0.87
   0   6 -14    5.02    0.76
   0   6  14    5.88    0.87
   1  -6  14   39.81    2.01
  -1   6 -14   43.89    1.95
   1   6  14   36.81    1.98
   2  -6  14    1.60    0.57
   2   6  14    1.67    0.60
  -2   6 -14    2.32    0.57
   3   6  14   16.53    1.37
  -3   6 -14   14.98    1.19
   9  -7 -14   15.18    1.61
   9   7 -14   17.78    1.00
  -8  -7  14   -0.14    0.31
   8  -7 -14    0.03    0.41
   8   7 -14    0.45    0.27
  -7  -7  14   39.69    1.92
   7  -7 -14   42.03    2.25
   7   7 -14   39.32    1.67
   6  -7 -14    0.84    0.52
  -6  -7  14    1.75    0.55
   6   7 -14    1.24    0.39
   5  -7 -14   24.62    1.67
  -5  -7  14   27.67    1.56
   5   7 -14   24.59    1.35
  -5   7  14   26.55    1.62
  -4  -7  14    1.31    0.49
   4  -7 -14    1.12    0.55
   4   7 -14    1.51    0.46
  -4   7  14    1.31    0.55
  -3  -7  14   29.45    1.69
   3  -7 -14   32.31    1.80
   3   7 -14   30.44    1.58
  -3   7  14   31.48    1.78
  -2  -7  14   11.84    1.20
  -2   7  14    9.67    1.12
   2   7 -14    9.55    1.01
  -1   7  14   23.75    1.55
   1   7 -14   20.69    1.36
   0   7 -14   10.03    1.08
   0   7  14   11.55    1.31
  16   0 -15   -0.31    0.25
  15   0 -15   32.18    1.52
  14   0 -15   -0.18    0.23
  13   0 -15    9.48    0.90
  13   0 -15    7.85    0.82
  12   0 -15    0.18    0.24
  12   0 -15   -0.34    0.19
  11   0 -15   11.09    0.80
  11   0 -15   15.24    0.95
  10   0 -15   -0.14    0.19
  10   0 -15    0.04    0.24
   9   0 -15    2.83    0.51
   9   0 -15    3.02    0.46
   8   0 -15   -0.19    0.22
   8   0 -15   -0.01    0.21
   7   0 -15   27.02    1.20
  -7   0  15   27.24    1.09
   7   0 -15   26.49    1.33
   6   0 -15   -0.08    0.25
   6   0 -15    0.01    0.17
  -6   0  15   -0.24    0.13
  -5   0  15  138.91    3.82
   5   0 -15  136.23    3.92
   4   0 -15    0.12    0.17
  -4   0  15   -0.19    0.16
  -3   0  15   45.80    1.62
   3   0 -15   46.14    1.66
  -2   0  15   -0.02    0.18
   2   0 -15    0.15    0.16
   1   0 -15  109.01    3.16
  -1   0  15  103.94    3.17
   0   0 -15    0.35    0.20
   0   0  15   -0.23    0.18
  -1   0 -15    2.23    0.39
   1   0  15    2.93    0.47
  -2   0 -15    0.27    0.18
   2   0  15    0.03    0.21
   3   0  15   14.58    0.96
  -3   0 -15   14.17    0.82
   4   0  15   -0.18    0.25
  -4   0 -15   -0.16    0.16
   5   0  15   -0.22    0.26
   6   0  15    0.08    0.31
   7   0  15    5.98    0.82
  17  -1 -15    1.40    0.48
  16  -1 -15   29.05    1.52
  15  -1 -15    2.60    0.55
  15   1 -15    1.77    0.55
  15   1 -15    3.47    0.59
  14  -1 -15    4.17    0.63
  14  -1 -15    3.93    0.61
  14   1 -15    4.63    0.63
  13  -1 -15   16.39    1.05
  13  -1 -15   18.46    1.11
  13   1 -15   16.18    0.97
  12  -1 -15    4.46    0.64
  12  -1 -15    3.78    0.60
  12   1 -15    3.37    0.50
  12   1 -15    3.14    0.56
  11  -1 -15   23.12    1.25
  11  -1 -15   21.37    1.18
  11   1 -15   23.29    1.23
  11   1 -15   24.14    1.13
  10  -1 -15    1.40    0.42
  10  -1 -15    0.94    0.34
  10   1 -15    0.99    0.35
  10   1 -15    1.88    0.40
   9  -1 -15   73.43    2.58
   9  -1 -15   72.05    2.46
   9   1 -15   74.80    2.38
   9   1 -15   71.13    2.51
   8  -1 -15    0.65    0.28
   8  -1 -15    0.24    0.34
  -8  -1  15    0.41    0.23
   8   1 -15    0.60    0.30
   8   1 -15    0.67    0.26
   7  -1 -15   25.28    1.20
  -7  -1  15   26.53    1.14
   7   1 -15   25.88    1.30
   7   1 -15   25.42    1.13
   6  -1 -15   -0.04    0.18
  -6  -1  15    0.11    0.18
   6   1 -15   -0.06    0.14
   6   1 -15    0.12    0.26
   5  -1 -15   36.35    1.47
  -5  -1  15   32.97    1.35
   5   1 -15   32.28    1.52
   5   1 -15   35.17    1.35
  -4  -1  15   20.90    1.01
   4  -1 -15   20.50    1.04
  -4   1  15   19.52    1.04
  -4   1  15   20.81    1.23
   4   1 -15   19.57    0.96
  -3  -1  15   23.36    1.09
   3  -1 -15   22.12    1.09
   3   1 -15   25.26    1.09
  -3   1  15   22.75    1.31
  -3   1  15   23.58    1.03
  -2  -1  15    5.54    0.59
   2  -1 -15    6.43    0.66
  -2   1  15    3.95    0.70
  -2   1  15    6.14    0.54
   2   1 -15    5.13    0.54
   1  -1 -15    8.40    0.64
  -1  -1  15    8.63    0.68
  -1   1  15    7.67    0.57
   1   1 -15    8.77    0.62
   0  -1 -15   69.55    2.32
   0  -1  15   69.23    2.39
   0   1  15   71.14    2.26
   0   1 -15   71.73    2.29
   1  -1  15    0.94    0.34
  -1  -1 -15    0.61    0.25
   1   1  15    1.03    0.29
  -1   1 -15    0.84    0.26
  -2  -1 -15    0.62    0.27
   2  -1  15    0.15    0.26
   2   1  15    0.00    0.19
  -2   1 -15    0.33    0.21
   3  -1  15    1.33    0.40
  -3  -1 -15    1.02    0.32
   3   1  15    0.66    0.31
  -3   1 -15    1.23    0.31
   4  -1  15    0.97    0.40
  -4   1 -15    0.46    0.24
   4   1  15    0.39    0.30
   5  -1  15    0.41    0.35
   5   1  15    0.59    0.37
   6  -1  15   30.90    1.65
   7  -1  15    5.13    0.79
  16  -2 -15    3.28    0.68
  16   2 -15    3.01    0.71
  15  -2 -15    1.99    0.51
  15   2 -15    1.86    0.53
  14  -2 -15   -0.10    0.28
  14   2 -15    0.64    0.30
  13  -2 -15    1.67    0.47
  13   2 -15    1.51    0.36
  12  -2 -15    0.60    0.36
  12  -2 -15    0.39    0.38
  12   2 -15    1.00    0.33
  11  -2 -15    1.43    0.45
  11   2 -15    1.97    0.39
  10  -2 -15    2.96    0.55
  10   2 -15    3.18    0.54
  10   2 -15    2.63    0.44
   9  -2 -15    0.33    0.31
  -9  -2  15    0.51    0.27
   9   2 -15    0.50    0.26
   9   2 -15    0.21    0.26
   8  -2 -15    5.03    0.69
  -8  -2  15    3.51    0.49
   8   2 -15    3.55    0.47
   8   2 -15    4.96    0.66
  -7  -2  15    5.14    0.57
   7  -2 -15    5.21    0.66
   7   2 -15    4.65    0.53
   7   2 -15    3.99    0.56
   6  -2 -15    7.23    0.76
  -6  -2  15    8.51    0.67
   6   2 -15    8.94    0.63
   6   2 -15    9.59    0.90
  -5  -2  15   21.75    1.09
   5  -2 -15   23.31    1.18
   5   2 -15   20.46    1.17
   5   2 -15   22.09    1.02
  -5   2  15   22.37    1.30
  -4  -2  15   16.69    0.93
   4  -2 -15   16.51    0.98
   4   2 -15   14.80    0.99
   4   2 -15   16.90    0.88
  -4   2  15   15.98    1.10
  -3  -2  15   -0.09    0.21
   3  -2 -15    0.51    0.27
  -3   2  15   -0.03    0.25
   3   2 -15    0.26    0.21
   3   2 -15   -0.13    0.28
  -2  -2  15   13.37    0.87
   2  -2 -15   15.18    0.92
  -2   2  15   12.87    1.00
   2   2 -15   12.40    0.77
   1  -2 -15    1.08    0.35
  -1  -2  15    0.78    0.32
  -1   2  15    0.65    0.42
   1   2 -15    0.47    0.23
   0  -2 -15   72.38    2.43
   0  -2  15   69.66    2.50
   0   2 -15   71.13    2.33
   0   2  15   68.62    2.69
   1  -2  15   55.46    2.14
  -1  -2 -15   54.00    2.01
   1   2  15   53.53    2.32
  -1   2 -15   55.75    1.96
  -2  -2 -15   77.41    2.59
   2  -2  15   76.29    2.75
  -2   2 -15   77.89    2.53
   3  -2  15    5.10    0.71
  -3   2 -15    5.03    0.58
   4  -2  15   44.19    1.98
  -4   2 -15   42.70    1.69
   5  -2  15   26.15    1.50
  -5   2 -15   23.18    1.17
   6  -2  15   13.81    1.27
  16  -3 -15    0.14    0.36
  16   3 -15    0.15    0.35
  15  -3 -15    0.58    0.43
  14  -3 -15   17.20    1.25
  14   3 -15   15.96    1.06
  13  -3 -15    6.09    0.84
  13   3 -15    7.09    0.73
  12  -3 -15   35.02    1.77
  12   3 -15   36.95    1.46
  11  -3 -15   13.89    1.07
  11   3 -15   12.85    0.79
  10  -3 -15  131.78    4.11
  10   3 -15  123.52    3.66
   9  -3 -15   16.61    1.12
  -9  -3  15   15.65    1.00
   9   3 -15   16.18    0.88
   8  -3 -15  104.69    3.43
  -8  -3  15  104.98    3.24
   8   3 -15   96.33    3.27
   8   3 -15  101.53    3.06
   7  -3 -15    9.66    0.97
  -7  -3  15    7.85    0.78
   7   3 -15   10.50    0.69
   7   3 -15    9.64    0.79
  -6  -3  15   92.07    3.00
   6  -3 -15   97.10    3.19
   6   3 -15   93.04    2.86
   6   3 -15   90.61    3.02
   5  -3 -15    0.97    0.38
  -5  -3  15    0.96    0.33
   5   3 -15    1.19    0.30
   5   3 -15    1.63    0.39
  -5   3  15    0.98    0.38
   4  -3 -15   17.58    1.10
  -4  -3  15   16.33    1.02
  -4   3  15   16.29    1.13
   4   3 -15   16.94    0.92
   4   3 -15   17.67    1.06
  -3  -3  15    0.72    0.34
   3  -3 -15    0.25    0.29
  -3   3  15    0.28    0.32
   3   3 -15    0.30    0.29
   3   3 -15    0.14    0.21
   2  -3 -15   14.16    0.98
  -2  -3  15   13.86    0.96
  -2   3  15   14.74    1.08
   2   3 -15   14.60    0.87
   2   3 -15   14.52    1.00
   1  -3 -15    6.63    0.79
  -1  -3  15    4.18    0.60
  -1   3  15    4.53    0.68
   1   3 -15    5.78    0.65
   0  -3 -15    2.36    0.49
   0  -3  15    2.26    0.49
   0   3  15    1.62    0.49
   0   3 -15    2.01    0.42
  -1  -3 -15   -0.04    0.23
   1  -3  15    0.48    0.31
  -1   3 -15    0.09    0.24
   1   3  15    0.11    0.26
   2  -3  15    0.51    0.37
  -2   3 -15    1.53    0.39
   2   3  15    0.68    0.46
   3  -3  15    3.56    0.67
   3   3  15    4.13    0.82
  -3   3 -15    2.00    0.41
   4  -3  15    3.76    0.66
  -4   3 -15    3.58    0.55
   5  -3  15   -0.45    0.31
  -5   3 -15   -0.18    0.20
  -6   3 -15    0.61    0.31
  15  -4 -15    4.54    0.84
  14  -4 -15   24.18    1.56
  13  -4 -15    0.48    0.44
  13   4 -15    0.86    0.31
  12  -4 -15    2.81    0.65
  12   4 -15    2.73    0.44
  11  -4 -15    2.86    0.66
  11   4 -15    2.35    0.42
  10  -4 -15    7.87    1.01
  10   4 -15    6.73    0.69
   9  -4 -15    0.08    0.34
  -9  -4  15    0.30    0.27
   9   4 -15    0.08    0.21
  -8  -4  15    1.93    0.43
   8  -4 -15    2.85    0.62
   8   4 -15    1.61    0.36
  -7  -4  15    0.20    0.28
   7  -4 -15   -0.08    0.26
   7   4 -15    0.24    0.24
   6  -4 -15    6.74    0.87
  -6  -4  15    6.36    0.75
   6   4 -15    6.67    0.67
  -5  -4  15    1.88    0.46
   5  -4 -15    0.48    0.38
   5   4 -15    1.42    0.40
   5   4 -15    0.80    0.30
  -5   4  15    1.00    0.48
  -4  -4  15   23.49    1.27
   4  -4 -15   24.12    1.38
  -4   4  15   21.34    1.36
   4   4 -15   24.94    1.17
   4   4 -15   23.63    1.27
   3  -4 -15   32.88    1.69
  -3  -4  15   38.62    1.72
   3   4 -15   36.51    1.63
   3   4 -15   38.58    1.56
  -3   4  15   35.70    1.79
   2  -4 -15   13.14    1.02
  -2  -4  15   13.36    1.00
  -2   4  15   14.22    1.11
   2   4 -15   13.58    0.98
   2   4 -15   15.34    0.94
  -1  -4  15   31.84    1.58
   1  -4 -15   28.54    1.50
  -1   4  15   30.51    1.66
   1   4 -15   29.53    1.39
   0  -4  15    5.38    0.74
   0  -4 -15    6.13    0.79
   0   4 -15    6.17    0.71
   0   4  15    5.08    0.77
   1  -4  15  131.91    4.14
  -1   4 -15  121.32    3.84
   1   4  15  120.45    4.20
   2  -4  15    5.44    0.80
   2   4  15    5.49    0.84
  -2   4 -15    5.18    0.70
   3  -4  15   61.34    2.53
   3   4  15   58.66    2.63
  -3   4 -15   59.51    2.29
   4  -4  15    0.41    0.44
   4   4  15   -0.32    0.36
  -4   4 -15    0.15    0.26
  -5   4 -15   84.05    2.96
   5   4  15   85.23    3.49
[truncated: 45,506 more chars]
