# Supplementary material for: Crystal structure of catena-poly[[bis­(N-acethyl­thio­morpholine-κS)copper(I)]-μ-iodido]
Source: Acta Crystallogr E Crystallogr Commun. 2017 Jan 1;73(Pt 1):53–5. doi: 10.1107/S2056989016019794 (PMC5209771; doi:10.1107/S2056989016019794)
Supplement: Supplementary file 2 [file e-73-00053-Isup2.hkl]

#
# h,k,l, Fc-squared, Fo-squared, sigma(Fo-squared), status flag
#
data_I
_shelx_title ' JK721 in P2(1)/n'
_shelx_refln_list_code          4
_shelx_F_calc_maximum      288.00
_exptl_crystal_F_000       952.00
_reflns_d_resolution_high  0.8107

loop_
 _space_group_symop_operation_xyz
 'x, y, z'
 '-x+1/2, y+1/2, -z+1/2'
 '-x, -y, -z'
 'x-1/2, -y-1/2, z-1/2'

_cell_length_a    14.1513
_cell_length_b     7.6557
_cell_length_c    16.9423
_cell_angle_alpha  90.000
_cell_angle_beta  113.805
_cell_angle_gamma  90.000

_shelx_F_squared_multiplier     1.000

loop_
 _refln_index_h
 _refln_index_k
 _refln_index_l
 _refln_F_squared_calc
 _refln_F_squared_meas
 _refln_F_squared_sigma
 _refln_observed_status
   2   0   0      31942.14      32356.61       573.12 o
   4   0   0      30127.74      30415.56       372.41 o
   6   0   0       2028.97       2297.75        68.76 o
   8   0   0       1235.83       1240.45        34.75 o
  10   0   0       1154.57       1047.63        35.24 o
  12   0   0        144.73        110.69        24.88 o
  14   0   0         22.22         85.74        39.90 o
   1   1   0       9528.63       9572.87        83.95 o
   2   1   0      19264.32      19463.17       216.04 o
   3   1   0       7886.22       8472.62       158.54 o
   4   1   0       8340.96       8581.62       135.90 o
   5   1   0       3274.14       3354.65        54.25 o
   6   1   0       5392.23       5351.75        81.49 o
   7   1   0       3778.38       3608.30        62.51 o
   8   1   0       7260.36       7513.79       138.37 o
   9   1   0      10636.07      10701.45       138.74 o
  10   1   0       2426.07       2345.22        47.50 o
  11   1   0      14023.04      14120.25       181.66 o
  12   1   0       1411.33       1440.94        89.17 o
  13   1   0       6938.80       7150.46       208.10 o
  14   1   0        540.35        551.63        43.39 o
  15   1   0       2520.11       2662.58       103.84 o
   0   2   0      21109.58      21034.64       299.13 o
   1   2   0      33935.02      34014.56       338.65 o
   2   2   0         29.19         22.19         3.12 o
   3   2   0      16413.31      16574.53       200.92 o
   4   2   0       2155.35       2214.02        34.64 o
   5   2   0      20870.93      21629.19       275.57 o
   6   2   0       5987.23       5840.14        88.60 o
   7   2   0       9416.60       9322.86       133.90 o
   8   2   0       2553.68       2643.79        53.94 o
   9   2   0       3120.03       3109.69        80.50 o
  10   2   0        951.67        908.85        32.35 o
  11   2   0         36.47         50.57        12.44 o
  12   2   0        191.61        174.07        19.20 o
  13   2   0          3.48          0.00        17.23 o
  14   2   0         28.18          2.32        24.56 o
  15   2   0       1277.80       1247.83        66.61 o
   1   3   0      17576.96      17891.55       226.53 o
   2   3   0       6704.23       6936.68        95.73 o
   3   3   0        777.37        671.70        14.02 o
   4   3   0      10642.77      10752.63       207.45 o
   5   3   0      23248.23      23329.78       265.49 o
   6   3   0       9890.25       9716.10       122.50 o
   7   3   0       3414.67       3379.76        61.73 o
   8   3   0       5667.54       5617.19       107.49 o
   9   3   0       2297.43       2276.45        60.29 o
  10   3   0       1097.23       1111.93        43.01 o
  11   3   0        331.41        327.25        29.38 o
  12   3   0       1519.28       1601.81        48.60 o
  13   3   0         14.75          9.87        13.51 o
  14   3   0        743.96        787.27        51.45 o
  15   3   0        347.43        329.22        36.64 o
   0   4   0       1321.91       1453.56        43.51 o
   1   4   0       3970.92       4086.77        64.40 o
   2   4   0      14451.35      14662.27       192.20 o
   3   4   0         34.73         13.80         5.52 o
   4   4   0         89.96         59.29         7.91 o
   5   4   0        362.91        341.08        12.37 o
   6   4   0      15153.54      14880.90       343.79 o
   7   4   0         57.55         55.63        11.83 o
   8   4   0       3934.28       3936.51       128.85 o
   9   4   0        467.92        477.60        37.90 o
  10   4   0        915.92        916.60        40.84 o
  11   4   0         84.61        111.17        20.34 o
  12   4   0         23.59          0.00        14.69 o
  13   4   0         11.75          3.93        13.29 o
  14   4   0        401.20        406.11        38.60 o
   1   5   0       3385.49       3440.31        72.17 o
   2   5   0         28.96         39.34         7.55 o
   3   5   0       1574.00       1591.04        40.17 o
   4   5   0        358.17        371.12        13.48 o
   5   5   0       5627.82       5616.40        86.89 o
   6   5   0        719.27        723.18        30.15 o
   7   5   0       1531.34       1450.70        44.83 o
   8   5   0       1608.85       1560.87        49.63 o
   9   5   0        251.04        243.51        24.18 o
  10   5   0       4402.82       4704.12       107.71 o
  11   5   0         69.83         71.60        18.46 o
  12   5   0       1373.74       1349.69        56.29 o
  13   5   0          0.24          0.00        12.93 o
   0   6   0       8895.54       9018.60       187.33 o
   1   6   0      12290.99      11990.51       168.46 o
   2   6   0        475.77        463.47        23.23 o
   3   6   0       9053.21       9316.63       180.37 o
   4   6   0       2336.59       2360.47        50.65 o
   5   6   0       1406.47       1383.51        36.16 o
   6   6   0        234.80        215.59        33.11 o
   7   6   0         26.63         31.17        11.47 o
   8   6   0        476.24        414.28        32.01 o
   9   6   0       1302.04       1273.15        48.71 o
  10   6   0        223.55        267.44        28.25 o
  11   6   0         35.66         39.75        16.97 o
  12   6   0          5.15          7.87        15.64 o
   1   7   0       1167.38       1172.87        34.71 o
   2   7   0       1022.62       1034.16        30.40 o
   3   7   0        673.65        768.44        31.47 o
   4   7   0       1442.76       1455.50        41.03 o
   5   7   0       1059.72       1064.13        56.06 o
   6   7   0        699.29        689.23        49.90 o
   7   7   0       2973.30       2913.43       120.55 o
   8   7   0         51.13         52.27        15.44 o
   9   7   0       1656.40       1693.60        59.32 o
  10   7   0        278.23        316.37        32.12 o
   0   8   0       4919.55       5052.77       120.06 o
   1   8   0        716.77        693.40        37.50 o
   2   8   0       2268.76       2276.02        69.18 o
   3   8   0       1043.26       1067.28        82.08 o
   4   8   0       3483.84       3551.89       163.84 o
   5   8   0       3076.46       2895.68       149.41 o
   6   8   0        795.89        675.74        81.50 o
   7   8   0       2703.93       2588.37       145.17 o
   8   8   0        205.86        157.05        47.54 o
   1   9   0          0.17          0.00        13.54 o
   2   9   0       1356.94       1332.25        56.33 o
   3   9   0         25.65          0.00        25.68 o
   4   9   0       4052.10       4112.20       145.59 o
 -15   0   1       1136.20       1067.95       103.57 o
 -13   0   1        889.40        769.53       121.82 o
 -11   0   1       1111.07       1079.92        39.83 o
  -9   0   1        413.08        394.63        36.39 o
  -7   0   1        869.71        951.99        31.53 o
  -5   0   1      69975.50      70270.28      1928.75 o
  -3   0   1      82942.40      79626.13      2707.58 o
  -1   0   1      63781.15      55460.71       989.48 o
   1   0   1      35154.02      34500.45       337.17 o
   3   0   1      37843.50      39859.23       535.71 o
   5   0   1       5503.48       5764.15        94.52 o
   7   0   1       1321.08       1681.01        47.99 o
   9   0   1       4544.11       4817.18        91.91 o
  11   0   1        246.83        203.30        69.61 o
  13   0   1        451.28        509.35        70.46 o
  15   0   1         25.02          0.00        28.86 o
 -16   1   1       2097.36       2066.19       141.35 o
 -15   1   1        871.09        801.08        62.13 o
 -14   1   1       2719.18       2766.78        83.28 o
 -13   1   1       2023.12       2025.60        66.89 o
 -12   1   1       9744.07      10097.81       157.14 o
 -11   1   1       2133.26       2118.80        46.41 o
 -10   1   1       1853.61       1913.21        41.73 o
  -9   1   1       3677.71       3594.96        62.12 o
  -8   1   1       4479.03       4676.03        77.61 o
  -7   1   1       3773.29       3767.59        63.77 o
  -6   1   1        971.73        858.37        28.55 o
  -5   1   1       6770.71       6952.01        97.26 o
  -4   1   1         11.63         19.13         4.19 o
  -3   1   1        822.61        836.52        13.23 o
  -2   1   1       1379.25       1337.87        17.38 o
  -1   1   1        742.45        730.14         6.95 o
   0   1   1        776.55        773.03        14.57 o
   1   1   1        196.23        225.00         3.71 o
   2   1   1       4291.47       4457.87        49.31 o
   3   1   1       2789.21       2923.60        40.61 o
   4   1   1       8251.74       8690.81       117.34 o
   5   1   1       3273.53       3103.35        46.24 o
   6   1   1      12890.36      13657.55       163.34 o
   7   1   1      15289.48      15827.38       189.27 o
   8   1   1       7129.36       7097.14        97.47 o
   9   1   1       3057.71       2966.67        53.34 o
  10   1   1      11394.10      11451.17       150.70 o
  11   1   1       2477.04       2385.58        45.88 o
  12   1   1       7303.33       7295.84       146.96 o
  13   1   1        393.00        404.04        36.40 o
  14   1   1       1552.48       1637.25        67.47 o
  15   1   1        911.27       1040.73        74.05 o
 -15   2   1        164.91        142.41        26.49 o
 -14   2   1          0.04          2.87        16.65 o
 -13   2   1        217.20        230.55        46.74 o
 -12   2   1         20.51         28.93        11.88 o
 -11   2   1       8465.08       8331.37       132.10 o
 -10   2   1       2014.23       2025.51        50.13 o
  -9   2   1       5451.29       5398.56        94.84 o
  -8   2   1      12832.70      12561.60       175.18 o
  -7   2   1       6417.23       6288.72        96.33 o
  -6   2   1      15818.96      16135.78       211.80 o
  -5   2   1          1.21         26.76         7.11 o
  -4   2   1      18670.62      18943.56       240.12 o
  -3   2   1       3456.90       3401.80        43.54 o
  -2   2   1      12759.70      12819.22       122.23 o
  -1   2   1       6639.16       6482.99        69.95 o
   0   2   1      28367.46      28767.83       337.65 o
   1   2   1        537.88        500.94        12.87 o
   2   2   1      12829.47      13001.17       133.29 o
   3   2   1        750.45        836.90        14.53 o
   4   2   1      14666.09      15215.34       159.06 o
   5   2   1       3570.88       3623.19        55.97 o
   6   2   1       5371.15       5251.94        82.55 o
   7   2   1        227.29        178.03        14.97 o
   8   2   1       2982.87       3002.39        52.52 o
   9   2   1        420.42        403.82        21.75 o
  10   2   1         73.16         69.32        12.94 o
  11   2   1        666.01        701.45        38.65 o
  12   2   1        685.91        708.46        49.28 o
  13   2   1       2493.24       2481.92        77.45 o
  14   2   1       1289.64       1322.02        67.97 o
  15   2   1        995.31       1024.27        66.32 o
 -15   3   1         41.04         35.07        21.95 o
 -14   3   1        600.66        598.07        67.73 o
 -13   3   1        232.51        257.90        24.12 o
 -12   3   1        136.58        139.23        21.74 o
 -11   3   1        306.10        328.99        28.51 o
 -10   3   1       8142.64       8215.15       174.85 o
  -9   3   1       4553.87       4635.82       125.42 o
  -8   3   1       1304.99       1270.06        40.48 o
  -7   3   1       7846.14       7977.09       117.65 o
  -6   3   1       7696.52       7537.38        98.11 o
  -5   3   1       2791.32       2713.27        44.49 o
  -4   3   1       3776.60       4009.69        74.74 o
  -3   3   1       1336.90       1273.31        23.01 o
  -2   3   1       1150.13       1225.17        22.78 o
  -1   3   1        313.21        282.28        11.38 o
   0   3   1      32309.72      33255.95       409.90 o
   1   3   1       3288.78       3354.19        51.87 o
   2   3   1      20301.56      20036.95       224.51 o
   3   3   1      12323.43      12675.33       146.14 o
   4   3   1      27411.21      27058.56       340.78 o
   5   3   1       2656.46       2657.35        43.47 o
   6   3   1      12759.02      12941.89       158.73 o
   7   3   1       3699.11       3860.82        68.97 o
   8   3   1       3292.97       3188.39        72.70 o
   9   3   1       1880.24       1825.45        53.98 o
  10   3   1         19.47          8.39        10.12 o
  11   3   1        782.47        813.33        35.11 o
  12   3   1        473.49        430.98        28.21 o
  13   3   1        173.79        218.95        25.81 o
  14   3   1        185.54        207.89        37.39 o
 -14   4   1         46.14         52.66        16.65 o
 -13   4   1         34.27         34.88        18.14 o
 -12   4   1        143.96        124.50        22.86 o
 -11   4   1       7935.48       8128.71       175.02 o
 -10   4   1          3.77          0.00         9.99 o
  -9   4   1       3210.14       3148.07        74.92 o
  -8   4   1         64.25         72.08        13.95 o
  -7   4   1      16927.54      16879.68       262.54 o
  -6   4   1        135.72        141.95        24.65 o
  -5   4   1       9983.16       9851.90       136.81 o
  -4   4   1       6222.21       6298.24        81.98 o
  -3   4   1       8267.96       8253.73        94.01 o
  -2   4   1      13583.93      13909.56       164.76 o
  -1   4   1        882.25        814.77        26.71 o
   0   4   1        526.52        436.72        15.58 o
   1   4   1       6896.75       7066.07       100.79 o
   2   4   1        683.22        642.04        27.15 o
   3   4   1       3584.46       3498.36        49.57 o
   4   4   1       1411.05       1374.10        30.91 o
   5   4   1      12118.21      11889.75       201.56 o
   6   4   1        960.52       1010.55        34.46 o
   7   4   1       2322.51       2389.36        70.12 o
   8   4   1       6888.34       6943.14       130.18 o
   9   4   1        278.51        294.14        26.43 o
  10   4   1          1.11          0.00        10.42 o
  11   4   1       1252.60       1270.89        43.40 o
  12   4   1        121.78        120.62        19.69 o
  13   4   1       1453.67       1501.21        54.28 o
  14   4   1         95.93        130.76        26.59 o
 -13   5   1       2479.68       2488.47        79.34 o
 -12   5   1         29.35         30.07        16.81 o
 -11   5   1       3989.14       3955.40        96.83 o
 -10   5   1        668.28        736.98        46.99 o
  -9   5   1        295.66        300.85        26.54 o
  -8   5   1       1197.09       1161.51        41.09 o
  -7   5   1        571.93        594.67        29.52 o
  -6   5   1       2685.33       2692.78        59.78 o
  -5   5   1       1475.30       1374.40        32.44 o
  -4   5   1        162.86        157.21        11.48 o
  -3   5   1       6326.46       6356.91        77.96 o
  -2   5   1         15.23         25.58         6.16 o
  -1   5   1       1279.28       1267.10        30.81 o
   0   5   1        873.75        808.93        24.03 o
   1   5   1       5345.70       5497.96        85.47 o
   2   5   1       4007.24       3962.14        78.69 o
   3   5   1        279.09        281.68        12.87 o
   4   5   1       7985.77       7818.82        92.16 o
   5   5   1       8518.03       8403.16       121.45 o
   6   5   1        546.97        577.20        28.98 o
   7   5   1       5291.03       5267.67       105.40 o
   8   5   1       1647.57       1659.78        52.67 o
   9   5   1      10966.82      11115.16       196.30 o
  10   5   1        114.27        126.34        26.98 o
  11   5   1       3022.35       2888.84        82.34 o
  12   5   1         46.56         40.14        13.95 o
  13   5   1       2419.96       2435.13        62.30 o
 -12   6   1        270.02        243.18        35.31 o
 -11   6   1         87.28         84.26        18.92 o
 -10   6   1         84.00         78.32        18.27 o
  -9   6   1        438.45        353.89        29.42 o
  -8   6   1       2932.53       2815.25       100.00 o
  -7   6   1         62.40         77.07        20.19 o
  -6   6   1       7936.70       7742.13       269.96 o
  -5   6   1       1096.28       1067.77        31.30 o
  -4   6   1       7300.84       7605.42       116.67 o
  -3   6   1       2345.81       2306.60        41.49 o
  -2   6   1      19948.14      20083.43       239.24 o
  -1   6   1       3614.11       3694.31        61.15 o
   0   6   1      12294.93      12191.65       170.93 o
   1   6   1       5686.13       5577.58        90.32 o
   2   6   1       9223.88       8837.90       152.90 o
   3   6   1        812.46        780.78        36.96 o
   4   6   1        367.68        342.21        21.21 o
   5   6   1        209.82        175.75        43.72 o
   6   6   1        412.74        356.79        25.50 o
   7   6   1         13.81         13.48        16.18 o
   8   6   1       1853.70       1895.32        58.79 o
   9   6   1         52.41         52.17        16.90 o
  10   6   1        454.67        420.88        35.15 o
  11   6   1          6.03          0.00        13.07 o
 -11   7   1        569.23        473.66        47.09 o
 -10   7   1       2066.52       1933.46        79.74 o
  -9   7   1          0.97          2.33        14.00 o
  -8   7   1       1437.29       1375.20        48.75 o
  -7   7   1        241.12        236.36        32.22 o
  -6   7   1        343.53        354.31        36.28 o
  -5   7   1       2872.00       2879.29        91.26 o
  -4   7   1          0.57         16.52        15.55 o
  -3   7   1       2923.22       3063.65        63.80 o
  -2   7   1         67.10         73.66        15.98 o
  -1   7   1          3.06         13.48         7.56 o
   0   7   1       1395.61       1331.90        34.69 o
   1   7   1        140.20        120.86        13.76 o
   2   7   1       2749.38       2842.74        70.06 o
   3   7   1        462.00        485.96        27.83 o
   4   7   1       2850.31       2847.54        71.83 o
   5   7   1         77.37         52.52        18.95 o
   6   7   1       4574.30       4310.46       122.96 o
   7   7   1         19.76         17.05        13.10 o
   8   7   1       1923.58       2010.16        63.94 o
   9   7   1       2594.03       2746.71        99.75 o
  10   7   1       3561.14       3383.02        83.80 o
  -8   8   1       1454.54       1598.52       116.30 o
  -7   8   1       3140.13       3135.92       162.14 o
  -6   8   1        597.95        453.33        70.46 o
  -5   8   1       4597.05       4439.87       192.71 o
  -4   8   1        943.06        888.82        93.38 o
  -3   8   1       4190.97       4332.18       100.45 o
  -2   8   1         45.41         62.19        14.24 o
  -1   8   1       4912.99       5169.47        97.13 o
   0   8   1        662.02        697.36        36.28 o
   1   8   1       2760.62       2788.39        66.05 o
   2   8   1        126.92        126.12        16.86 o
   3   8   1       1155.43       1096.19        46.63 o
   4   8   1       6363.44       6158.99       135.22 o
   5   8   1         12.90          0.00        20.18 o
   6   8   1       1079.48        990.86        76.49 o
   7   8   1         23.56         34.66        17.01 o
   8   8   1       2168.26       2105.63        98.38 o
  -5   9   1       2162.42       2197.86       136.68 o
  -4   9   1        853.37        870.15        96.78 o
  -3   9   1       1609.57       1429.59       108.66 o
  -2   9   1         11.41          0.00        15.70 o
  -1   9   1        676.50        645.87        41.21 o
   0   9   1        111.99        113.93        28.97 o
   1   9   1        876.02       1001.25        52.44 o
   2   9   1        496.64        498.67        89.14 o
   3   9   1       6475.06       6696.62       189.73 o
   4   9   1        457.48        525.75        59.09 o
 -16   0   2         91.60         93.38        46.69 o
 -14   0   2        201.44        171.48        48.39 o
 -12   0   2       1348.05       1404.06        64.52 o
 -10   0   2        343.67        412.03        26.00 o
  -8   0   2       1453.89       1536.80        39.19 o
  -6   0   2      33346.03      32839.26       576.13 o
  -4   0   2      32886.29      32406.87       561.81 o
  -2   0   2      14750.87      15371.43       188.46 o
   0   0   2      14888.61      16181.75       163.26 o
   2   0   2      28123.40      30547.38       304.73 o
   4   0   2      13704.59      14788.65       188.54 o
   6   0   2      23570.85      25127.40       316.87 o
   8   0   2        158.35        143.53        13.97 o
  10   0   2         36.65         34.95        23.77 o
  12   0   2         69.28         38.91        19.38 o
  14   0   2        128.10         99.32        42.45 o
 -16   1   2        345.65        298.78        44.69 o
 -15   1   2        754.69        723.70        48.91 o
 -14   1   2        965.42        938.23        72.07 o
 -13   1   2       2745.66       3002.48       113.09 o
 -12   1   2       1392.44       1365.36        37.76 o
 -11   1   2         56.53         51.99        11.23 o
 -10   1   2       1519.19       1517.91        51.71 o
  -9   1   2          8.90         11.95         7.49 o
  -8   1   2       2878.50       2866.44        54.21 o
  -7   1   2       5830.67       5584.16        85.52 o
  -6   1   2        203.73        233.53        14.29 o
  -5   1   2       3415.90       3386.65        40.99 o
  -4   1   2        146.32        129.71         4.66 o
  -3   1   2       1266.87       1289.94        15.72 o
  -2   1   2      12158.73      11780.37       110.58 o
  -1   1   2      11039.83      11205.07        99.53 o
   0   1   2         67.74         41.21         2.45 o
   1   1   2       1128.45       1178.07        11.95 o
   2   1   2      35424.11      37330.30       344.55 o
   3   1   2       4300.54       4890.95        53.37 o
   4   1   2      13200.92      13766.07       146.52 o
   5   1   2        643.07        618.74        15.99 o
   6   1   2       4904.02       4695.85        61.23 o
   7   1   2       6102.22       6155.71        77.97 o
   8   1   2       1248.10       1227.51        27.53 o
   9   1   2       5812.79       5789.69        78.41 o
  10   1   2       3304.23       3207.86        53.39 o
  11   1   2       4156.03       4190.31        98.62 o
  12   1   2        832.81        921.88        53.72 o
  13   1   2        179.55         92.94        44.52 o
  14   1   2        384.37        359.76        45.57 o
  15   1   2          0.41          0.00        22.72 o
 -16   2   2         18.15          0.00        18.36 o
 -15   2   2         13.75         17.58        19.35 o
 -14   2   2        181.83        204.38        28.20 o
 -13   2   2       2115.65       2160.62        57.11 o
 -12   2   2       4401.79       4301.25        83.37 o
 -11   2   2       5237.91       5367.75       110.21 o
 -10   2   2       4557.64       4445.95        81.28 o
  -9   2   2       6052.85       5909.10        96.84 o
  -8   2   2       5251.42       5035.42        70.68 o
  -7   2   2       4357.58       4187.98        59.12 o
  -6   2   2         39.04         53.16         5.21 o
  -5   2   2      14144.64      14573.94       186.83 o
  -4   2   2        343.91        377.62        10.71 o
  -3   2   2      16278.53      16476.65       145.37 o
  -2   2   2       4609.82       4571.60        44.38 o
  -1   2   2      10029.70      10060.66        97.48 o
   0   2   2       5538.29       5574.59        68.11 o
   1   2   2      14017.69      14152.35       125.92 o
   2   2   2       2421.39       2580.64        25.76 o
   3   2   2       7686.00       8088.98        89.01 o
   4   2   2       2962.98       2887.57        38.85 o
   5   2   2        626.77        596.94        18.35 o
   6   2   2       4196.49       4014.19        68.29 o
   7   2   2        132.27        153.17        12.53 o
   8   2   2         74.33         76.19        10.93 o
   9   2   2       1609.39       1668.96        51.62 o
  10   2   2        804.67        735.13        29.32 o
  11   2   2       1258.28       1337.21        37.60 o
  12   2   2       3483.80       3577.64        92.95 o
  13   2   2       1935.86       1876.92        68.24 o
  14   2   2       1452.32       1393.11        62.07 o
 -15   3   2       1271.46       1281.75        60.99 o
 -14   3   2         89.27         79.00        17.20 o
 -13   3   2        289.08        311.35        31.93 o
 -12   3   2        112.79        105.10        19.52 o
 -11   3   2        900.42        861.42        40.76 o
 -10   3   2         44.63         54.33        13.78 o
  -9   3   2       3876.28       3910.80        84.13 o
  -8   3   2        775.20        787.40        31.34 o
  -7   3   2      10048.33       9804.28       139.17 o
  -6   3   2       1058.40       1002.24        23.87 o
  -5   3   2          3.83          9.11         3.89 o
  -4   3   2        363.67        325.90        14.02 o
  -3   3   2        565.52        522.18        12.49 o
  -2   3   2       1686.15       1606.39        20.37 o
  -1   3   2      20353.14      19923.88       204.68 o
   0   3   2       4621.27       4507.95        58.55 o
   1   3   2      48313.98      48978.36       599.00 o
   2   3   2      10027.96       9945.63       135.03 o
   3   3   2      42904.94      44102.87       440.95 o
   4   3   2       5311.53       5366.09        82.06 o
   5   3   2      17920.17      17880.18       210.07 o
   6   3   2       1273.80       1228.66        36.68 o
   7   3   2       5899.24       5670.15       100.91 o
   8   3   2         50.29         46.46        16.55 o
   9   3   2       1125.42       1130.98        37.13 o
  10   3   2          2.62          4.31         8.51 o
  11   3   2        133.05        155.77        16.92 o
  12   3   2         90.24         78.09        14.84 o
  13   3   2        394.26        386.22        37.36 o
  14   3   2        165.27        130.71        25.91 o
 -15   4   2        128.41        125.89        26.05 o
 -14   4   2        360.14        342.96        36.09 o
 -13   4   2        130.09        109.66        27.91 o
 -12   4   2       6070.56       6208.40       222.76 o
 -11   4   2          1.61          4.57        11.48 o
 -10   4   2       9406.10       9543.61       242.31 o
  -9   4   2          5.42          4.56         9.48 o
  -8   4   2      16037.33      16141.40       268.73 o
  -7   4   2       5137.11       5003.74        95.29 o
  -6   4   2       7268.04       7224.55       106.58 o
  -5   4   2       6083.73       6226.66        92.62 o
  -4   4   2      14282.95      14275.40       173.10 o
  -3   4   2      16254.80      16061.95       170.43 o
  -2   4   2       1905.99       1913.05        39.26 o
  -1   4   2       2591.31       2471.88        40.17 o
   0   4   2       9915.13      10183.88       125.29 o
   1   4   2       9665.86       9696.98       155.49 o
   2   4   2      16785.83      17031.06       196.11 o
   3   4   2        615.24        624.89        15.91 o
   4   4   2       3084.50       3010.98        40.87 o
   5   4   2        517.70        497.75        25.22 o
   6   4   2        399.96        347.13        24.10 o
   7   4   2       4270.58       4125.41       127.38 o
   8   4   2         11.80         24.91        11.83 o
   9   4   2         46.68         40.56        13.85 o
  10   4   2       1153.63       1155.49        39.49 o
  11   4   2        411.60        427.18        27.42 o
  12   4   2       4811.98       4837.50        89.08 o
  13   4   2         59.30         43.73        14.37 o
 -14   5   2       3596.76       3643.31       101.39 o
 -13   5   2         75.68        108.03        23.11 o
 -12   5   2       2434.38       2471.28        81.22 o
 -11   5   2        872.21        832.02        44.20 o
 -10   5   2       1089.11       1099.27        44.46 o
  -9   5   2        531.61        536.74        33.63 o
  -8   5   2        641.50        607.95        38.45 o
  -7   5   2       2179.93       2091.25        60.75 o
  -6   5   2        562.62        553.72        30.16 o
  -5   5   2        127.56        133.30        14.21 o
  -4   5   2       7649.57       7587.83        99.17 o
  -3   5   2         34.81         36.64         6.11 o
  -2   5   2       2206.77       2202.98        39.96 o
  -1   5   2       4436.43       4407.48        65.69 o
   0   5   2       5473.86       5324.39        76.10 o
   1   5   2       7990.55       7943.02       183.57 o
   2   5   2       2496.51       2534.99        47.97 o
   3   5   2       5925.77       5776.65        78.10 o
   4   5   2      18376.81      17984.79       234.51 o
   5   5   2       2952.86       2922.15        54.24 o
   6   5   2       6137.23       5969.07       114.40 o
   7   5   2         98.55        108.41        16.61 o
   8   5   2      17215.22      17281.90       281.13 o
   9   5   2        130.93        154.68        20.08 o
  10   5   2       5034.56       5039.01       101.07 o
  11   5   2          0.80         24.61        12.15 o
  12   5   2       2834.33       2939.82        74.19 o
 -12   6   2         43.70         64.47        18.71 o
 -11   6   2       1696.76       1725.93        60.56 o
 -10   6   2        455.14        349.04        30.73 o
  -9   6   2       1728.48       1643.04        53.66 o
  -8   6   2        442.05        424.44        29.69 o
  -7   6   2       8015.95       8185.02       267.41 o
  -6   6   2       1571.04       1574.66        48.23 o
  -5   6   2      15941.34      15972.26       253.31 o
  -4   6   2       8700.71       8863.61       131.59 o
  -3   6   2      31989.97      31459.91       360.71 o
  -2   6   2       5511.89       5675.13        83.07 o
  -1   6   2      14832.63      14651.59       181.16 o
   0   6   2        367.61        324.13        18.39 o
   1   6   2       5784.98       5766.28        97.95 o
   2   6   2        418.79        340.56        17.70 o
   3   6   2        269.64        293.10        29.36 o
   4   6   2         30.74         57.04        12.03 o
   5   6   2         85.99        112.89        26.32 o
   6   6   2        126.53        122.31        18.09 o
   7   6   2       3847.96       3856.57        95.42 o
   8   6   2         99.86        128.42        18.15 o
   9   6   2       1163.40       1113.86        74.15 o
  10   6   2         36.80         11.22        13.01 o
  11   6   2       2078.29       1989.73        86.14 o
 -11   7   2        685.16        869.41        59.70 o
 -10   7   2         32.74         39.10        18.89 o
  -9   7   2        125.09         86.01        30.99 o
  -8   7   2        577.21        543.31        77.25 o
  -7   7   2          0.28          0.00        20.37 o
  -6   7   2        235.76        241.09        49.24 o
  -5   7   2         51.18         44.59        30.56 o
  -4   7   2       1140.32       1208.76        38.95 o
  -3   7   2       1515.88       1506.42        37.14 o
  -2   7   2        169.63        206.57        15.98 o
  -1   7   2       3577.26       3509.12        61.72 o
   0   7   2        490.68        533.89        24.18 o
   1   7   2       5641.54       5761.89       139.56 o
   2   7   2        150.64        187.55        19.37 o
   3   7   2       3475.37       3563.48        74.38 o
   4   7   2       2415.72       2379.97        71.69 o
   5   7   2       5356.55       5293.87       180.49 o
   6   7   2       1331.46       1327.82        45.31 o
   7   7   2       7517.87       7478.09       131.43 o
   8   7   2       4732.84       4781.36        99.04 o
   9   7   2       4314.68       4447.85       115.91 o
  -9   8   2       1685.85       1635.48        70.51 o
  -8   8   2       1777.67       1811.60       123.94 o
  -7   8   2        117.92         50.94        35.65 o
  -6   8   2       4304.83       4146.14       189.31 o
  -5   8   2        185.69        174.88        49.24 o
  -4   8   2       4949.57       4755.17       106.84 o
  -3   8   2        861.89        892.95        37.92 o
  -2   8   2       5956.12       6282.07       111.38 o
  -1   8   2        192.02        162.19        19.18 o
   0   8   2       3066.35       3126.13        71.03 o
   1   8   2         40.19         31.78        12.78 o
   2   8   2        758.14        681.45        36.79 o
   3   8   2       3350.99       3540.18       174.44 o
   4   8   2         59.52         65.34        29.82 o
   5   8   2        165.50        175.75        67.64 o
   6   8   2        203.80        172.68        27.73 o
   7   8   2       1516.46       1515.31        89.08 o
  -5   9   2          0.06         47.54        37.35 o
  -4   9   2        277.14        337.02        67.06 o
  -3   9   2        164.44        134.91        31.51 o
  -2   9   2       2227.62       2453.74        76.92 o
  -1   9   2        591.68        617.87        54.26 o
   0   9   2       2312.16       2563.10        80.76 o
   1   9   2        352.94        337.72        32.30 o
   2   9   2       8455.69       8667.63       223.38 o
   3   9   2        491.55        496.12        56.70 o
 -15   0   3        857.06        875.24        89.14 o
 -13   0   3        421.79        380.66        41.04 o
 -11   0   3       4355.69       4311.23        89.02 o
  -9   0   3       4464.29       4424.40        84.76 o
  -7   0   3      18102.54      17394.62       318.46 o
  -5   0   3      21199.83      20380.49       362.16 o
  -3   0   3      68729.64      63679.11      1173.39 o
  -1   0   3      10053.64      10486.57        99.95 o
   1   0   3      33665.91      36814.81       521.45 o
   3   0   3      18579.55      19730.54       286.64 o
   5   0   3      27685.12      29098.67       421.86 o
   7   0   3        956.21       1169.47        34.66 o
   9   0   3      12166.32      11941.18       196.01 o
  11   0   3          6.77          0.00        17.04 o
  13   0   3        968.35        851.47        87.44 o
 -16   1   3        117.89        142.60        34.20 o
 -15   1   3         47.36         38.32        35.59 o
 -14   1   3       3704.93       3609.01        94.41 o
 -13   1   3        917.74        890.16        46.92 o
 -12   1   3        500.67        505.26        26.42 o
 -11   1   3         46.33         47.72        11.58 o
 -10   1   3       4245.04       4170.09        75.83 o
  -9   1   3        427.90        466.03        18.35 o
  -8   1   3      13677.76      13358.47       160.34 o
  -7   1   3        992.65       1067.67        22.80 o
  -6   1   3      13237.60      13199.27       154.62 o
  -5   1   3       2207.92       2146.39        31.35 o
  -4   1   3      11642.17      11544.63       131.18 o
  -3   1   3      24669.04      24932.93       249.45 o
  -2   1   3       4131.88       4183.38        47.03 o
  -1   1   3      25234.76      25684.47       222.44 o
   0   1   3        975.22        859.27        11.06 o
   1   1   3      40981.43      42968.13       347.86 o
   2   1   3       3464.07       3619.46        33.24 o
   3   1   3      19606.25      20624.07       212.77 o
   4   1   3        292.08        275.50        12.01 o
   5   1   3       6807.12       7090.01        84.13 o
   6   1   3      15816.60      16024.66       184.38 o
   7   1   3       2286.41       2302.15        38.83 o
   8   1   3       5636.83       5816.02        77.22 o
   9   1   3       2480.36       2556.13        48.33 o
  10   1   3       5203.58       5185.86        75.97 o
  11   1   3        141.42        173.92        27.99 o
  12   1   3       1363.44       1308.40        55.20 o
  13   1   3          9.24          8.34        20.41 o
  14   1   3        277.21        242.63        52.21 o
 -16   2   3        643.37        664.55        50.06 o
 -15   2   3         42.19         40.49        21.01 o
 -14   2   3       2740.17       2820.30        88.28 o
 -13   2   3       1894.70       1874.52        61.01 o
 -12   2   3       7597.89       7444.07       142.76 o
 -11   2   3        127.31        134.60        19.03 o
 -10   2   3       9221.28       9016.25       119.33 o
  -9   2   3       1458.52       1468.05        30.95 o
  -8   2   3       9704.73       9132.91       115.45 o
  -7   2   3         34.64         46.98         5.26 o
  -6   2   3      18035.87      18288.38       206.97 o
  -5   2   3       6939.72       7413.46       101.09 o
  -4   2   3       1339.30       1178.26        18.34 o
  -3   2   3        511.68        430.87         8.19 o
  -2   2   3        192.22        160.72         6.64 o
  -1   2   3        228.16        257.65         6.30 o
   0   2   3        430.00        447.98         8.33 o
   1   2   3       8786.23       9005.90        83.80 o
   2   2   3       2966.74       3145.60        32.31 o
   3   2   3       6794.16       6900.03        79.07 o
   4   2   3        741.08        824.15        16.67 o
   5   2   3       8961.27       9147.94        96.94 o
   6   2   3        526.34        495.74        16.53 o
   7   2   3         27.70         40.95         9.81 o
   8   2   3       3790.86       3859.76        59.25 o
   9   2   3        213.88        220.34        17.17 o
  10   2   3       6356.52       6575.92        99.09 o
  11   2   3       2213.82       2237.29        50.04 o
  12   2   3       4202.73       3940.30       114.55 o
  13   2   3        322.93        271.53        36.25 o
  14   2   3       2465.87       2400.43       107.57 o
 -15   3   3          2.46          0.43        16.60 o
 -14   3   3         98.32        108.75        22.11 o
 -13   3   3         43.88         47.20        34.50 o
 -12   3   3       4213.22       4069.80        95.47 o
 -11   3   3          1.72          7.73        12.23 o
 -10   3   3        960.40        979.35        39.69 o
  -9   3   3        157.55        151.17        18.23 o
  -8   3   3       6937.55       6755.15       130.40 o
  -7   3   3         16.35         34.10         5.59 o
  -6   3   3          4.86         17.03         4.60 o
  -5   3   3       1348.08       1272.03        20.40 o
  -4   3   3       9053.52       9092.06       102.89 o
  -3   3   3      14408.04      14319.36       185.08 o
  -2   3   3      14192.20      14015.22       126.82 o
  -1   3   3      10392.43      10377.41       102.65 o
   0   3   3      26344.70      26050.60       245.38 o
   1   3   3       8606.33       8064.82        89.34 o
   2   3   3      31000.96      31646.76       297.48 o
   3   3   3       4247.50       4169.98        55.95 o
   4   3   3      17754.06      17645.01       188.81 o
   5   3   3        941.42        868.52        25.98 o
   6   3   3        115.85        113.76         9.05 o
   7   3   3        124.37        109.28         9.05 o
   8   3   3       7024.25       7082.89       102.82 o
   9   3   3         31.46          9.26         8.28 o
  10   3   3         56.93         59.07        12.27 o
  11   3   3          5.66         14.55        11.28 o
  12   3   3       1582.25       1715.62        47.47 o
  13   3   3        206.53        208.06        36.03 o
 -15   4   3        137.59        150.70        35.92 o
 -14   4   3        637.71        603.83        44.23 o
 -13   4   3       6703.04       7050.35       146.34 o
 -12   4   3          1.78          2.94        14.12 o
 -11   4   3       6397.05       6667.90       132.97 o
 -10   4   3          6.12         34.99        13.45 o
  -9   4   3      13522.58      13834.53       365.88 o
  -8   4   3       4030.00       3946.16        82.17 o
  -7   4   3       5380.16       5164.89        91.77 o
  -6   4   3       1691.11       1612.57        35.04 o
  -5   4   3       4130.62       4279.99        58.50 o
  -4   4   3       9830.78       9466.62       117.21 o
  -3   4   3       6577.03       7000.01        75.48 o
  -2   4   3       6088.59       6350.34        68.88 o
  -1   4   3       3126.09       3147.66        47.81 o
   0   4   3       5959.99       6016.06        92.39 o
   1   4   3       2633.63       2500.72        41.92 o
   2   4   3        944.44        864.38        17.34 o
   3   4   3       1397.68       1335.13        22.67 o
   4   4   3        127.76        133.05        13.01 o
   5   4   3       2952.19       2880.11        58.43 o
   6   4   3         17.85          7.31         8.47 o
   7   4   3       2323.23       2332.78        55.23 o
   8   4   3          4.76         15.68         9.31 o
   9   4   3        977.89       1039.34        35.01 o
  10   4   3        106.74        101.36        14.93 o
  11   4   3      10108.68      10356.51       173.06 o
  12   4   3        216.94        204.78        21.47 o
  13   4   3       2530.87       2565.93        83.14 o
 -14   5   3         51.43         17.57        17.92 o
 -13   5   3       1244.46       1234.89        73.50 o
 -12   5   3        909.69        953.21        49.66 o
 -11   5   3       1121.68       1080.70        48.35 o
 -10   5   3        400.44        403.19        31.12 o
  -9   5   3        441.24        459.87        31.05 o
  -8   5   3       1268.99       1266.21        41.42 o
  -7   5   3        152.18        121.25        13.42 o
  -6   5   3        736.97        759.18        54.97 o
  -5   5   3       4492.73       4253.05        94.46 o
  -4   5   3       1822.68       1829.25        35.27 o
  -3   5   3         32.54         35.64         5.65 o
  -2   5   3       6815.62       6685.10        90.37 o
  -1   5   3       4240.60       4270.38        63.87 o
   0   5   3       9079.55       9133.05       136.01 o
   1   5   3        794.25        761.53        25.73 o
   2   5   3       2830.25       2748.53        42.34 o
   3   5   3      12508.93      12570.70       130.71 o
   4   5   3       3724.96       3807.49        53.95 o
   5   5   3       7336.24       7279.56       118.07 o
   6   5   3         12.64         21.57        10.07 o
   7   5   3      13061.66      13059.84       194.66 o
   8   5   3         90.36        106.03        17.36 o
   9   5   3       5545.59       5565.17       106.67 o
  10   5   3         98.51        103.39        15.90 o
  11   5   3       2269.10       2363.95        58.37 o
  12   5   3        303.72        314.94        26.58 o
 -13   6   3         10.16         42.79        23.65 o
 -12   6   3        218.36        176.68        33.96 o
 -11   6   3         17.87         22.79        15.10 o
 -10   6   3        446.10        458.14        34.41 o
  -9   6   3        725.24        701.76        37.10 o
  -8   6   3       7883.34       7823.22       142.74 o
  -7   6   3       4466.52       4333.71       115.04 o
  -6   6   3      15362.28      15621.83       247.86 o
  -5   6   3       2594.99       2596.59        82.18 o
  -4   6   3      23682.35      23456.53       274.47 o
  -3   6   3       2922.10       2828.08        50.40 o
  -2   6   3       4952.23       4957.10        75.00 o
  -1   6   3       1728.99       1752.07        37.66 o
   0   6   3       5841.39       5540.48        95.32 o
   1   6   3         16.66         20.85         7.96 o
   2   6   3         16.45         18.50         7.42 o
   3   6   3         72.47         67.55        13.72 o
   4   6   3        504.20        536.00        27.17 o
   5   6   3       2226.40       2143.18        53.63 o
   6   6   3       3680.86       3706.25       125.06 o
   7   6   3        355.32        335.67        26.38 o
   8   6   3        516.37        503.28        33.22 o
   9   6   3        515.63        506.01        34.36 o
  10   6   3        191.92        234.40        22.50 o
  11   6   3        202.44        209.27        22.18 o
 -11   7   3        296.39        293.83        38.45 o
 -10   7   3        124.35         87.18        48.39 o
  -9   7   3        784.61        724.73        47.56 o
  -8   7   3          7.86          0.00        23.77 o
  -7   7   3         54.62         60.27        34.81 o
  -6   7   3        846.93        747.90        84.04 o
  -5   7   3        682.32        622.87        46.78 o
  -4   7   3       4945.69       4838.15        87.48 o
  -3   7   3        178.91        209.02        19.78 o
  -2   7   3       2182.26       2232.71        54.24 o
  -1   7   3         66.21         80.72        14.25 o
   0   7   3       2160.84       2271.66        55.89 o
   1   7   3        849.10        903.48        35.81 o
   2   7   3       8819.97       9007.14       144.17 o
   3   7   3        769.11        842.60        35.77 o
   4   7   3       6010.78       6118.22       131.69 o
   5   7   3       2021.16       2062.23        55.29 o
   6   7   3       6600.54       6636.55       149.37 o
   7   7   3       3810.14       3808.70        84.82 o
   8   7   3       1779.23       1670.41        55.26 o
   9   7   3       2455.18       2611.67        82.34 o
  -9   8   3       1738.59       1517.03       118.00 o
  -8   8   3         55.80         46.69        39.05 o
  -7   8   3       3221.97       3337.12       168.94 o
  -6   8   3        208.58        200.35        51.78 o
  -5   8   3       4207.31       4164.82       185.91 o
  -4   8   3       1494.04       1515.98        70.56 o
  -3   8   3       1937.58       2010.18        53.94 o
  -2   8   3        127.48        159.80        19.37 o
  -1   8   3       1354.28       1362.51        44.97 o
   0   8   3        146.05        115.73        17.25 o
   1   8   3        647.77        703.08        37.85 o
   2   8   3        565.85        560.42        34.15 o
   3   8   3        206.62        207.92        27.39 o
   4   8   3          6.23          1.21        17.09 o
   5   8   3        358.79        385.13        57.76 o
   6   8   3        347.53        296.40        33.21 o
   7   8   3        231.44        227.30        25.91 o
  -5   9   3        302.85        307.31        64.52 o
  -4   9   3         18.69         24.62        39.05 o
  -3   9   3       7074.56       7349.49       129.75 o
  -2   9   3         82.54         97.73        19.77 o
  -1   9   3       5125.05       5346.44       106.54 o
   0   9   3         75.19        124.59        21.47 o
   1   9   3      11511.61      11930.30       236.71 o
   2   9   3         25.49         82.97        29.98 o
   3   9   3       2708.84       2695.95       110.23 o
 -16   0   4       1654.65       1820.94       118.85 o
 -14   0   4       2040.48       1994.49       151.96 o
 -12   0   4       4956.20       4949.10       100.45 o
 -10   0   4       3882.39       3826.09        95.55 o
  -8   0   4      28207.32      27430.95       492.61 o
  -6   0   4      61455.31      57370.32      2018.31 o
  -4   0   4      10482.52      10593.48       192.38 o
  -2   0   4      29614.87      30826.91       307.40 o
   0   0   4      25458.13      27371.43       302.81 o
   2   0   4        462.17        364.47        13.69 o
   4   0   4      30609.49      31135.68       448.84 o
   6   0   4      20836.62      22336.58       333.00 o
   8   0   4      16160.61      16058.86       252.29 o
  10   0   4          3.42          0.00        14.86 o
  12   0   4       1287.53       1354.88        96.78 o
  14   0   4       1485.56       1511.08       115.45 o
 -16   1   4         69.07         38.87        25.62 o
 -15   1   4        795.98        826.41        50.81 o
 -14   1   4        113.92        106.03        22.04 o
 -13   1   4        221.53        249.11        25.98 o
 -12   1   4        216.29        228.15        20.95 o
 -11   1   4       2194.27       2170.23        43.14 o
 -10   1   4        479.87        475.85        20.03 o
  -9   1   4      13652.93      13710.52       151.05 o
  -8   1   4       3649.68       3560.27        48.39 o
  -7   1   4      11299.62      11030.51       120.71 o
  -6   1   4       4776.65       4783.31        69.84 o
  -5   1   4       4341.52       4182.14        60.80 o
  -4   1   4      17393.58      17427.76       195.22 o
  -3   1   4      20425.08      21145.38       213.70 o
  -2   1   4      27961.01      28268.83       245.04 o
  -1   1   4          0.12          0.00         3.05 o
   0   1   4      35566.34      37324.43       303.27 o
   1   1   4      15121.75      16026.95       142.63 o
   2   1   4       8184.62       8388.98        79.62 o
   3   1   4      13906.08      15151.70       159.92 o
   4   1   4      18472.97      19695.45       190.32 o
   5   1   4      34702.00      35821.55       366.56 o
   6   1   4       4609.24       4826.80        64.33 o
   7   1   4       3174.35       3183.45        57.33 o
   8   1   4        151.16        163.90        14.79 o
   9   1   4       2405.97       2506.93        51.33 o
  10   1   4         65.26         32.41        11.71 o
  11   1   4        263.12        265.29        29.94 o
  12   1   4          0.01          0.00        14.50 o
  13   1   4        344.63        312.79        42.01 o
  14   1   4         75.74          2.79        26.11 o
 -16   2   4          3.33          0.00        17.40 o
 -15   2   4       3852.17       3907.15       105.15 o
 -14   2   4        892.11        934.23        63.33 o
 -13   2   4       4155.50       4303.79       101.39 o
 -12   2   4        629.23        687.65        40.25 o
 -11   2   4      14389.81      14066.70       195.60 o
 -10   2   4          0.97          0.00         5.44 o
  -9   2   4       9728.57       9620.20       110.53 o
  -8   2   4       3281.96       3158.86        43.67 o
  -7   2   4       5832.13       5898.31        75.68 o
  -6   2   4       8078.55       7916.37        96.29 o
  -5   2   4       2496.51       2438.79        40.99 o
  -4   2   4       2237.70       2085.10        33.36 o
  -3   2   4       5904.65       5871.31        60.98 o
  -2   2   4         11.09         13.61         3.26 o
  -1   2   4       1174.78       1230.80        19.95 o
   0   2   4      14569.75      15319.76       137.29 o
   1   2   4        534.02        593.24         9.91 o
   2   2   4       2630.40       2732.35        31.16 o
   3   2   4       2987.39       3130.24        36.09 o
   4   2   4      14923.24      15261.43       163.81 o
   5   2   4       8520.26       8846.29        95.35 o
   6   2   4        748.59        749.73        18.55 o
   7   2   4       8665.19       8550.90        96.22 o
   8   2   4         14.55         18.16         8.21 o
   9   2   4       9147.67       9371.61       135.86 o
  10   2   4       1656.90       1594.14        40.53 o
  11   2   4       5776.03       5749.48       128.32 o
  12   2   4         25.47          0.13        16.79 o
  13   2   4       3186.50       3201.34        93.34 o
 -16   3   4          0.74          0.00        16.86 o
 -15   3   4        139.04        132.06        32.11 o
 -14   3   4        155.45        132.45        24.37 o
 -13   3   4       1433.38       1468.16        55.13 o
 -12   3   4        109.02        135.48        20.81 o
 -11   3   4        936.50       1018.83        42.30 o
 -10   3   4        662.83        623.57        35.24 o
  -9   3   4        192.55        212.99        21.99 o
  -8   3   4        549.29        557.08        19.26 o
  -7   3   4          1.23         10.51         5.22 o
  -6   3   4       2822.02       2809.08        61.57 o
  -5   3   4       7484.80       7414.79        90.14 o
  -4   3   4       9148.21       8922.18        90.11 o
  -3   3   4      15894.18      15813.11       164.69 o
  -2   3   4      19489.48      19187.02       196.83 o
  -1   3   4      61202.63      61752.62       568.35 o
   0   3   4      21314.48      21007.31       187.23 o
   1   3   4       2946.49       2647.31        31.67 o
   2   3   4       9655.82       9661.57        99.88 o
   3   3   4      13310.24      13320.86       178.11 o
   4   3   4       2774.88       2655.06        41.47 o
   5   3   4          2.28          2.48         4.01 o
   6   3   4        285.49        268.87        14.97 o
   7   3   4         29.32         35.69         9.06 o
   8   3   4        148.68        142.16        14.89 o
   9   3   4         76.50         97.49        13.24 o
  10   3   4          0.17          0.00         8.27 o
  11   3   4        662.65        663.73        33.75 o
  12   3   4          0.93         14.13        17.06 o
  13   3   4         66.44         88.96        30.26 o
 -15   4   4       1018.59        949.99        56.47 o
 -14   4   4       5675.57       5795.77       130.65 o
 -13   4   4         17.40         65.09        18.60 o
 -12   4   4       3912.98       4097.03        97.69 o
 -11   4   4        588.87        615.37        45.84 o
 -10   4   4       3318.02       3501.73        81.81 o
  -9   4   4        331.98        291.71        23.60 o
  -8   4   4       2157.03       2169.25        55.29 o
  -7   4   4       1543.96       1421.53        36.16 o
  -6   4   4        178.60        156.70         8.21 o
  -5   4   4       6576.98       6494.27        93.38 o
  -4   4   4        797.70        796.68        24.66 o
  -3   4   4        475.55        517.76        13.33 o
  -2   4   4        420.38        467.43        11.35 o
  -1   4   4         44.82         56.54         5.37 o
   0   4   4       4817.47       4706.88        60.66 o
   1   4   4       2613.47       2528.13        34.80 o
   2   4   4        216.11        225.74        10.31 o
   3   4   4        384.90        383.83        17.62 o
   4   4   4        554.58        592.38        19.90 o
   5   4   4        519.04        501.05        25.39 o
   6   4   4       8055.25       8137.96       129.01 o
   7   4   4        176.99        167.22        17.32 o
   8   4   4       5677.91       5566.31        89.14 o
   9   4   4        474.71        492.54        27.63 o
  10   4   4       6181.49       6281.12       102.34 o
  11   4   4        463.67        463.92        28.85 o
  12   4   4       1918.30       1947.59        59.19 o
 -14   5   4         13.94          0.00        14.47 o
 -13   5   4         48.37         39.99        18.12 o
 -12   5   4         11.27          0.00        13.40 o
 -11   5   4        195.23        171.31        23.18 o
 -10   5   4       3380.32       3348.66        81.07 o
  -9   5   4        311.42        323.07        26.08 o
  -8   5   4        605.10        671.88        40.04 o
  -7   5   4         58.41         53.04        10.50 o
  -6   5   4       3518.46       3504.65        71.34 o
  -5   5   4       2126.58       2046.06        43.05 o
  -4   5   4          9.62          6.25         5.39 o
  -3   5   4       2232.91       2190.84        37.08 o
  -2   5   4       1504.96       1540.98        28.41 o
  -1   5   4       8276.84       8147.70       122.88 o
   0   5   4       1195.62       1271.01        30.07 o
   1   5   4       2829.76       2923.90        44.91 o
   2   5   4       3998.51       3865.39        50.23 o
   3   5   4       3912.09       3955.89        60.45 o
   4   5   4       7281.47       7451.72       103.88 o
   5   5   4          4.24         13.13         9.25 o
   6   5   4       8566.77       8543.05       137.88 o
   7   5   4         62.75         77.08        14.77 o
   8   5   4       2362.55       2387.64        53.39 o
   9   5   4        292.55        302.18        22.97 o
  10   5   4        203.89        208.65        20.69 o
  11   5   4        124.06        140.34        19.47 o
 -13   6   4        175.74        168.94        32.51 o
 -12   6   4        211.89        190.07        33.36 o
 -11   6   4        104.42        105.41        25.70 o
 -10   6   4        167.63        164.80        29.60 o
  -9   6   4       5270.90       5308.38       324.71 o
  -8   6   4       1939.61       1865.08       112.06 o
  -7   6   4       2613.58       2817.55        93.70 o
  -6   6   4       1302.77       1303.46        41.68 o
  -5   6   4       7365.41       7334.73       113.79 o
  -4   6   4        114.97        116.57        12.95 o
  -3   6   4       3174.53       3207.97        49.10 o
  -2   6   4       3363.36       3382.81        50.80 o
  -1   6   4        667.69        650.04        30.77 o
   0   6   4        894.92        901.84        28.10 o
   1   6   4       1556.14       1547.77        43.40 o
   2   6   4       2173.50       2033.85        38.38 o
   3   6   4       4485.45       4533.11        73.52 o
   4   6   4       1483.82       1455.40        43.15 o
   5   6   4       2783.97       2850.79        65.51 o
   6   6   4        146.75        137.80        18.93 o
   7   6   4        665.51        663.51        37.40 o
   8   6   4        730.84        711.07        53.42 o
   9   6   4         49.47         58.34        14.27 o
  10   6   4        287.00        290.52        36.27 o
 -11   7   4         13.25          0.00        34.81 o
 -10   7   4       1456.73       1459.56        66.80 o
  -9   7   4       1657.69       1603.83       105.69 o
  -8   7   4        365.91        438.89        67.91 o
  -7   7   4       2548.49       2448.29       134.13 o
  -6   7   4        159.01        195.75        42.87 o
  -5   7   4        964.18       1014.68        55.19 o
  -4   7   4        498.92        498.12        42.17 o
  -3   7   4       4369.93       4307.54        82.07 o
  -2   7   4        526.71        655.40        41.92 o
  -1   7   4       3194.25       3152.60        59.57 o
   0   7   4        880.98        932.32        34.00 o
   1   7   4       8314.11       8272.84       135.39 o
   2   7   4         73.30         80.76        14.91 o
   3   7   4       3038.60       3011.94        82.29 o
   4   7   4        426.82        403.07        27.96 o
   5   7   4       3105.89       3301.32        74.85 o
   6   7   4       1027.88       1077.20        43.45 o
   7   7   4       1448.65       1410.44        51.46 o
   8   7   4        664.46        688.33        42.11 o
  -9   8   4        179.76         84.89        44.99 o
  -8   8   4       1488.18       1432.98       113.76 o
  -7   8   4       1115.76       1234.33       118.00 o
  -6   8   4       1450.39       1455.90       108.66 o
  -5   8   4        250.26        191.86        50.94 o
  -4   8   4       1282.53       1336.44        52.10 o
  -3   8   4         22.22         16.99        11.75 o
  -2   8   4        800.55        770.80        37.29 o
  -1   8   4          0.69          0.00        11.08 o
   0   8   4         32.57         16.22        12.38 o
   1   8   4        500.77        484.10        41.66 o
   2   8   4        125.94        117.96        25.80 o
   3   8   4          7.12          6.32        15.91 o
   4   8   4        877.40        926.32        64.86 o
   5   8   4        114.58        122.36        23.28 o
   6   8   4        486.94        478.72        34.26 o
  -5   9   4        127.03        191.86        56.03 o
  -4   9   4       8934.80       9175.16       325.14 o
  -3   9   4         90.09        134.83        26.47 o
  -2   9   4       8785.28       8926.11       150.87 o
  -1   9   4         19.86         74.66        18.58 o
   0   9   4      11642.25      12154.99       196.05 o
   1   9   4         31.34         77.69        23.73 o
   2   9   4       4951.08       5139.99       354.82 o
 -17   0   5        101.12         63.67        44.14 o
 -15   0   5        734.79        566.23        70.46 o
 -13   0   5        109.13        106.24        23.71 o
 -11   0   5      24174.57      24683.20       492.38 o
  -9   0   5      22462.77      21846.21       402.72 o
  -7   0   5      41294.03      39496.37       565.22 o
  -5   0   5      14707.16      14783.73       266.52 o
  -3   0   5         41.37         12.56         3.59 o
  -1   0   5       2277.49       2156.04        28.21 o
   1   0   5      15810.34      16551.87       247.82 o
   3   0   5      50747.84      53698.54       925.91 o
   5   0   5       3492.36       3385.36        99.81 o
   7   0   5       4349.40       4298.54        84.57 o
   9   0   5         84.81         44.50        18.49 o
  11   0   5       7693.79       7816.88       266.56 o
  13   0   5       2205.93       2152.87       130.73 o
 -17   1   5         23.96         26.82        29.71 o
 -16   1   5        191.09        162.50        28.66 o
 -15   1   5         23.35         14.54        16.47 o
 -14   1   5         38.09          8.07        15.22 o
 -13   1   5         37.13         20.48        12.39 o
 -12   1   5       2440.47       2417.14        48.34 o
 -11   1   5          6.81         16.10         6.35 o
 -10   1   5       1464.97       1473.67        29.02 o
  -9   1   5       4443.04       4405.14        58.86 o
  -8   1   5      15143.18      14889.78       176.09 o
  -7   1   5       6705.72       6477.57        92.71 o
  -6   1   5        861.10        820.03        20.15 o
  -5   1   5      26464.75      26427.39       292.98 o
  -4   1   5         22.59         41.80         3.64 o
  -3   1   5      15574.89      15406.72       137.40 o
  -2   1   5       8817.54       9255.83        76.09 o
  -1   1   5      17591.27      17972.46       149.80 o
   0   1   5      13679.00      14276.23       120.87 o
   1   1   5       6914.29       7410.75        71.64 o
   2   1   5       8509.17       8863.72        90.68 o
   3   1   5       2594.12       2564.39        33.67 o
   4   1   5      34252.92      35906.45       365.83 o
   5   1   5       1202.79       1179.38        23.43 o
   6   1   5       4573.57       4446.27        75.55 o
   7   1   5         23.96         19.65         8.33 o
   8   1   5       5946.76       6148.32        92.46 o
   9   1   5        253.57        243.00        20.50 o
  10   1   5         73.73         53.36        17.59 o
  11   1   5         69.60         24.51        15.44 o
  12   1   5        741.68        690.19        56.01 o
  13   1   5        185.63        167.21        46.69 o
 -16   2   5       2960.49       2985.31        89.77 o
 -15   2   5        809.93        738.09        46.50 o
 -14   2   5       2932.49       2909.03        80.78 o
 -13   2   5       2238.80       2333.27       116.55 o
 -12   2   5       6137.03       6033.39       176.06 o
 -11   2   5        667.20        676.95        32.46 o
 -10   2   5       5087.54       4893.11        64.98 o
  -9   2   5       1590.99       1482.62        37.53 o
  -8   2   5       2443.02       2310.71        37.98 o
  -7   2   5       4480.04       4074.73        57.65 o
  -6   2   5       2968.54       3129.97        40.33 o
  -5   2   5       3963.20       3952.22        52.86 o
  -4   2   5       4255.90       4431.41        52.51 o
  -3   2   5       2419.60       2411.50        33.82 o
  -2   2   5        429.76        451.79        13.26 o
  -1   2   5        436.49        410.49        12.40 o
   0   2   5       4960.78       5584.56        52.53 o
   1   2   5       4715.18       5053.15        49.05 o
   2   2   5        702.09        722.38        13.90 o
   3   2   5       3887.33       4055.38        51.95 o
   4   2   5       7628.74       7607.51       113.36 o
   5   2   5       1504.28       1560.55        27.37 o
   6   2   5      15755.58      15649.04       160.50 o
   7   2   5        117.95        102.57        10.37 o
   8   2   5       9854.20      10048.04       134.64 o
   9   2   5       2986.34       2956.25        76.58 o
  10   2   5       5555.87       5793.24       105.41 o
  11   2   5        187.97        185.83        25.70 o
  12   2   5       4404.08       4360.50       110.48 o
  13   2   5          4.98          0.00        18.10 o
 -16   3   5          1.02          0.00        25.89 o
 -15   3   5        421.70        400.61        70.41 o
 -14   3   5       1432.95       1417.52        57.26 o
 -13   3   5        465.80        488.78        38.09 o
 -12   3   5        991.54        984.27        76.15 o
 -11   3   5        741.75        761.59        39.13 o
 -10   3   5        484.20        437.11        30.15 o
  -9   3   5        507.29        477.48        32.59 o
  -8   3   5       2138.26       2120.77        46.83 o
  -7   3   5       2020.01       1959.50        38.42 o
  -6   3   5      13830.47      13254.88       154.82 o
  -5   3   5       8078.85       7593.10        85.61 o
  -4   3   5      28499.13      28052.71       285.30 o
  -3   3   5      24082.47      24938.45       282.98 o
  -2   3   5      37770.31      37591.20       417.91 o
  -1   3   5      18087.17      18120.26       190.10 o
   0   3   5      13709.06      13896.47       119.99 o
   1   3   5       8227.14       8493.24        78.17 o
   2   3   5       1990.48       1840.40        24.00 o
   3   3   5       1064.19        982.42        18.02 o
   4   3   5        276.91        236.70        11.01 o
   5   3   5       1414.04       1419.03        31.88 o
   6   3   5        103.50        130.62        10.60 o
   7   3   5         17.14         23.05         9.00 o
   8   3   5       4453.36       4347.26        73.73 o
   9   3   5        286.12        304.78        21.16 o
  10   3   5        196.07        229.12        20.29 o
  11   3   5        165.66        111.88        15.34 o
  12   3   5        196.93        128.32        24.71 o
 -15   4   5       1172.33       1251.19        59.46 o
 -14   4   5          5.31          9.10        16.52 o
 -13   4   5       4557.50       4796.43       112.04 o
 -12   4   5        962.47        986.04        45.38 o
 -11   4   5       1283.08       1349.10        49.78 o
 -10   4   5        829.50        803.04        37.26 o
  -9   4   5       1698.08       1611.62        41.64 o
  -8   4   5         98.49        135.27        20.28 o
  -7   4   5        934.53        860.25        38.84 o
  -6   4   5       1836.26       1850.25        34.62 o
  -5   4   5        752.30        717.29        17.91 o
  -4   4   5        930.40        923.07        19.40 o
  -3   4   5       1172.87       1158.24        20.58 o
  -2   4   5       1476.89       1450.32        30.14 o
  -1   4   5         28.64         39.08         4.63 o
   0   4   5       3231.77       3095.15        37.22 o
   1   4   5       2129.70       2110.67        31.77 o
   2   4   5       6510.36       6329.91        72.53 o
   3   4   5       1281.80       1340.87        34.48 o
   4   4   5       2790.43       2713.64        51.76 o
   5   4   5      11405.76      11535.74       149.63 o
   6   4   5       1273.67       1320.45        40.70 o
   7   4   5       3630.95       3542.07        64.72 o
   8   4   5       1460.55       1519.46        48.46 o
   9   4   5      10393.02      10493.86       148.63 o
  10   4   5          1.53          1.94        11.39 o
  11   4   5       2570.96       2634.37        61.22 o
  12   4   5        313.11        316.96        35.48 o
 -14   5   5         27.02         10.39        19.99 o
 -13   5   5        531.25        505.31        42.87 o
 -12   5   5        692.43        734.54        45.96 o
 -11   5   5       6701.59       6589.51       196.25 o
 -10   5   5        161.62        156.68        20.19 o
  -9   5   5       4696.29       4756.10       122.77 o
  -8   5   5        513.24        559.93        24.74 o
  -7   5   5       9966.46       9810.13       161.53 o
  -6   5   5       2658.44       2480.04        55.73 o
  -5   5   5       2991.40       2983.26        55.16 o
  -4   5   5       6155.94       6030.70        92.89 o
  -3   5   5       2973.20       2915.25        47.33 o
  -2   5   5       7738.17       7857.24        96.12 o
  -1   5   5       2243.78       2201.84        39.00 o
   0   5   5       2674.81       2692.05        43.22 o
   1   5   5       3383.94       3385.14        46.14 o
   2   5   5        198.91        185.93        14.74 o
   3   5   5       6272.75       6133.83        79.73 o
   4   5   5       1514.34       1542.92        37.65 o
   5   5   5       1832.94       1858.75        54.04 o
   6   5   5         31.17          8.64         9.92 o
   7   5   5       1408.50       1305.17        41.05 o
   8   5   5        381.57        374.04        24.38 o
   9   5   5        465.59        449.96        28.45 o
  10   5   5          9.00          0.00        10.93 o
  11   5   5        304.56        293.02        25.74 o
 -13   6   5         31.50         25.79        23.20 o
 -12   6   5        233.80        223.62        35.64 o
 -11   6   5        754.92        694.73       192.71 o
 -10   6   5       3775.98       3600.51       108.70 o
  -9   6   5         28.78         50.94        31.41 o
  -8   6   5       1675.71       1674.08       106.96 o
  -7   6   5       1574.80       1689.45        60.46 o
  -6   6   5       2869.82       2993.46        88.30 o
  -5   6   5       1186.16       1173.09        42.36 o
  -4   6   5        154.24        173.50        19.93 o
  -3   6   5       1675.03       1616.36        61.27 o
  -2   6   5       4625.65       4513.86        65.27 o
  -1   6   5       1161.38       1194.84        28.66 o
   0   6   5      11882.12      11678.86       137.33 o
   1   6   5       1173.95       1086.84        28.09 o
   2   6   5      10478.26      10766.62       143.50 o
   3   6   5       1655.25       1591.38        39.35 o
   4   6   5       3055.47       3095.20        68.64 o
   5   6   5        719.61        699.01        36.42 o
   6   6   5       4442.33       4547.88        92.20 o
   7   6   5        665.33        676.63        38.51 o
   8   6   5        323.33        331.57        33.94 o
   9   6   5         14.02          0.00        11.79 o
  10   6   5        286.52        294.53        29.99 o
 -11   7   5       2750.31       2749.70        99.94 o
 -10   7   5       1238.50       1233.66        64.49 o
  -9   7   5        502.62        662.15        44.67 o
  -8   7   5       4074.68       3904.20       181.67 o
  -7   7   5        968.52        791.20        88.29 o
  -6   7   5       3065.18       3147.24        96.44 o
  -5   7   5        402.72        445.56        32.19 o
  -4   7   5       4550.99       4805.91       104.65 o
  -3   7   5        193.62        198.60        19.46 o
  -2   7   5       7353.17       7068.78        94.44 o
  -1   7   5        222.78        245.23        18.03 o
   0   7   5       2268.95       2377.24        50.39 o
   1   7   5        166.16        187.97        17.10 o
   2   7   5       1326.51       1342.28        37.46 o
   3   7   5        814.10        808.05        37.40 o
   4   7   5       4154.20       4131.97        85.74 o
   5   7   5         27.65         22.03        13.27 o
   6   7   5        386.94        388.61        38.84 o
   7   7   5        231.30        244.81        26.53 o
   8   7   5          8.58          7.18        15.00 o
  -9   8   5        896.37        814.97        98.48 o
  -8   8   5        258.42        255.53        58.58 o
  -7   8   5        650.22        689.33        87.44 o
  -6   8   5        261.65        196.95        51.78 o
  -5   8   5        231.54        192.81        25.15 o
  -4   8   5        307.48        263.19        28.02 o
  -3   8   5         58.27         41.14        17.28 o
  -2   8   5        400.84        390.79        38.23 o
  -1   8   5       1059.99       1052.19        35.15 o
   0   8   5        590.21        596.41        35.31 o
   1   8   5       1606.02       1667.75        44.41 o
   2   8   5        496.42        495.32        31.87 o
   3   8   5       2571.69       2680.99        67.64 o
   4   8   5        926.76        831.31        41.22 o
   5   8   5       1548.42       1604.70        54.62 o
  -4   9   5         52.34         59.15        23.48 o
  -3   9   5       7864.83       8141.03       178.72 o
  -2   9   5        110.92        150.36        21.29 o
  -1   9   5       7137.17       7045.50       133.68 o
   0   9   5        250.04        224.32        26.26 o
   1   9   5       4444.14       4597.55       115.38 o
 -16   0   6         48.15        109.51        39.05 o
 -14   0   6          4.10         20.99        11.65 o
 -12   0   6       7920.00       7831.24       139.91 o
 -10   0   6       3648.28       3490.71        72.32 o
  -8   0   6      13925.22      13183.96       207.45 o
  -6   0   6        554.90        558.14        26.32 o
  -4   0   6      18241.58      19763.47       247.98 o
  -2   0   6      58746.34      59963.80       652.98 o
   0   0   6      27085.88      28210.49       350.25 o
   2   0   6      26261.65      27210.06       393.96 o
   4   0   6       5204.31       5588.36        98.54 o
   6   0   6       2771.03       2911.28        96.72 o
   8   0   6       1464.21       1447.55        43.09 o
  10   0   6        448.22        468.61        62.82 o
  12   0   6        187.49        159.60        47.54 o
 -17   1   6         39.68          5.77        22.96 o
 -16   1   6          3.20          7.66        17.63 o
 -15   1   6         55.10         65.51        19.22 o
 -14   1   6         93.47        120.99        19.71 o
 -13   1   6       6026.50       6047.39        95.80 o
 -12   1   6        127.84        132.92        13.41 o
 -11   1   6       2076.18       2126.54        38.20 o
 -10   1   6       2654.53       2577.34        41.56 o
  -9   1   6       6066.38       5858.76        80.93 o
  -8   1   6       4176.99       3906.26        65.76 o
  -7   1   6       2461.34       2514.50        47.80 o
  -6   1   6       5128.67       4802.04        68.75 o
  -5   1   6       1639.52       1715.14        25.99 o
  -4   1   6      14995.99      15031.36       135.62 o
  -3   1   6       6234.40       6400.00        53.13 o
  -2   1   6       7887.19       8070.83        68.28 o
  -1   1   6       7731.21       8123.19        69.02 o
   0   1   6      11357.14      11755.96       102.85 o
   1   1   6       4738.80       5078.37        56.36 o
   2   1   6        388.03        381.56        11.07 o
   3   1   6       9478.03       9367.97        97.93 o
   4   1   6         51.31         70.28         8.60 o
   5   1   6      11559.65      12021.63       135.55 o
   6   1   6        227.20        270.29        19.87 o
   7   1   6        356.14        310.60        24.78 o
   8   1   6         46.13         52.04        11.60 o
   9   1   6       1201.40       1164.77        38.00 o
  10   1   6        985.68       1022.22        48.64 o
  11   1   6       1763.25       1721.85        66.03 o
  12   1   6        243.74        195.39        37.78 o
  13   1   6        368.88        325.14        43.82 o
 -16   2   6       1042.33        987.32        54.75 o
 -15   2   6       2727.88       2811.38       103.80 o
 -14   2   6       1097.41       1093.92        48.89 o
 -13   2   6       1524.51       1318.01        50.22 o
 -12   2   6          4.33          0.00        11.27 o
 -11   2   6        809.82        818.08        22.92 o
 -10   2   6         59.65         56.84         7.77 o
  -9   2   6        666.74        683.00        24.83 o
  -8   2   6      11004.04      10784.27       131.71 o
  -7   2   6        464.20        456.91        20.78 o
  -6   2   6         59.23         39.37         4.73 o
  -5   2   6       1663.30       1623.70        24.62 o
  -4   2   6       3615.03       3599.33        40.49 o
  -3   2   6        529.50        496.35        15.00 o
  -2   2   6       2712.32       2701.17        37.87 o
  -1   2   6        189.78        156.68         6.18 o
   0   2   6        154.55        155.25         6.59 o
   1   2   6       3999.07       4146.95        42.83 o
   2   2   6        736.38        896.17        16.53 o
   3   2   6      10586.39      10623.76       118.58 o
   4   2   6       2197.70       2154.29        32.16 o
   5   2   6       9121.95       9162.40       109.29 o
   6   2   6       5742.11       5639.92        82.50 o
   7   2   6      13266.74      13555.91       193.93 o
   8   2   6       2610.23       2787.03        61.85 o
   9   2   6       3191.96       3065.27        71.07 o
  10   2   6       2740.75       2644.26        64.95 o
  11   2   6       2114.98       2152.90        88.05 o
  12   2   6         60.01         56.58        21.06 o
 -16   3   6         48.03         22.55        25.09 o
 -15   3   6         80.32         75.29        21.86 o
 -14   3   6          1.51          0.00        14.61 o
 -13   3   6         58.16         52.75        18.17 o
 -12   3   6          0.31          6.17        11.92 o
 -11   3   6       2788.83       2597.34        68.59 o
 -10   3   6         48.26         63.53        10.13 o
  -9   3   6       3200.62       3253.10        65.89 o
  -8   3   6       2062.43       1977.98        90.84 o
  -7   3   6      36843.88      36111.33       447.40 o
  -6   3   6       7614.74       7655.77        87.85 o
  -5   3   6      15045.24      14293.79       141.51 o
  -4   3   6       8076.53       8052.75        86.34 o
  -3   3   6      36388.20      36240.98       368.97 o
  -2   3   6       5483.44       5348.38        66.19 o
  -1   3   6       9277.01       9351.61       115.67 o
   0   3   6       2483.12       2457.35        30.75 o
   1   3   6       5625.01       5910.95        62.56 o
   2   3   6        224.26        256.33        10.35 o
   3   3   6       1553.90       1560.43        24.68 o
   4   3   6         12.22         24.72         5.27 o
   5   3   6        928.85       1028.68        35.34 o
   6   3   6        247.24        267.73        18.19 o
   7   3   6        822.14        823.37        28.78 o
   8   3   6         66.77         55.96        11.67 o
   9   3   6       1073.67       1047.70        43.01 o
  10   3   6        100.53         88.99        17.68 o
  11   3   6        244.30        188.10        30.73 o
  12   3   6        145.22        129.76        25.75 o
 -15   4   6         40.98         30.85        20.14 o
 -14   4   6       4103.92       4203.09       106.44 o
 -13   4   6        340.09        307.37        39.61 o
 -12   4   6        948.63       1071.30       133.05 o
 -11   4   6       2035.85       2003.54        60.08 o
 -10   4   6        765.81        762.42        35.91 o
  -9   4   6        754.84        764.91        28.22 o
  -8   4   6       5075.91       4961.26        90.61 o
  -7   4   6         58.41         55.11        10.52 o
  -6   4   6        264.20        287.42        12.99 o
  -5   4   6         32.60         29.06         5.31 o
  -4   4   6       3566.37       3625.47        57.46 o
  -3   4   6       3419.47       3318.98        53.65 o
  -2   4   6         29.60         33.54         6.74 o
  -1   4   6       6259.33       6148.43        82.81 o
   0   4   6       4992.04       4926.91        53.95 o
   1   4   6      11966.12      12179.87       117.37 o
   2   4   6       3555.45       3403.62        45.09 o
   3   4   6       1367.39       1323.44        24.80 o
   4   4   6      10856.92      10885.44       123.25 o
   5   4   6       1466.98       1428.40        35.90 o
   6   4   6      13102.37      13270.55       172.17 o
   7   4   6          1.06          2.63         8.64 o
   8   4   6       9433.74       9521.47       135.90 o
   9   4   6        524.87        463.47        32.77 o
  10   4   6       3281.94       3246.70        67.87 o
  11   4   6          1.11         13.85        14.59 o
 -14   5   6       1632.66       1726.25        82.50 o
 -13   5   6         37.81         62.75        24.17 o
 -12   5   6       7338.24       7692.07       190.98 o
 -11   5   6        173.94        210.45        31.54 o
 -10   5   6      10590.66      10559.76       341.27 o
  -9   5   6          8.44         21.34        16.52 o
  -8   5   6       8688.82       8388.52       143.03 o
  -7   5   6       6787.20       6765.89       118.92 o
  -6   5   6       6204.22       6185.74        96.38 o
  -5   5   6       3234.77       3251.82        55.05 o
  -4   5   6       6831.91       6697.19        91.38 o
  -3   5   6      10890.03      10483.49       135.56 o
  -2   5   6       6675.57       6596.67        92.84 o
  -1   5   6        966.93        932.53        26.23 o
   0   5   6       5831.85       5662.07        68.58 o
   1   5   6         18.70         14.23         6.93 o
   2   5   6       9473.47       9275.17       111.90 o
   3   5   6         33.45         48.80         9.18 o
   4   5   6        349.61        402.02        26.44 o
   5   5   6        843.84        900.84        33.52 o
   6   5   6        473.84        451.57        25.07 o
   7   5   6        510.44        463.32        26.13 o
   8   5   6       2172.05       2178.14        52.48 o
   9   5   6        476.92        442.95        36.78 o
  10   5   6       1551.66       1560.07        47.46 o
 -13   6   6        977.75       1020.44        72.51 o
 -12   6   6        495.11        495.19        49.12 o
 -11   6   6       2278.72       2344.03       260.62 o
 -10   6   6        884.85        840.43        95.93 o
  -9   6   6       3851.62       3943.25       179.12 o
  -8   6   6        884.90        760.64        84.89 o
  -7   6   6       1445.09       1528.43        58.09 o
  -6   6   6         18.75         19.78        11.08 o
  -5   6   6        771.66        762.12        67.18 o
  -4   6   6          2.72          0.00         8.64 o
  -3   6   6       5884.11       5582.47        85.25 o
  -2   6   6       3350.17       3366.93        59.44 o
  -1   6   6      11319.97      11680.50       138.33 o
   0   6   6       1096.35       1131.07        28.76 o
   1   6   6      18465.94      18395.64       204.91 o
   2   6   6       2575.48       2598.56        67.75 o
   3   6   6      11106.14      11197.54       171.43 o
   4   6   6       2712.28       2702.92        85.65 o
   5   6   6       9340.17       9073.57       149.26 o
   6   6   6          4.28          0.00        10.70 o
   7   6   6        677.89        716.29        40.36 o
   8   6   6         59.58         53.71        16.58 o
   9   6   6       1309.17       1388.10        52.57 o
 -11   7   6       1875.24       1927.44        85.74 o
 -10   7   6       1818.53       1973.65        78.90 o
  -9   7   6       4066.75       4083.32       191.86 o
  -8   7   6        961.22        854.87        95.08 o
  -7   7   6       4119.07       3997.58       182.52 o
  -6   7   6         35.87         39.74        23.45 o
  -5   7   6       7604.85       7713.15       147.90 o
  -4   7   6        646.68        650.16        35.53 o
  -3   7   6       1345.12       1260.33        39.85 o
  -2   7   6        141.31        153.28        15.53 o
  -1   7   6       5084.67       5016.21        74.24 o
   0   7   6        208.31        196.64        17.86 o
   1   7   6       3587.63       3430.02        65.06 o
   2   7   6       1820.02       1754.87        94.43 o
   3   7   6       1262.31       1161.18        54.53 o
   4   7   6        413.46        393.72        29.82 o
   5   7   6          7.13          0.00        11.64 o
   6   7   6        472.39        454.12        33.79 o
   7   7   6        242.36        194.26        24.98 o
  -9   8   6        482.69        450.78        76.40 o
  -8   8   6        418.41        393.90        72.16 o
  -7   8   6        217.35        268.26        61.97 o
  -6   8   6        530.34        489.83        77.25 o
  -5   8   6          1.62          0.00        12.45 o
  -4   8   6        299.71        265.95        32.96 o
  -3   8   6        160.46        197.10        21.60 o
  -2   8   6       2326.89       2380.89        60.44 o
  -1   8   6         50.29         44.08        14.15 o
   0   8   6       3061.12       3150.57        64.18 o
   1   8   6        628.59        594.52        34.86 o
   2   8   6       4838.36       4964.34        99.07 o
   3   8   6        439.19        446.15        32.22 o
   4   8   6       4878.60       5027.46       103.56 o
   5   8   6        315.33        333.90        30.14 o
  -3   9   6        365.92        439.67        39.60 o
  -2   9   6       2987.69       2971.10        72.73 o
  -1   9   6        231.89        229.05        24.27 o
 -17   0   7        279.35        257.22        53.48 o
 -15   0   7        193.84        190.16        42.45 o
 -13   0   7       1032.08       1023.58        47.77 o
 -11   0   7        282.15        333.19        24.22 o
  -9   0   7      11294.03      11142.14       179.76 o
  -7   0   7       4539.25       4575.28        99.33 o
  -5   0   7      16555.20      16396.12       243.26 o
  -3   0   7      62055.38      64092.05       779.62 o
  -1   0   7      33909.21      33917.36       419.42 o
   1   0   7      31860.53      32276.19       402.54 o
   3   0   7      10352.93      11291.41       178.32 o
   5   0   7       1592.05       1745.70        45.02 o
   7   0   7        857.31        819.72        35.50 o
   9   0   7       1745.64       1726.71        99.32 o
  11   0   7       1257.12       1204.62        91.68 o
 -17   1   7         87.74         75.32        25.70 o
 -16   1   7        432.67        407.41        36.58 o
 -15   1   7        287.82        297.41        29.09 o
 -14   1   7       8094.87       8145.58       132.66 o
 -13   1   7       2000.90       1912.49        39.69 o
 -12   1   7       2264.70       2238.09        37.87 o
 -11   1   7       1715.02       1623.85        34.02 o
 -10   1   7       4536.74       4537.79        62.56 o
  -9   1   7       4614.13       4579.45        66.47 o
  -8   1   7          1.13         11.10         5.15 o
  -7   1   7       6783.76       6646.63        95.80 o
  -6   1   7       1127.88       1308.64        25.09 o
  -5   1   7      11361.70      11919.89       128.31 o
  -4   1   7       3829.46       3952.11        40.36 o
  -3   1   7       5602.26       5524.39        49.93 o
  -2   1   7         21.00         15.87         2.55 o
  -1   1   7       1672.20       1715.42        21.05 o
   0   1   7       2345.39       2437.14        30.15 o
   1   1   7         10.14          8.38         3.41 o
   2   1   7       3366.42       3254.28        41.59 o
   3   1   7          2.21          8.34         4.01 o
   4   1   7         10.71         11.66         5.82 o
   5   1   7        987.86        991.39        23.02 o
   6   1   7       1854.37       1842.26        34.32 o
   7   1   7        987.50        977.62        32.50 o
   8   1   7       1054.85       1189.73        37.39 o
   9   1   7       1810.46       1907.83        62.32 o
  10   1   7       6146.39       6145.02       132.29 o
  11   1   7        141.04        141.56        29.41 o
  12   1   7        563.94        619.40        55.52 o
 -17   2   7        291.62        264.25        32.64 o
 -16   2   7        344.57        316.25        42.84 o
 -15   2   7       2801.01       2900.32        83.07 o
 -14   2   7        949.08        891.20        46.43 o
 -13   2   7        252.52        273.50        31.05 o
 -12   2   7         45.74         43.78        14.11 o
 -11   2   7        171.70        193.23        14.48 o
 -10   2   7        387.81        379.45        15.75 o
  -9   2   7       3770.55       3685.70        56.28 o
  -8   2   7        683.05        654.42        17.47 o
  -7   2   7        313.28        322.00        12.99 o
  -6   2   7       7931.42       8015.07        85.56 o
  -5   2   7        994.93        967.11        18.24 o
  -4   2   7       5072.44       5044.57        56.31 o
  -3   2   7       3405.64       3176.17        37.92 o
  -2   2   7      10141.89      10144.10       104.90 o
  -1   2   7        167.15        143.87         5.91 o
   0   2   7      13963.07      14181.10       124.26 o
   1   2   7        173.36        148.24         8.32 o
   2   2   7      20852.27      21142.83       221.98 o
   3   2   7       1326.41       1302.49        25.34 o
   4   2   7       3775.08       3623.09        47.95 o
   5   2   7      10387.87      10565.27       134.63 o
   6   2   7       6840.34       7065.29       113.54 o
   7   2   7       4938.64       5042.54        90.45 o
   8   2   7       4407.82       4349.92        83.95 o
   9   2   7       3607.23       3474.14        74.49 o
  10   2   7        375.93        401.78        36.23 o
  11   2   7         53.39         20.44        16.88 o
  12   2   7          0.92          0.00        19.70 o
 -16   3   7         17.54          0.00        21.97 o
 -15   3   7        138.03        176.99        27.74 o
 -14   3   7        864.27        875.72        63.34 o
 -13   3   7         74.13         83.34        19.44 o
 -12   3   7       4238.55       4115.73        94.86 o
 -11   3   7        262.13        310.35        35.73 o
 -10   3   7       1906.05       1840.54        47.04 o
  -9   3   7       3882.39       3804.19       129.62 o
  -8   3   7      21148.04      20408.67       278.03 o
  -7   3   7       5789.19       5702.74        76.13 o
  -6   3   7      27849.45      27400.52       261.85 o
  -5   3   7       5827.74       5707.97        61.98 o
  -4   3   7      35682.09      35797.16       338.71 o
  -3   3   7        543.05        502.78        15.41 o
  -2   3   7       3551.12       3437.82        48.19 o
  -1   3   7        515.49        508.47        15.54 o
   0   3   7       1129.88       1133.55        19.06 o
   1   3   7       4100.84       4090.41        47.18 o
   2   3   7       1649.06       1616.78        25.35 o
   3   3   7       4004.81       3993.80        55.56 o
   4   3   7       4486.08       4723.12        63.43 o
   5   3   7       2757.54       2896.81        52.08 o
   6   3   7          5.28          4.43         9.39 o
   7   3   7        409.25        377.14        25.62 o
   8   3   7       1265.78       1267.12        42.15 o
   9   3   7        324.12        395.39        28.63 o
  10   3   7          1.63         12.06        12.80 o
  11   3   7         52.50         16.85        17.84 o
 -15   4   7       4646.76       5051.87       338.72 o
 -14   4   7       1344.46       1230.45        54.84 o
 -13   4   7        125.96        121.32        40.40 o
 -12   4   7        790.72        697.37        42.01 o
 -11   4   7        416.79        426.64        47.91 o
 -10   4   7       3203.62       2991.56        87.23 o
  -9   4   7        439.08        458.96        23.16 o
  -8   4   7       1668.03       1588.24        40.73 o
  -7   4   7        106.56        105.56         9.41 o
  -6   4   7        746.01        753.27        20.25 o
  -5   4   7       3603.58       3649.81        60.92 o
  -4   4   7       5421.27       5669.61        81.58 o
  -3   4   7        136.42        122.25        11.97 o
  -2   4   7       4207.81       4131.19        57.10 o
  -1   4   7       4352.50       4266.04        58.67 o
   0   4   7       5678.65       5595.23        64.97 o
   1   4   7       6246.24       6240.55        77.38 o
   2   4   7        710.39        735.70        21.15 o
   3   4   7      12197.70      12257.62       221.65 o
   4   4   7        922.21        865.84        26.48 o
   5   4   7      15173.99      15217.98       192.23 o
   6   4   7         13.04         16.75        10.53 o
   7   4   7       6190.36       6178.95       109.91 o
   8   4   7        483.50        466.92        30.43 o
   9   4   7       4271.62       4374.23        91.74 o
  10   4   7         14.77          0.00        12.94 o
  11   4   7         80.52         78.42        20.59 o
 -14   5   7        201.60        146.39        60.27 o
 -13   5   7       4387.58       4539.06       337.02 o
 -12   5   7         75.25         98.56        24.97 o
 -11   5   7       5636.81       6045.97       157.12 o
 -10   5   7        176.93        210.53        48.39 o
  -9   5   7       2816.02       2733.12        77.10 o
  -8   5   7       5347.79       5253.81       124.22 o
  -7   5   7       6662.01       6646.51       150.16 o
  -6   5   7       4893.91       5008.77        99.57 o
  -5   5   7       1721.36       1738.63        36.92 o
  -4   5   7       2405.00       2369.86        46.54 o
  -3   5   7       9611.59       9451.55       125.70 o
  -2   5   7       1288.98       1288.16        41.22 o
  -1   5   7       2750.29       2682.16        44.34 o
   0   5   7        406.89        398.75        20.31 o
   1   5   7       9184.54       8694.55       116.86 o
   2   5   7        861.79        776.81        34.49 o
   3   5   7        893.82        902.02        29.16 o
   4   5   7       1731.41       1700.28        48.03 o
   5   5   7        407.80        407.30        28.16 o
   6   5   7        118.46        130.44        17.44 o
   7   5   7       2880.86       2902.51        70.60 o
   8   5   7        123.65        147.14        20.97 o
   9   5   7       2670.73       2606.58       106.16 o
  10   5   7         37.06         53.67        34.77 o
 -13   6   7        633.33        603.03       160.02 o
 -12   6   7       2283.00       2457.87        94.49 o
 -11   6   7        133.20        148.80        30.56 o
 -10   6   7       3978.69       4016.26       185.07 o
  -9   6   7        622.83        594.25        78.95 o
  -8   6   7        432.98        493.51        34.51 o
  -7   6   7        116.18        114.47        21.19 o
  -6   6   7         34.82         20.71        11.84 o
  -5   6   7          4.03         16.18         9.52 o
  -4   6   7       7451.83       7315.02       105.98 o
  -3   6   7        884.18        899.34        28.89 o
  -2   6   7       6619.61       6754.69        99.02 o
  -1   6   7       4137.86       4170.79        69.84 o
   0   6   7      22551.43      22636.02       270.70 o
   1   6   7       2253.96       2222.39        43.34 o
   2   6   7       8170.44       8207.00       118.08 o
   3   6   7        461.24        460.94        30.10 o
   4   6   7       4065.18       4160.85        86.39 o
   5   6   7        109.70        110.84        18.49 o
   6   6   7        757.21        684.06        64.57 o
   7   6   7        948.07        951.24        45.36 o
   8   6   7       2448.22       2619.00        78.64 o
 -11   7   7        846.67        932.77       174.03 o
 -10   7   7       4499.83       4363.47       205.44 o
  -9   7   7         17.94         51.78        37.35 o
  -8   7   7       2121.32       2326.05       138.37 o
  -7   7   7        505.78        539.84        43.34 o
  -6   7   7       4610.05       4737.80        90.86 o
  -5   7   7         57.17         69.90        15.08 o
  -4   7   7       2577.53       2681.84        55.68 o
  -3   7   7        993.91        974.73        33.52 o
  -2   7   7       3673.68       3599.38        66.07 o
  -1   7   7        926.51        808.96        36.25 o
   0   7   7       1870.56       1817.68        50.81 o
   1   7   7       2784.32       2928.93        60.02 o
   2   7   7        150.11        165.19        19.93 o
   3   7   7        723.22        649.49        50.36 o
   4   7   7          1.55          0.00        12.01 o
   5   7   7        919.49        911.29        45.16 o
   6   7   7        150.92        172.14        29.59 o
  -8   8   7        329.26        266.56        61.97 o
  -7   8   7         60.05         83.19        42.45 o
  -6   8   7       2157.02       2233.14        70.36 o
  -5   8   7        983.45        960.62        47.61 o
  -4   8   7          0.76          9.99        12.04 o
  -3   8   7       3273.69       3360.69        75.42 o
  -2   8   7        158.68        124.10        19.21 o
  -1   8   7       4557.32       4592.94       105.50 o
   0   8   7        131.08        125.81        19.22 o
   1   8   7       5195.37       5299.02       147.48 o
   2   8   7       1929.06       2083.51        65.19 o
   3   8   7       2928.86       3084.87        76.49 o
   4   8   7        640.20        607.55        50.16 o
 -16   0   8         44.58         26.32        28.01 o
 -14   0   8       2367.02       2286.20        62.57 o
 -12   0   8        156.59        175.06        18.51 o
 -10   0   8        276.44        291.38        21.62 o
  -8   0   8       8366.60       8107.72       162.97 o
  -6   0   8      49723.39      49758.33       706.60 o
  -4   0   8      36208.62      35391.98       497.72 o
  -2   0   8      48398.25      47514.57       522.45 o
   0   0   8      44658.09      45547.35       563.49 o
   2   0   8      17012.74      18019.10       272.25 o
   4   0   8          6.82         21.17        22.62 o
   6   0   8        121.50        133.82        15.74 o
   8   0   8        154.07        191.86        40.75 o
  10   0   8        553.05        526.33        66.22 o
  12   0   8        371.29        296.27        56.88 o
 -17   1   8       1881.84       1975.60       113.33 o
 -16   1   8        655.17        678.38        44.66 o
 -15   1   8       6812.88       6964.38       141.07 o
 -14   1   8       2770.67       2634.92        84.67 o
 -13   1   8       6214.70       6320.48        80.27 o
 -12   1   8       2882.19       2902.98        45.98 o
 -11   1   8       6602.45       6577.51        91.17 o
 -10   1   8       7399.28       7207.53        90.23 o
  -9   1   8        306.42        342.16        16.55 o
  -8   1   8      11612.19      11671.04       143.70 o
  -7   1   8        183.67        163.53        10.55 o
  -6   1   8       7741.93       7661.47        88.21 o
  -5   1   8         16.22          9.28         4.08 o
  -4   1   8        127.55         92.44         7.94 o
  -3   1   8       1250.39       1297.45        19.64 o
  -2   1   8       1767.83       1928.91        24.35 o
  -1   1   8       5014.84       4834.46        52.45 o
   0   1   8        842.29        863.90        18.59 o
   1   1   8        175.81        173.77         9.98 o
   2   1   8        604.55        589.49        16.35 o
   3   1   8        138.38        151.07        10.05 o
   4   1   8       3792.66       3854.43        54.89 o
   5   1   8       5695.04       5736.45        75.61 o
   6   1   8       1447.30       1468.74        33.02 o
   7   1   8       6258.42       6121.57       103.23 o
   8   1   8       2456.25       2364.69        56.11 o
   9   1   8      12415.51      12831.76       227.45 o
  10   1   8       1164.17       1204.75        63.22 o
  11   1   8       3150.17       3071.60       125.64 o
 -17   2   8       1195.83       1174.31       113.33 o
 -16   2   8        115.13         79.73        28.14 o
 -15   2   8        321.66        298.36        26.83 o
 -14   2   8        406.84        444.37        29.94 o
 -13   2   8         18.95         33.90        12.00 o
 -12   2   8       1395.52       1401.38        34.88 o
 -11   2   8       3994.68       3861.29        69.66 o
 -10   2   8        854.29        815.30        21.80 o
  -9   2   8       2276.08       2207.13        37.15 o
  -8   2   8         51.54         50.59         6.29 o
  -7   2   8       5866.32       5712.44        71.20 o
  -6   2   8        254.69        202.15        11.56 o
  -5   2   8       8581.19       8571.45        96.54 o
  -4   2   8       4332.14       4123.49        45.88 o
  -3   2   8      17196.67      17306.81       171.08 o
  -2   2   8      10123.20      10148.76        96.74 o
  -1   2   8      11555.93      11636.86       101.71 o
   0   2   8        892.39        896.43        20.71 o
   1   2   8      18095.13      17839.89       229.17 o
   2   2   8        206.25        225.10        13.39 o
   3   2   8      18201.73      18036.14       367.75 o
   4   2   8       3876.81       3762.58        65.44 o
   5   2   8       9315.42       9304.59       122.65 o
   6   2   8       1475.29       1520.30        69.23 o
   7   2   8       2168.10       2284.20        55.27 o
   8   2   8        715.09        713.87        33.77 o
   9   2   8        180.10        225.80        25.12 o
  10   2   8        215.36        246.40        29.84 o
  11   2   8        356.60        282.57        39.83 o
 -16   3   8          5.50          0.00        17.61 o
 -15   3   8          0.29          1.06        22.66 o
 -14   3   8       1208.29       1227.62        62.25 o
 -13   3   8        219.75        188.62        43.26 o
 -12   3   8       1683.11       1614.60        55.33 o
 -11   3   8       1710.30       1764.32        66.89 o
 -10   3   8       4919.76       5055.88        84.33 o
  -9   3   8      11382.69      11411.19       160.33 o
  -8   3   8       3313.07       3228.44        50.52 o
  -7   3   8      12050.59      12031.70       133.55 o
  -6   3   8       6303.41       6071.14        66.62 o
  -5   3   8       7434.15       7437.90        90.74 o
  -4   3   8        307.16        299.10        14.18 o
  -3   3   8       4031.62       4205.97        57.56 o
  -2   3   8        219.48        231.00        15.25 o
  -1   3   8       2062.73       2073.45        38.47 o
   0   3   8       3791.34       3880.03        48.94 o
   1   3   8       1182.89       1170.41        24.25 o
   2   3   8       4234.77       4279.91        64.77 o
   3   3   8       3420.74       3384.94        55.69 o
   4   3   8       4256.62       4223.20        66.36 o
   5   3   8       2476.64       2519.60        63.84 o
   6   3   8       2244.10       2307.36        55.53 o
   7   3   8        594.77        562.82        47.30 o
   8   3   8       1184.71       1176.93        49.72 o
   9   3   8          0.16          0.00        10.69 o
  10   3   8        972.11        993.03        68.28 o
  11   3   8        604.11        661.61        48.04 o
 -15   4   8          5.06          0.00        18.96 o
 -14   4   8         20.93          0.00        18.01 o
 -13   4   8         76.26        117.30        26.99 o
 -12   4   8        233.21        286.25        36.31 o
 -11   4   8       3412.77       3335.43       128.61 o
 -10   4   8       2311.05       2260.10        71.57 o
  -9   4   8        559.16        501.83        24.79 o
  -8   4   8       2023.78       2079.65        43.64 o
  -7   4   8        129.18        110.96         8.46 o
  -6   4   8       3480.96       3541.07        56.77 o
  -5   4   8       2197.21       2203.23        41.35 o
  -4   4   8        924.78       1047.12        27.90 o
  -3   4   8        113.48        111.54        10.82 o
  -2   4   8        912.21        876.90        31.83 o
  -1   4   8       3544.21       3562.84        53.49 o
   0   4   8      10782.90      10577.66       121.29 o
   1   4   8         39.96         41.75         7.16 o
   2   4   8      10615.09      10697.14       124.22 o
   3   4   8        460.85        492.29        20.82 o
   4   4   8      10017.36      10107.75       152.36 o
   5   4   8       1038.93        958.76        49.65 o
   6   4   8       5816.87       5958.37       105.99 o
   7   4   8          1.99          0.00        10.67 o
   8   4   8       3166.63       3100.08        72.93 o
   9   4   8         55.90         41.90        16.23 o
  10   4   8          5.30          0.00        13.71 o
 -14   5   8        917.01        908.06        92.53 o
 -13   5   8        410.38        380.99        43.52 o
 -12   5   8       2615.87       2718.39        97.49 o
 -11   5   8       1388.88       1354.03        99.32 o
 -10   5   8        183.41        236.00        51.78 o
  -9   5   8       2076.05       2153.33        67.69 o
  -8   5   8       2565.45       2636.07        65.17 o
  -7   5   8       1970.96       2085.90        54.25 o
  -6   5   8        599.65        602.91        36.27 o
  -5   5   8       2287.90       2162.88        50.13 o
  -4   5   8       1321.37       1330.27        35.23 o
  -3   5   8        129.30        132.10        13.19 o
  -2   5   8        781.86        779.17        25.50 o
  -1   5   8        438.05        458.68        22.81 o
   0   5   8       4164.46       4103.20        67.08 o
   1   5   8       1351.87       1290.12        41.45 o
   2   5   8         10.79          9.79         7.93 o
   3   5   8       1305.93       1373.03        50.67 o
   4   5   8        104.06        100.97        30.40 o
   5   5   8         24.40         27.77        14.54 o
   6   5   8       2878.50       2944.98       128.48 o
   7   5   8         42.74         44.08        21.82 o
   8   5   8       2544.65       2522.60        81.35 o
   9   5   8         26.06         41.39        19.57 o
 -13   6   8        401.19        389.18        46.29 o
 -12   6   8         67.37        130.34        28.89 o
 -11   6   8       1518.16       1500.05       112.91 o
 -10   6   8        257.67        230.06        54.33 o
  -9   6   8        161.53        125.64        42.45 o
  -8   6   8         15.97         18.55        11.69 o
  -7   6   8         31.73         27.31        13.60 o
  -6   6   8       2373.75       2308.70        62.97 o
  -5   6   8       8278.63       8205.68       131.60 o
  -4   6   8       2171.82       2194.30        47.85 o
  -3   6   8       7333.71       7220.73       105.70 o
  -2   6   8       3130.27       3139.88        58.90 o
  -1   6   8       9759.59       9913.10       135.12 o
   0   6   8       1397.19       1339.63        61.54 o
   1   6   8       1571.24       1535.17        56.27 o
   2   6   8        431.35        485.96        35.72 o
   3   6   8       1702.52       1663.48        59.27 o
   4   6   8        352.89        357.65        40.48 o
   5   6   8        248.34        239.16        29.29 o
   6   6   8        217.23        187.16        28.64 o
   7   6   8        304.28        283.96        34.19 o
   8   6   8         11.36          0.00        19.26 o
 -11   7   8       1949.06       1974.60       138.37 o
 -10   7   8        408.00        396.45        73.01 o
  -9   7   8       1858.99       1889.70       128.19 o
  -8   7   8         87.52         67.06        36.50 o
  -7   7   8       1226.29       1330.84        60.76 o
  -6   7   8        519.58        567.96        32.77 o
  -5   7   8       1816.19       1726.86        86.63 o
  -4   7   8        409.58        384.92        32.38 o
  -3   7   8        840.50        904.44        32.22 o
  -2   7   8         85.36        102.44        17.88 o
  -1   7   8         97.90        107.38        17.52 o
   0   7   8       5074.79       5055.01       101.21 o
   1   7   8         27.45         46.35        16.36 o
   2   7   8        876.30        901.46        48.81 o
   3   7   8          8.08          2.84        14.32 o
   4   7   8        291.88        248.77        30.37 o
   5   7   8       1080.45       1053.37        80.40 o
   6   7   8        243.75        276.25        43.70 o
  -8   8   8        364.26        442.29        80.65 o
  -7   8   8       2714.66       2895.68       163.84 o
  -6   8   8        739.10        838.09        76.48 o
  -5   8   8         47.80         55.59        18.34 o
  -4   8   8       2093.75       2190.47        77.90 o
  -3   8   8       1194.74       1198.77        44.74 o
  -2   8   8       1971.38       1842.70        55.08 o
  -1   8   8        333.53        338.13        45.58 o
   0   8   8       2718.15       2793.32        80.94 o
   1   8   8       3793.28       3787.57        99.19 o
   2   8   8       2003.52       2116.56        87.69 o
   3   8   8       1379.34       1399.37        60.76 o
 -17   0   9         12.17          0.00        26.32 o
 -15   0   9       1080.09        998.33        73.86 o
 -13   0   9       4178.97       4062.87       111.67 o
 -11   0   9        264.25        251.36        21.63 o
  -9   0   9       1972.73       1946.54        57.92 o
  -7   0   9      10721.06      10483.66       205.01 o
  -5   0   9      47257.43      46560.80       661.48 o
  -3   0   9      79340.12      79012.68       962.86 o
  -1   0   9      20145.57      20264.08       301.11 o
   1   0   9      11830.20      12240.70       192.65 o
   3   0   9         20.12         20.23         7.28 o
   5   0   9       1992.26       1935.71        50.83 o
   7   0   9        320.15        330.77        29.35 o
   9   0   9       1358.76       1550.13        98.48 o
  11   0   9         93.93         79.80        37.35 o
 -17   1   9        553.72        577.52        59.00 o
 -16   1   9       4859.52       4936.69       116.83 o
 -15   1   9        978.69        990.72        39.27 o
 -14   1   9       4375.82       4545.56        87.09 o
 -13   1   9       1489.00       1437.21        31.87 o
 -12   1   9       1114.03       1126.99        29.18 o
 -11   1   9       7603.34       7498.27       108.16 o
 -10   1   9        994.91        932.01        25.55 o
  -9   1   9       2716.03       2674.29        46.58 o
  -8   1   9         25.68         22.82         6.53 o
  -7   1   9       7783.59       7621.27       110.39 o
  -6   1   9       1913.08       1997.19        45.13 o
  -5   1   9        885.29        891.19        21.48 o
  -4   1   9       1855.67       1879.29        36.38 o
  -3   1   9        353.43        385.12        12.42 o
  -2   1   9       3379.86       3276.07        45.43 o
  -1   1   9       2638.99       2713.02        36.84 o
   0   1   9         34.70         33.09         5.47 o
   1   1   9       5578.08       5785.79        72.60 o
   2   1   9       1611.82       1695.25        32.08 o
   3   1   9       6447.30       6624.32        83.49 o
   4   1   9      10024.75      10233.95       121.05 o
   5   1   9       3611.92       3566.32        58.68 o
   6   1   9       6828.63       6673.61        95.18 o
   7   1   9       1975.11       1897.17        48.54 o
   8   1   9      11433.14      11273.77       203.58 o
   9   1   9       2727.29       2606.56        92.35 o
  10   1   9       2293.64       2395.28        91.22 o
  11   1   9       1097.17        992.68        67.70 o
 -17   2   9        146.57         80.67        30.27 o
 -16   2   9         62.05         30.63        17.92 o
 -15   2   9       1085.82       1122.36        52.93 o
 -14   2   9        230.25        214.53        21.82 o
 -13   2   9       1681.69       1725.02        48.70 o
 -12   2   9        831.08        819.35        23.97 o
 -11   2   9       1066.17       1100.38        57.83 o
 -10   2   9       2856.82       2793.44        45.16 o
  -9   2   9       1530.80       1466.47        32.51 o
  -8   2   9       8979.50       8685.15       109.02 o
  -7   2   9       1717.82       1643.67        30.28 o
  -6   2   9       6888.76       6594.58        88.86 o
  -5   2   9       4633.51       4606.87        58.92 o
  -4   2   9      13795.00      13579.07       137.43 o
  -3   2   9       6296.30       6226.01        64.08 o
  -2   2   9      14289.11      14836.88       138.06 o
  -1   2   9         26.97         38.82         5.14 o
   0   2   9      15442.89      15086.16       152.13 o
   1   2   9          4.46          5.08         4.74 o
   2   2   9      15297.44      14797.74       304.49 o
   3   2   9       2708.68       2532.02        91.63 o
   4   2   9       8611.45       8355.61       164.45 o
   5   2   9        323.34        317.55        19.37 o
   6   2   9        707.74        715.13        34.92 o
   7   2   9        309.12        282.42        27.86 o
   8   2   9         80.74        114.68        18.03 o
   9   2   9        846.31        786.98        51.42 o
  10   2   9          3.63          0.00        18.49 o
 -16   3   9        152.03        127.43        30.54 o
 -15   3   9        374.90        386.34        36.77 o
 -14   3   9        140.78        148.36        25.51 o
 -13   3   9        870.70        766.14        38.35 o
 -12   3   9       2770.15       2728.89        63.19 o
 -11   3   9       3690.15       3628.16        68.33 o
 -10   3   9       5132.78       5220.95        86.92 o
  -9   3   9       4057.31       4028.40        62.71 o
  -8   3   9       6239.07       6128.30        83.44 o
  -7   3   9       6742.82       6695.89        81.45 o
  -6   3   9        300.44        306.39        15.78 o
  -5   3   9       1539.94       1532.79        46.19 o
  -4   3   9         22.05         18.89         7.66 o
  -3   3   9        265.70        251.86        16.83 o
  -2   3   9       5073.62       4746.39        64.60 o
  -1   3   9       1708.15       1677.36        32.83 o
   0   3   9       9495.33       9322.22       108.66 o
   1   3   9       2084.58       2112.25        53.32 o
   2   3   9      10980.61      10996.69       140.00 o
   3   3   9       2674.21       2694.18        72.81 o
   4   3   9        747.48        801.02        25.43 o
   5   3   9       1676.10       1634.47        44.87 o
   6   3   9       3234.99       3243.50        69.68 o
   7   3   9        245.91        250.58        22.55 o
   8   3   9         58.92         60.73        15.34 o
   9   3   9        633.31        728.73        70.70 o
  10   3   9       1068.27        926.07        54.48 o
 -15   4   9        316.36        317.00        44.37 o
 -14   4   9         11.82          0.00        18.35 o
 -13   4   9       1808.95       1938.49       110.36 o
 -12   4   9        759.02        791.20        85.74 o
 -11   4   9       4898.69       4968.13       176.15 o
 -10   4   9       1796.98       1684.75        48.78 o
  -9   4   9       5166.87       5241.44       103.10 o
  -8   4   9        232.48        221.64        25.23 o
  -7   4   9       1015.72        985.58        30.89 o
  -6   4   9       2837.68       2758.81        56.46 o
  -5   4   9       5759.86       5673.90        84.26 o
  -4   4   9        396.73        328.83        18.58 o
  -3   4   9       7277.53       7142.89       100.14 o
  -2   4   9       3399.32       3495.78        59.01 o
  -1   4   9       8391.36       7999.22       109.56 o
   0   4   9        122.23        113.53        12.15 o
   1   4   9       4912.76       4804.86        74.77 o
   2   4   9       1284.94       1358.10        39.07 o
   3   4   9      12721.81      12965.76       168.44 o
   4   4   9        389.00        398.96        25.38 o
   5   4   9        520.08        545.56        30.72 o
   6   4   9        354.41        389.25        67.64 o
   7   4   9       1034.69       1075.27        42.79 o
   8   4   9         14.66         19.65        14.93 o
   9   4   9        695.64        695.46        60.18 o
 -14   5   9         74.74         48.49        35.23 o
 -13   5   9       2182.54       2329.52        93.17 o
 -12   5   9        502.02        669.80        88.29 o
 -11   5   9         16.85          2.55        28.01 o
 -10   5   9        573.40        661.29        54.75 o
  -9   5   9         19.90         23.95        11.73 o
  -8   5   9       2939.93       3005.26        72.17 o
  -7   5   9       1202.86       1180.66        38.35 o
  -6   5   9       2143.83       2139.68        50.66 o
  -5   5   9        435.32        499.45        24.99 o
  -4   5   9          7.35          7.95         7.35 o
  -3   5   9        414.87        360.44        25.08 o
  -2   5   9       4494.13       4263.35        70.42 o
  -1   5   9         88.77         71.69        11.27 o
   0   5   9       1038.47       1025.16        30.06 o
   1   5   9       1518.29       1399.76        35.52 o
   2   5   9       3031.19       2962.40        58.19 o
   3   5   9       2130.80       2024.24        64.13 o
   4   5   9        480.28        493.04        38.22 o
   5   5   9       3446.84       3477.04       124.02 o
   6   5   9        818.48        824.05        50.91 o
   7   5   9       3176.16       3304.83        94.09 o
   8   5   9        171.76        168.27        27.72 o
 -13   6   9        505.88        474.88        51.57 o
 -12   6   9        104.76         89.99        42.45 o
 -11   6   9         42.28         28.86        33.11 o
 -10   6   9        866.47        880.33        97.63 o
  -9   6   9        567.82        569.76        81.07 o
  -8   6   9       1727.54       1786.17       116.06 o
  -7   6   9       1895.80       1929.78        51.39 o
  -6   6   9      11252.92      11072.66       168.17 o
  -5   6   9       3421.89       3404.45        71.77 o
  -4   6   9       9529.66       9142.58       128.57 o
  -3   6   9       2843.12       2859.26        61.13 o
  -2   6   9       8264.09       8346.93       119.41 o
  -1   6   9       1787.78       1820.53        43.40 o
   0   6   9       1069.67       1054.94        35.94 o
   1   6   9       1336.42       1316.19        42.87 o
   2   6   9        349.27        345.37        32.30 o
   3   6   9          9.72         17.76        17.79 o
   4   6   9        253.74        248.08        29.33 o
   5   6   9          4.39          0.00        14.44 o
   6   6   9        904.08        876.68        54.21 o
   7   6   9         15.33         17.49        18.45 o
 -11   7   9        776.93        602.74        89.99 o
 -10   7   9       1254.22       1254.71       128.19 o
  -9   7   9        379.02        421.07        75.55 o
  -8   7   9        435.55        355.70        67.91 o
  -7   7   9       2372.83       2372.40        69.40 o
  -6   7   9         33.09         45.07        16.09 o
  -5   7   9          0.68          0.00        10.43 o
  -4   7   9         16.61         19.27        10.21 o
  -3   7   9        100.03         92.45        14.37 o
  -2   7   9          8.44         10.56         9.69 o
  -1   7   9        449.87        468.79        40.31 o
   0   7   9        773.54        789.06        40.55 o
   1   7   9         84.93         83.55        19.92 o
   2   7   9       1001.65       1140.02        56.36 o
   3   7   9        204.38        248.18        30.54 o
   4   7   9       3830.40       3802.11       102.92 o
   5   7   9        409.52        455.52        55.71 o
  -8   8   9       1269.36       1326.02       131.58 o
  -7   8   9       1449.77       1552.49        78.69 o
  -6   8   9        211.29        219.30        27.71 o
  -5   8   9       2199.74       2220.04        71.98 o
  -4   8   9       1027.12        955.35        42.52 o
  -3   8   9       2406.77       2340.28        63.27 o
  -2   8   9        428.45        436.80        32.06 o
  -1   8   9       1353.33       1312.40        48.39 o
   0   8   9       2263.39       2426.05       110.21 o
   1   8   9       1452.03       1535.06        63.05 o
 -16   0  10        600.91        663.86        68.76 o
 -14   0  10        864.79        855.25        38.94 o
 -12   0  10          1.50          0.00         8.32 o
 -10   0  10       1127.68       1162.57        44.72 o
  -8   0  10      24151.46      23703.71       795.44 o
  -6   0  10       7364.52       7200.47       120.28 o
  -4   0  10      55010.35      55831.38       791.52 o
  -2   0  10        315.87        284.87        17.68 o
   0   0  10       4974.47       5111.43        93.44 o
   2   0  10        136.56        156.91        16.97 o
   4   0  10        475.62        446.81        42.35 o
   6   0  10        774.55        735.78        37.65 o
   8   0  10        779.66        704.61        73.86 o
  10   0  10        324.70        319.20        56.88 o
 -17   1  10        912.68        725.83        81.50 o
 -16   1  10        707.55        710.62        45.75 o
 -15   1  10        649.03        614.92        34.69 o
 -14   1  10        942.21        972.82        33.17 o
 -13   1  10        203.53        192.88        15.51 o
 -12   1  10       3093.48       3088.79        51.58 o
 -11   1  10        267.12        262.96        17.00 o
 -10   1  10        222.27        212.04        15.07 o
  -9   1  10       3219.50       3203.98        87.98 o
  -8   1  10        107.32        104.01        13.72 o
  -7   1  10       1979.63       1964.09        41.28 o
  -6   1  10        396.07        433.02        17.13 o
  -5   1  10       1798.76       1915.01        31.18 o
  -4   1  10       1879.70       1911.41        31.29 o
  -3   1  10      10427.11      10441.16       128.63 o
  -2   1  10       5911.70       5989.72        73.69 o
  -1   1  10        313.23        316.94        13.24 o
   0   1  10       2904.50       2891.66        43.44 o
   1   1  10        152.93        139.75        12.84 o
   2   1  10       4292.96       4274.38        59.83 o
   3   1  10       6131.91       5954.02        79.41 o
   4   1  10       5897.43       5953.79        94.51 o
   5   1  10       4831.01       5016.15        76.78 o
   6   1  10       3640.95       3585.52        87.00 o
   7   1  10       4632.68       4701.77        88.23 o
   8   1  10       1597.22       1431.89        65.43 o
   9   1  10       1635.11       1598.47        72.51 o
  10   1  10       1068.35       1068.46        70.16 o
 -16   2  10        736.70        718.02       115.69 o
 -15   2  10          4.82          0.00        14.20 o
 -14   2  10       2896.77       2902.99        67.44 o
 -13   2  10       1067.53       1057.63        31.96 o
 -12   2  10       1908.75       1854.73        39.67 o
 -11   2  10       4529.23       4395.32        68.59 o
 -10   2  10       2698.00       2651.99        52.97 o
  -9   2  10       7070.73       6727.09        94.36 o
  -8   2  10       3813.52       3745.10        60.39 o
  -7   2  10       3798.36       3723.06        65.17 o
  -6   2  10         95.47        100.40        12.50 o
  -5   2  10       7411.56       7252.43        95.30 o
  -4   2  10       2619.93       2510.46        35.78 o
  -3   2  10       8847.00       8903.07        88.50 o
  -2   2  10       3025.60       2987.17        43.54 o
  -1   2  10       9457.69       9344.34       100.50 o
   0   2  10        142.54        155.19        10.54 o
   1   2  10       4591.54       4389.36        66.36 o
   2   2  10       3442.46       3258.71        57.78 o
   3   2  10       1946.06       1834.09        57.94 o
   4   2  10       1303.10       1211.95        60.20 o
   5   2  10       1217.06       1231.08        38.04 o
   6   2  10         21.24         10.50         9.68 o
   7   2  10        177.08        203.10        28.12 o
   8   2  10       1345.47       1298.96        47.05 o
   9   2  10        308.90        290.37        36.86 o
  10   2  10       1618.58       1518.39       138.37 o
 -16   3  10          5.17         12.50        21.22 o
 -15   3  10       1302.20       1321.65       134.13 o
 -14   3  10        258.69        282.07        62.82 o
 -13   3  10       5401.07       5440.58       119.88 o
 -12   3  10       2615.25       2787.42        83.20 o
 -11   3  10       2433.31       2581.95        54.83 o
 -10   3  10       2885.25       2655.75        54.21 o
  -9   3  10       6420.25       6145.52       105.62 o
  -8   3  10       1215.49       1271.25        32.39 o
  -7   3  10        144.17        147.32        12.86 o
  -6   3  10        206.88        195.17        15.32 o
  -5   3  10        133.33        135.00        12.19 o
  -4   3  10         86.99         80.54        10.34 o
  -3   3  10      28302.69      27995.71       323.65 o
  -2   3  10       1992.21       1885.84        39.21 o
  -1   3  10       8017.86       7782.06       102.70 o
   0   3  10       1601.73       1643.35        31.15 o
   1   3  10      18537.09      18329.86       219.56 o
   2   3  10        400.38        400.50        19.74 o
   3   3  10       3289.84       3274.97        57.62 o
   4   3  10        485.71        421.22        36.64 o
   5   3  10       2257.88       2267.93        55.25 o
   6   3  10          0.45          4.33        10.52 o
   7   3  10        670.13        642.87        40.01 o
   8   3  10        248.07        293.32        26.02 o
   9   3  10       1001.61        897.72        59.92 o
 -15   4  10         58.00         81.12        30.14 o
 -14   4  10       3207.91       3249.78       113.43 o
 -13   4  10         40.01         48.81        22.81 o
 -12   4  10       3332.12       3295.52       157.90 o
 -11   4  10        757.40        755.40        39.85 o
 -10   4  10      10026.67       9885.77       180.30 o
  -9   4  10       1268.68       1272.66        42.39 o
  -8   4  10       1599.42       1635.43        42.21 o
  -7   4  10       6508.45       6549.76       106.17 o
  -6   4  10      10999.91      11092.81       161.76 o
  -5   4  10       8737.27       8658.26       118.70 o
  -4   4  10       1109.78       1109.86        30.63 o
  -3   4  10       1792.44       1663.41        49.78 o
  -2   4  10      10684.21      10350.61       136.68 o
  -1   4  10         29.61         23.92         9.27 o
   0   4  10       2844.01       2820.40        52.89 o
   1   4  10        584.97        561.28        24.74 o
   2   4  10       9731.25       9637.06       148.10 o
   3   4  10        753.95        728.97        42.62 o
   4   4  10        559.96        573.51        39.28 o
   5   4  10        532.64        600.67        41.50 o
   6   4  10        226.60        182.13        25.10 o
   7   4  10         73.16         53.11        18.87 o
   8   4  10       1928.64       1979.05        70.86 o
 -14   5  10       2450.53       2520.94       158.32 o
 -13   5  10        676.41        801.56       135.40 o
 -12   5  10         71.77         56.03        35.65 o
 -11   5  10       1232.73       1204.62       112.06 o
 -10   5  10          4.72          0.00        12.15 o
  -9   5  10       2970.11       2973.48        73.34 o
  -8   5  10        577.48        489.85        27.13 o
  -7   5  10       1125.29       1078.91        35.81 o
  -6   5  10         14.12         12.98         9.43 o
  -5   5  10          1.71          0.00         7.67 o
  -4   5  10       1122.19       1083.32        32.19 o
  -3   5  10       3458.57       3360.97        61.19 o
  -2   5  10        894.59        903.70        29.90 o
  -1   5  10       1265.51       1268.99        34.79 o
   0   5  10       1386.69       1391.56        36.61 o
   1   5  10       2922.93       3024.26        72.03 o
   2   5  10       6405.99       6374.57       114.49 o
   3   5  10       1224.16       1192.81        50.95 o
   4   5  10       9569.33       9369.44       180.04 o
   5   5  10        270.99        242.15        29.56 o
   6   5  10       8479.42       8672.07       175.88 o
   7   5  10         28.94         14.04        17.46 o
 -13   6  10        113.56        153.21        33.03 o
 -12   6  10        248.51        202.89        56.03 o
 -11   6  10       3131.92       3342.21       173.18 o
 -10   6  10        548.72        519.54        78.95 o
  -9   6  10       7216.49       7276.40       291.60 o
  -8   6  10       2213.53       2218.16       145.69 o
  -7   6  10      13742.01      13940.75       213.08 o
  -6   6  10        563.83        597.76        40.68 o
  -5   6  10      10419.10      10488.14       145.20 o
  -4   6  10       6172.41       6161.35        96.87 o
  -3   6  10       8037.01       8117.19       133.51 o
  -2   6  10        417.17        424.66        24.96 o
  -1   6  10       2238.09       2225.53        50.73 o
   0   6  10        269.42        320.32        26.05 o
   1   6  10         14.93         23.26        12.08 o
   2   6  10         36.97         41.61        16.92 o
   3   6  10        195.35        196.33        27.04 o
   4   6  10          9.73         16.36        17.58 o
   5   6  10        659.99        579.11        44.33 o
   6   6  10         11.17          0.00        17.19 o
 -10   7  10        205.32        147.71        51.78 o
  -9   7  10         36.01         11.04        33.11 o
  -8   7  10        723.22        700.68        47.56 o
  -7   7  10        223.62        223.27        25.52 o
  -6   7  10        672.97        604.08        40.31 o
  -5   7  10       1344.64       1369.37        46.92 o
  -4   7  10         11.31          5.78        10.28 o
  -3   7  10        180.68        187.08        18.50 o
  -2   7  10        161.27        154.95        20.23 o
  -1   7  10       2710.44       2780.08        86.83 o
   0   7  10        259.45        247.59        27.01 o
   1   7  10       2922.33       3137.55        88.75 o
   2   7  10        781.02        838.09        65.78 o
   3   7  10       4286.31       4329.88       251.80 o
   4   7  10       1465.97       1519.83        73.37 o
  -7   8  10          0.40         13.33        16.70 o
  -6   8  10       2768.42       2880.87        85.75 o
  -5   8  10         23.14         30.08        19.12 o
  -4   8  10       4951.09       4855.40        99.72 o
  -3   8  10         10.66         27.81        15.03 o
  -2   8  10       1164.38       1176.05        49.44 o
  -1   8  10       1333.21       1444.76        73.61 o
   0   8  10        736.19        690.35        47.63 o
 -17   0  11        110.71        145.17        37.35 o
 -15   0  11         71.13         49.59        16.91 o
 -13   0  11       2934.40       2965.90       159.13 o
 -11   0  11       1283.49       1342.04        51.01 o
  -9   0  11      24250.78      24200.72       443.88 o
  -7   0  11      16560.51      17122.50       322.32 o
  -5   0  11      12401.45      12347.62       193.62 o
  -3   0  11       1083.63       1019.38        31.97 o
  -1   0  11       1313.64       1391.58        38.51 o
   1   0  11      11330.88      12075.45       195.63 o
   3   0  11       1501.83       1538.84        59.77 o
   5   0  11        552.26        578.22        33.75 o
   7   0  11         11.11         12.73        24.62 o
   9   0  11          8.77          0.00        24.62 o
 -17   1  11        559.09        595.10        73.01 o
 -16   1  11        780.82        801.33        66.84 o
 -15   1  11        289.71        233.55        21.96 o
 -14   1  11       1180.93       1248.33        60.53 o
 -13   1  11         79.81         95.06        12.73 o
 -12   1  11       1229.27       1231.86        32.90 o
 -11   1  11        186.40        203.54        15.59 o
 -10   1  11       5362.22       5421.61        89.01 o
  -9   1  11         41.79         43.55        13.92 o
  -8   1  11        954.32        988.95        29.90 o
  -7   1  11       2211.68       2225.51        40.93 o
  -6   1  11          7.51         25.56         6.90 o
  -5   1  11       4539.29       4610.40        75.80 o
  -4   1  11       1254.10       1282.64        36.67 o
  -3   1  11       5975.43       5802.55        72.93 o
  -2   1  11       1384.71       1394.16        33.90 o
  -1   1  11       6662.66       6670.67        82.83 o
   0   1  11        424.46        450.77        17.32 o
   1   1  11       4928.58       4888.32        66.70 o
   2   1  11       8720.17       8643.04       114.52 o
   3   1  11       3680.94       3743.16        85.09 o
   4   1  11       2542.31       2634.86        49.85 o
   5   1  11       1429.90       1421.39        34.74 o
   6   1  11       4575.37       4694.00        87.70 o
   7   1  11        896.83        906.04        43.32 o
   8   1  11        664.02        693.52        53.52 o
   9   1  11         95.07        127.97        28.14 o
 -16   2  11        980.43       1108.49        67.68 o
 -15   2  11       2577.87       2450.31        83.36 o
 -14   2  11       4768.25       4790.56       145.32 o
 -13   2  11        610.49        539.83        26.54 o
 -12   2  11       3145.66       3241.51        71.26 o
 -11   2  11         81.93         68.23        13.48 o
 -10   2  11       1147.21       1172.65        34.07 o
  -9   2  11         25.90         22.44         8.03 o
  -8   2  11       3452.65       3413.22        63.68 o
  -7   2  11         18.31         24.30        12.50 o
  -6   2  11       5792.49       5722.16        96.80 o
  -5   2  11          7.08          2.76         5.93 o
  -4   2  11       6249.59       6245.56        77.68 o
  -3   2  11       1564.94       1449.46        37.64 o
  -2   2  11       2334.34       2323.43        37.94 o
  -1   2  11       3240.09       3209.70        48.27 o
   0   2  11       3360.89       3288.50        68.70 o
   1   2  11      11280.29      11026.62       141.01 o
   2   2  11          1.48          2.56         7.90 o
   3   2  11        833.39        812.85        25.69 o
   4   2  11        242.49        220.88        16.19 o
   5   2  11        141.80        155.93        16.73 o
   6   2  11       2102.01       2221.62        55.63 o
   7   2  11        567.66        544.35        31.81 o
   8   2  11       2792.60       2727.73       104.42 o
   9   2  11        674.44        716.89       131.58 o
 -16   3  11        148.86        170.87        34.93 o
 -15   3  11         26.44         40.46        21.61 o
 -14   3  11       3794.03       3971.93       177.85 o
 -13   3  11        266.28        366.73        59.42 o
 -12   3  11       1580.89       1631.88        67.29 o
 -11   3  11        461.45        425.93        28.26 o
 -10   3  11       4024.21       3934.50        84.51 o
  -9   3  11          1.15          0.66         7.94 o
  -8   3  11         48.14         64.31        10.65 o
  -7   3  11        165.72        179.22        15.38 o
  -6   3  11       1001.89       1049.56        31.61 o
  -5   3  11       3023.66       2917.13        52.70 o
  -4   3  11      16302.05      15904.82       195.57 o
  -3   3  11       2914.95       2801.97        58.97 o
  -2   3  11       9264.99       9145.96       122.83 o
  -1   3  11       7170.11       6857.62        98.22 o
   0   3  11      15604.48      15119.01       188.75 o
   1   3  11        662.77        627.30        30.55 o
   2   3  11       5145.57       5212.74        90.11 o
   3   3  11        466.53        497.90        27.80 o
   4   3  11       3519.31       3493.32       110.16 o
   5   3  11         21.09         11.97        10.84 o
   6   3  11        745.81        730.80        35.03 o
   7   3  11         63.94         75.37        16.60 o
   8   3  11        848.56        881.95        52.44 o
 -15   4  11       4186.19       4434.73       329.81 o
 -14   4  11         57.76         73.81        26.59 o
 -13   4  11       1749.28       1757.27       114.60 o
 -12   4  11        202.07        178.27        47.54 o
 -11   4  11       4425.77       4679.46       104.20 o
 -10   4  11       1471.93       1476.83        51.35 o
  -9   4  11       2624.37       2585.08       105.02 o
  -8   4  11       5382.32       5323.52        92.40 o
  -7   4  11       3265.04       3433.54        67.86 o
  -6   4  11       7311.29       7271.98       116.41 o
  -5   4  11        765.00        721.55        27.47 o
  -4   4  11       1049.89       1107.40        31.50 o
  -3   4  11      11023.91      10261.13       137.47 o
  -2   4  11       1081.33       1029.67        30.74 o
  -1   4  11       3940.71       3921.50        67.27 o
   0   4  11         93.66         66.49        11.17 o
   1   4  11       3324.47       3224.17        59.85 o
   2   4  11         19.77          9.91         9.86 o
   3   4  11         78.14         87.10        18.61 o
   4   4  11        966.09       1018.01        49.01 o
   5   4  11        104.60         68.45        19.00 o
   6   4  11        262.01        207.94        27.59 o
   7   4  11       3206.39       3268.51        92.42 o
   8   4  11         15.90         21.11        17.06 o
 -14   5  11       1040.51       1122.68        72.18 o
 -13   5  11        116.82        146.01        50.09 o
 -12   5  11        759.72        870.15        99.32 o
 -11   5  11        264.44        252.13        55.18 o
 -10   5  11        260.14        292.20        30.57 o
  -9   5  11          5.44          2.92        10.62 o
  -8   5  11         18.43          5.24         9.11 o
  -7   5  11        592.64        613.04        30.16 o
  -6   5  11        380.11        396.23        25.96 o
  -5   5  11          4.66         24.57         9.54 o
  -4   5  11       1824.19       1786.90        43.08 o
  -3   5  11       1197.08       1207.27        34.81 o
  -2   5  11       3735.00       3755.16        67.44 o
  -1   5  11       2088.56       2120.17        47.32 o
   0   5  11       5052.87       4930.24        81.50 o
   1   5  11      11264.92      11239.29       214.57 o
   2   5  11         17.18          0.00        12.28 o
   3   5  11       7532.52       7679.33       155.67 o
   4   5  11        210.98        196.20        27.33 o
   5   5  11      11394.63      11759.07       219.55 o
   6   5  11        129.28        171.61        26.05 o
 -12   6  11       2389.80       2515.36       153.66 o
 -11   6  11        115.51        106.96        46.69 o
 -10   6  11       6278.55       6636.03       265.71 o
  -9   6  11       1791.88       1877.11        71.14 o
  -8   6  11       9105.17       9046.65       168.83 o
  -7   6  11       3622.47       3674.74        89.24 o
  -6   6  11      14280.69      14130.01       208.25 o
  -5   6  11        897.13        939.33        45.63 o
  -4   6  11       5542.17       5543.71        91.14 o
  -3   6  11          3.08          6.03        13.57 o
  -2   6  11       3931.26       3862.24        71.18 o
  -1   6  11         23.35         13.56        11.29 o
   0   6  11        204.28        158.98        20.18 o
   1   6  11        129.29        110.33        23.82 o
   2   6  11          4.10          4.77        15.42 o
   3   6  11         77.64         90.22        25.47 o
   4   6  11        474.69        496.85        41.81 o
   5   6  11         88.17         95.07        24.44 o
 -10   7  11         22.42          6.79        33.96 o
  -9   7  11         38.38         54.33        39.90 o
  -8   7  11         18.30         16.84        14.16 o
  -7   7  11          6.20          7.50        14.07 o
  -6   7  11        541.07        475.53        48.99 o
  -5   7  11        807.97        780.34        46.69 o
  -4   7  11       1441.70       1452.07        43.42 o
  -3   7  11          4.96         23.47        11.37 o
  -2   7  11       3184.66       3285.75        76.81 o
  -1   7  11          1.94          8.97        13.91 o
   0   7  11       2553.38       2620.55        80.63 o
   1   7  11       2269.15       2184.43        74.79 o
   2   7  11       6013.19       6138.70       197.26 o
  -4   8  11        159.17        142.31        21.93 o
  -3   8  11       2556.88       2509.35        68.89 o
 -14   0  12       5236.34       5166.85       109.90 o
 -12   0  12       5423.75       5296.80       108.24 o
 -10   0  12      24865.25      24456.79       452.29 o
  -8   0  12      18003.85      18481.62       349.34 o
  -6   0  12      11791.59      11504.71       184.28 o
  -4   0  12        202.85        176.28        16.07 o
  -2   0  12       1977.14       1811.27        46.83 o
   0   0  12       9401.42       9696.42       163.04 o
   2   0  12       6989.82       7004.07       128.28 o
   4   0  12       2658.63       2614.45        77.25 o
   6   0  12       1827.39       1745.39       100.17 o
   8   0  12       2349.46       2132.50       118.85 o
 -17   1  12        727.88        741.96        78.10 o
 -16   1  12         78.39         79.53        24.27 o
 -15   1  12       1319.33       1401.84        45.64 o
 -14   1  12        152.26        126.74        20.59 o
 -13   1  12       1367.10       1388.79        46.78 o
 -12   1  12         56.05         43.80        10.75 o
 -11   1  12       4114.28       4203.22        69.37 o
 -10   1  12         36.82         49.78        13.11 o
  -9   1  12       1064.76       1052.52        32.20 o
  -8   1  12       3537.93       3544.50        65.54 o
  -7   1  12       4544.00       4452.69        67.94 o
  -6   1  12       7779.84       7770.07       104.36 o
  -5   1  12        401.51        370.42        20.77 o
  -4   1  12       3220.20       3194.16        47.50 o
  -3   1  12       2151.44       2081.44        35.87 o
  -2   1  12      12147.38      11998.54       136.76 o
  -1   1  12       5134.59       5055.59        68.45 o
   0   1  12       6567.40       6359.40        89.22 o
   1   1  12       7034.76       7035.10        97.68 o
   2   1  12       2619.25       2615.39        48.68 o
   3   1  12      10216.00      10292.64       135.74 o
   4   1  12        260.31        269.97        17.62 o
   5   1  12       4932.11       4924.47       128.17 o
   6   1  12       1603.81       1572.25        82.05 o
   7   1  12        343.84        470.46        90.83 o
   8   1  12         18.03          0.00        17.13 o
 -16   2  12        413.68        440.79        48.10 o
 -15   2  12       2872.63       3084.00       107.27 o
 -14   2  12         13.62         26.22        18.90 o
 -13   2  12       2828.64       2945.79        67.26 o
 -12   2  12         33.51         25.56        10.52 o
 -11   2  12       4735.34       4819.37        85.03 o
 -10   2  12       1528.93       1499.64        40.09 o
  -9   2  12       8073.13       7962.01       122.67 o
  -8   2  12        392.86        376.09        23.89 o
  -7   2  12       1614.77       1638.78        40.05 o
  -6   2  12        450.00        479.71        24.00 o
  -5   2  12       1032.86       1036.88        28.20 o
  -4   2  12       1703.05       1705.43        44.05 o
  -3   2  12        842.64        859.76        21.41 o
  -2   2  12       6237.19       6119.29        78.76 o
  -1   2  12        526.08        539.86        20.46 o
   0   2  12       3228.71       3107.57        53.55 o
   1   2  12        475.69        432.12        30.90 o
   2   2  12        867.77        862.63        27.29 o
   3   2  12       1571.09       1584.11        37.80 o
   4   2  12          3.31          9.10         9.03 o
   5   2  12       5022.16       4936.18        92.19 o
   6   2  12         31.10         17.73        12.71 o
   7   2  12       3719.82       3586.61        86.78 o
   8   2  12        812.59        889.45       132.86 o
 -16   3  12        303.78        328.35        45.20 o
 -15   3  12       1252.50       1438.73        74.37 o
 -14   3  12         67.65         67.23        23.25 o
 -13   3  12        829.88        885.96        62.02 o
 -12   3  12        133.93        149.08        20.39 o
 -11   3  12       2898.98       2928.21       119.59 o
 -10   3  12        329.39        319.26        24.74 o
  -9   3  12       1605.28       1532.82        47.19 o
  -8   3  12       2922.80       2977.89        75.36 o
  -7   3  12       4691.58       4707.92        82.65 o
  -6   3  12      10481.66      10445.39       153.24 o
  -5   3  12       6566.43       6539.31        95.53 o
  -4   3  12       6578.88       6484.88        94.92 o
  -3   3  12       9807.61       9692.89       130.30 o
  -2   3  12       7622.22       7339.88       105.01 o
  -1   3  12       6904.67       6643.55        99.11 o
   0   3  12       2681.46       2514.15        57.15 o
   1   3  12       1308.66       1267.32        48.03 o
   2   3  12       1333.75       1379.17        41.47 o
   3   3  12        760.94        705.21        36.99 o
   4   3  12         90.61         72.60        16.70 o
   5   3  12        705.50        653.27        41.72 o
   6   3  12        507.92        488.61        37.50 o
   7   3  12        846.37        783.94        79.53 o
   8   3  12         18.09         11.81        24.48 o
 -15   4  12        272.07        318.12        44.59 o
 -14   4  12       1314.22       1381.90        75.03 o
 -13   4  12         51.39         54.33        33.96 o
 -12   4  12       2803.46       2669.71        86.00 o
 -11   4  12       1281.03       1358.22        55.87 o
 -10   4  12        117.43         84.49        15.76 o
  -9   4  12        695.30        718.86        34.05 o
  -8   4  12       2301.40       2287.81        53.31 o
  -7   4  12       1241.50       1290.54        38.66 o
  -6   4  12        744.77        736.10        29.83 o
  -5   4  12        220.99        196.25        16.23 o
  -4   4  12       2671.77       2522.84        51.43 o
  -3   4  12        931.76        968.76        30.73 o
  -2   4  12       1832.23       1814.19        42.76 o
  -1   4  12       1430.88       1425.92        37.71 o
   0   4  12        528.04        559.41        26.93 o
   1   4  12        283.30        245.81        21.49 o
   2   4  12         31.79         16.39        11.05 o
   3   4  12         39.24         49.49        15.86 o
   4   4  12        423.28        380.60        33.72 o
   5   4  12       1091.61       1062.70        94.08 o
   6   4  12       2960.29       2898.78        85.90 o
   7   4  12         19.53         32.63        18.31 o
 -14   5  12          4.87          0.00        28.86 o
 -13   5  12        151.52        170.63        56.03 o
 -12   5  12        291.40        340.42        68.76 o
 -11   5  12        628.04        660.30        44.88 o
 -10   5  12         10.19         17.21        20.80 o
  -9   5  12          9.14         16.04        12.18 o
  -8   5  12        520.21        499.28        32.72 o
  -7   5  12        612.15        595.10        30.41 o
  -6   5  12          1.25          0.00         9.75 o
  -5   5  12       5661.22       5679.76        91.34 o
  -4   5  12       1158.64       1131.44        34.99 o
  -3   5  12       2661.76       2576.93        54.47 o
  -2   5  12       1727.46       1647.65        42.34 o
  -1   5  12        693.13        684.04        30.98 o
   0   5  12      10079.58      10163.65       159.58 o
   1   5  12        241.97        229.05        21.81 o
   2   5  12       2732.69       2674.56        79.18 o
   3   5  12         53.91         55.48        19.95 o
   4   5  12       7844.59       8034.15       165.73 o
   5   5  12         23.18          8.69        17.78 o
 -12   6  12        434.26        382.86        72.16 o
 -11   6  12       3654.04       4034.93       199.50 o
 -10   6  12       1018.50       1073.30       107.81 o
  -9   6  12       5135.63       5030.05       135.15 o
  -8   6  12       1248.86       1220.44        50.24 o
  -7   6  12       7277.19       7299.10       145.24 o
  -6   6  12        484.58        528.43        51.32 o
  -5   6  12       1184.75       1225.00        41.77 o
  -4   6  12        252.84        211.95        19.66 o
  -3   6  12        594.69        595.57        30.91 o
  -2   6  12          3.97          0.85        10.14 o
  -1   6  12        790.98        764.60        35.83 o
   0   6  12        215.62        218.04        24.47 o
   1   6  12         22.82         36.54        17.60 o
   2   6  12        703.46        631.65        45.82 o
   3   6  12        799.04        718.57        49.66 o
   4   6  12        155.84        152.34        39.31 o
  -9   7  12        364.95        375.56        50.72 o
  -8   7  12         19.62          4.65        20.71 o
  -7   7  12       1005.31        840.63        45.60 o
  -6   7  12       1578.12       1609.42        60.00 o
  -5   7  12        740.30        685.52        39.15 o
  -4   7  12        113.48        126.16        20.39 o
  -3   7  12       2514.17       2527.88        67.43 o
  -2   7  12        943.48        977.21        47.51 o
  -1   7  12       3530.76       3467.19       158.32 o
   0   7  12        763.22        695.66        59.52 o
   1   7  12       3237.90       3324.07        96.21 o
 -15   0  13       4471.74       4611.36       121.85 o
 -13   0  13       5623.67       5592.82       172.31 o
 -11   0  13      17562.47      18235.99       597.22 o
  -9   0  13       8193.62       8480.82       182.12 o
  -7   0  13       8160.70       8529.75       145.31 o
  -5   0  13        302.51        349.82        23.31 o
  -3   0  13       3339.82       3387.64        72.39 o
  -1   0  13       2988.26       2970.66        67.50 o
   1   0  13       8907.49       9160.12       189.30 o
   3   0  13       2876.28       2981.46       128.61 o
   5   0  13       7129.42       6909.35       157.46 o
   7   0  13        315.35        348.91        55.18 o
 -16   1  13        447.00        502.58        60.43 o
 -15   1  13         60.81         39.15        16.25 o
 -14   1  13        156.18        183.54        18.44 o
 -13   1  13          7.12          4.21         9.23 o
 -12   1  13       2702.30       2726.23        66.31 o
 -11   1  13       2285.87       2257.71        51.68 o
 -10   1  13        675.84        659.89        28.68 o
  -9   1  13        525.44        498.71        26.41 o
  -8   1  13       1105.62       1214.38        35.39 o
  -7   1  13       4151.71       4140.98        65.96 o
  -6   1  13        468.80        453.68        20.16 o
  -5   1  13       6389.12       6435.10        98.59 o
  -4   1  13        946.56        943.13        23.58 o
  -3   1  13       9497.80       9467.31       112.83 o
  -2   1  13      12277.79      12135.30       152.18 o
  -1   1  13       3543.81       3512.07        58.03 o
   0   1  13       9916.87       9753.95       128.09 o
   1   1  13       4110.88       4168.92        79.11 o
   2   1  13      16359.02      16706.83       205.91 o
   3   1  13       1707.82       1700.31        39.18 o
   4   1  13        926.90        977.43        35.66 o
   5   1  13        512.41        536.85        32.81 o
   6   1  13       1783.73       1810.15        95.70 o
   7   1  13         55.80         61.22        23.32 o
   8   1  13        281.75        324.52        41.12 o
 -16   2  13       1877.40       1971.00        86.99 o
 -15   2  13        134.22        145.04        59.00 o
 -14   2  13       3744.02       3722.91        90.38 o
 -13   2  13         78.24         60.65        18.56 o
 -12   2  13       3893.74       3840.43        74.61 o
 -11   2  13       2601.50       2610.38        57.69 o
 -10   2  13       3017.67       3083.61        63.55 o
  -9   2  13       3916.23       3793.62        82.51 o
  -8   2  13        826.22        810.23        28.73 o
  -7   2  13        572.85        653.09        27.00 o
  -6   2  13       2339.50       2355.20        50.93 o
  -5   2  13        131.24        155.29        14.51 o
  -4   2  13       1419.80       1371.20        34.24 o
  -3   2  13       1411.46       1344.56        33.99 o
  -2   2  13          5.81          8.19         7.36 o
  -1   2  13          8.04          4.72         6.63 o
   0   2  13       3133.75       3003.26        53.71 o
   1   2  13       2217.37       2239.30        46.88 o
   2   2  13       2545.74       2483.72        49.48 o
   3   2  13       1366.74       1359.31        35.89 o
   4   2  13       5731.86       5800.02       103.26 o
   5   2  13        272.41        241.89        21.63 o
   6   2  13       4805.38       4745.00       105.63 o
   7   2  13       1966.55       1943.82        90.05 o
 -15   3  13        175.52        115.63        30.18 o
 -14   3  13          7.44          0.00        28.01 o
 -13   3  13         26.80         11.39        15.70 o
 -12   3  13          2.28         14.71        28.86 o
 -11   3  13        631.40        619.16        33.75 o
 -10   3  13       2209.69       2183.84        97.94 o
  -9   3  13       1630.36       1679.75        44.33 o
  -8   3  13       5287.61       5232.66       104.62 o
  -7   3  13       6555.15       6566.04       115.55 o
  -6   3  13      11138.79      10996.16       161.85 o
  -5   3  13       6715.97       6826.20       100.53 o
  -4   3  13       9815.11       9753.44       132.66 o
  -3   3  13       6948.94       6702.33        99.19 o
  -2   3  13       3584.46       3511.12        63.13 o
  -1   3  13       3096.65       2904.30        56.41 o
   0   3  13       1466.13       1401.87        62.21 o
   1   3  13       2139.09       2067.99        52.71 o
   2   3  13        662.52        648.64        48.03 o
   3   3  13        134.28        106.06        19.07 o
   4   3  13        575.14        492.83        36.90 o
   5   3  13        192.68        180.92        24.76 o
   6   3  13        278.13        240.42        33.97 o
   7   3  13        177.32        167.07        30.12 o
 -14   4  13        180.63        240.25        56.88 o
 -13   4  13       1259.80       1281.03       101.87 o
 -12   4  13        817.21        711.12        43.90 o
 -11   4  13          4.05         14.90        13.87 o
 -10   4  13        119.95        149.17        47.96 o
  -9   4  13        255.09        267.14        44.23 o
  -8   4  13       1099.02       1073.87        36.36 o
  -7   4  13        283.33        257.31        20.88 o
  -6   4  13        482.65        453.64        36.88 o
  -5   4  13        528.17        515.29        26.32 o
  -4   4  13        215.08        217.39        17.95 o
  -3   4  13        586.59        604.67        51.55 o
  -2   4  13       4138.67       3853.72        69.30 o
  -1   4  13          0.69          0.00         7.90 o
   0   4  13        443.39        397.78        24.04 o
   1   4  13         51.20         51.78        13.96 o
   2   4  13          1.57          4.04        13.14 o
   3   4  13       7135.34       7196.34       312.95 o
   4   4  13         81.97         81.45        19.95 o
   5   4  13       2221.54       2285.78        75.32 o
   6   4  13         18.13         32.45        17.37 o
 -13   5  13       2545.78       2626.57       155.35 o
 -12   5  13         71.54         53.48        39.05 o
 -11   5  13        854.36        847.09        49.85 o
 -10   5  13        432.13        382.00        42.87 o
  -9   5  13       1462.63       1601.90        54.19 o
  -8   5  13       2043.68       2058.49        62.40 o
  -7   5  13         35.25         23.18        12.56 o
  -6   5  13       1773.05       1740.05        49.00 o
  -5   5  13       3134.57       3120.61        62.62 o
  -4   5  13       1469.20       1461.88        40.96 o
  -3   5  13        634.48        557.86        28.49 o
  -2   5  13        225.35        242.37        26.78 o
  -1   5  13       4814.89       4799.23       118.45 o
   0   5  13       2059.04       1994.81        49.31 o
   1   5  13       3087.96       3155.54       119.28 o
   2   5  13        203.79        209.26        28.26 o
   3   5  13       3827.29       3613.24       169.63 o
   4   5  13          5.21         10.21        17.31 o
 -11   6  13       1181.59       1079.83       118.85 o
 -10   6  13       1458.40       1418.27       188.46 o
  -9   6  13        230.60        236.93        26.62 o
  -8   6  13       1575.03       1571.46        56.61 o
  -7   6  13        317.22        265.16        27.50 o
  -6   6  13        145.82        138.32        22.06 o
  -5   6  13        426.06        437.76        51.83 o
  -4   6  13        159.94        167.43        19.47 o
  -3   6  13        522.78        504.50        32.07 o
  -2   6  13       2547.27       2470.20        56.80 o
  -1   6  13        350.41        354.69        30.08 o
   0   6  13       1531.16       1489.11        60.48 o
   1   6  13        246.02        297.12        57.03 o
   2   6  13       2523.25       2559.47       130.25 o
  -8   7  13       1494.67       1522.75        90.19 o
  -7   7  13        647.27        664.37        43.98 o
  -6   7  13       1528.50       1653.79        62.13 o
  -5   7  13         41.12         71.97        17.55 o
  -4   7  13       1994.72       2047.02        61.43 o
  -3   7  13        371.31        374.53        31.61 o
  -2   7  13       3474.69       3467.08        88.96 o
  -1   7  13        317.40        289.18        32.82 o
 -16   0  14       1464.28       1387.14        90.83 o
 -14   0  14       2589.76       2620.63        85.23 o
 -12   0  14       7566.53       7882.72       177.66 o
 -10   0  14       7427.17       7170.12       200.35 o
  -8   0  14        478.42        461.07        36.22 o
  -6   0  14         16.23         12.08         9.33 o
  -4   0  14      10057.16      10023.77       228.78 o
  -2   0  14       3128.41       3150.67        82.83 o
   0   0  14       6518.20       6877.97       233.03 o
   2   0  14        361.93        401.65        32.38 o
   4   0  14       1784.98       1734.27        62.72 o
   6   0  14          9.58         13.58        26.32 o
 -16   1  14         23.71          8.49        23.77 o
 -15   1  14        225.41        264.05        29.17 o
 -14   1  14          0.92          0.00         9.90 o
 -13   1  14        956.35        948.13        43.34 o
 -12   1  14       1113.60       1099.00        36.86 o
 -11   1  14        392.00        332.75        23.04 o
 -10   1  14       2274.96       2148.14        51.49 o
  -9   1  14       1296.54       1212.18        41.93 o
  -8   1  14       5747.98       5889.72        87.50 o
  -7   1  14        549.85        557.98        25.77 o
  -6   1  14       7717.68       7481.39       101.32 o
  -5   1  14        484.76        497.37        20.72 o
  -4   1  14       5508.52       5638.39        75.93 o
  -3   1  14       6624.19       6734.94        94.54 o
  -2   1  14        943.07        968.67        27.07 o
  -1   1  14       4011.15       4037.59        65.56 o
   0   1  14       2491.60       2503.15        48.42 o
   1   1  14       8541.01       8509.81       117.48 o
   2   1  14        967.05        958.23        31.50 o
   3   1  14       1155.86       1114.36        34.72 o
   4   1  14        159.67        160.28        19.82 o
   5   1  14       1026.44       1034.09        43.10 o
   6   1  14          1.18          6.50        16.78 o
   7   1  14        582.20        558.20        48.61 o
 -16   2  14        165.13        181.96        35.96 o
 -15   2  14       2191.44       2147.59        89.40 o
 -14   2  14        334.08        380.09        37.47 o
 -13   2  14        391.42        354.27        35.48 o
 -12   2  14        953.82        971.75        40.83 o
 -11   2  14        326.59        366.01        29.16 o
 -10   2  14       2185.81       2066.02        88.70 o
  -9   2  14       1150.84       1077.32        40.12 o
  -8   2  14         60.92         73.87        12.45 o
  -7   2  14       2309.97       2310.57        78.67 o
  -6   2  14        950.25        932.75        31.50 o
  -5   2  14        424.60        385.08        21.24 o
  -4   2  14        869.84        875.91        28.35 o
  -3   2  14        440.68        397.42        22.06 o
  -2   2  14          5.83          4.03         8.22 o
  -1   2  14       1002.98       1079.09        36.18 o
   0   2  14          0.17          8.29        10.73 o
   1   2  14       4059.16       3945.48        77.77 o
   2   2  14       2703.20       2658.46        87.61 o
   3   2  14       5610.89       5314.68       114.84 o
   4   2  14       1538.03       1456.78        85.74 o
   5   2  14       4501.92       4426.77       122.07 o
   6   2  14       1461.41       1487.54        65.27 o
 -15   3  14         16.79         36.32        23.77 o
 -14   3  14        317.16        358.25        61.97 o
 -13   3  14        697.42        666.03        48.75 o
 -12   3  14        187.25        206.72        28.40 o
 -11   3  14       3259.52       3274.90        96.22 o
 -10   3  14        524.70        527.90        35.33 o
  -9   3  14       8529.52       8659.00       135.95 o
  -8   3  14       3210.59       3147.49        65.74 o
  -7   3  14      10545.84      10745.17       160.88 o
  -6   3  14       3813.08       3727.04        73.20 o
  -5   3  14      17659.58      17499.94       218.79 o
  -4   3  14       2674.07       2684.01        55.15 o
  -3   3  14        698.96        709.30        37.82 o
  -2   3  14        269.26        257.19        19.13 o
  -1   3  14       1784.79       1589.51        84.45 o
   0   3  14        115.36        108.96        15.70 o
   1   3  14         64.52         59.85        13.99 o
   2   3  14        115.60         93.96        17.48 o
   3   3  14         24.04         26.53        14.82 o
   4   3  14          0.04          3.96        12.54 o
   5   3  14        668.54        652.53        44.33 o
 -14   4  14        896.33        976.26       106.96 o
 -13   4  14        987.42        955.04       101.87 o
 -12   4  14        417.61        338.65        52.63 o
 -11   4  14        159.23        123.10        23.65 o
 -10   4  14          5.43         21.14        26.74 o
  -9   4  14        408.42        371.14        48.58 o
  -8   4  14        161.51        155.55        28.43 o
  -7   4  14        718.72        682.53        40.31 o
  -6   4  14        122.96        123.51        19.73 o
  -5   4  14       1514.03       1475.20        40.10 o
  -4   4  14         82.26         69.17        12.46 o
  -3   4  14       2144.67       2067.05        81.93 o
  -2   4  14       1791.43       1643.01        50.56 o
  -1   4  14       1227.95       1240.83        37.73 o
   0   4  14       1832.03       1858.67        53.65 o
   1   4  14       2148.35       2102.50        58.02 o
   2   4  14       7495.55       7674.48       156.12 o
   3   4  14        141.04        166.44        25.24 o
   4   4  14       3952.65       3963.52       103.37 o
   5   4  14          2.93         23.40        17.09 o
 -13   5  14        129.25        133.28        50.94 o
 -12   5  14       1582.44       1756.42       127.34 o
 -11   5  14        586.75        645.26       139.22 o
 -10   5  14       5347.34       5606.05       145.43 o
  -9   5  14       2735.64       2819.36        76.65 o
  -8   5  14        809.03        885.52        44.04 o
  -7   5  14       1606.20       1630.14        71.78 o
  -6   5  14       3646.05       3439.10        86.31 o
  -5   5  14       3654.18       3639.37        72.12 o
  -4   5  14       2007.53       1945.69        48.94 o
  -3   5  14        513.87        455.80        27.28 o
  -2   5  14       4286.07       4192.96        77.49 o
  -1   5  14          0.05          0.23        10.81 o
   0   5  14       2227.80       2107.34        60.04 o
   1   5  14        462.90        493.57        40.76 o
   2   5  14       1198.28       1167.35        61.61 o
   3   5  14          6.25          0.00        15.21 o
 -10   6  14        988.10       1003.08        58.13 o
  -9   6  14        929.88        903.52        45.95 o
  -8   6  14          5.39          0.00        11.98 o
  -7   6  14        596.90        614.05        41.02 o
  -6   6  14         14.83          9.96        17.26 o
  -5   6  14       2447.11       2619.75        68.25 o
  -4   6  14       1104.07       1014.60        63.84 o
  -3   6  14       7097.94       7293.30       131.41 o
  -2   6  14        183.55        207.87        23.96 o
  -1   6  14       4795.20       4665.75       101.07 o
   0   6  14        457.63        471.55        40.59 o
   1   6  14       3418.19       3431.75       153.97 o
  -5   7  14       2183.10       2194.30        65.12 o
 -15   0  15       2598.63       2731.83       129.04 o
 -13   0  15        726.57        735.68        69.19 o
 -11   0  15       1132.81       1115.33       176.15 o
  -9   0  15        229.80        249.40        29.00 o
  -7   0  15       2307.04       2289.46        58.56 o
  -5   0  15      11398.88      11682.68       232.25 o
  -3   0  15       3879.03       3902.20        98.42 o
  -1   0  15       8861.31       9044.71       215.20 o
   1   0  15        225.44        217.54        29.71 o
   3   0  15       1188.01       1217.85        52.93 o
   5   0  15          1.68          0.00        22.07 o
 -16   1  15       2508.23       2466.12       129.04 o
 -15   1  15        223.48        233.99        37.14 o
 -14   1  15        350.27        361.34        30.54 o
 -13   1  15       1481.67       1440.83        57.28 o
 -12   1  15        297.94        312.32        24.10 o
 -11   1  15       2072.55       1956.18        50.71 o
 -10   1  15         55.16        114.42        16.54 o
  -9   1  15       6374.13       6190.14       105.24 o
  -8   1  15         41.51         44.17        10.43 o
  -7   1  15       2192.44       2189.56        50.39 o
  -6   1  15          1.37          1.62         7.52 o
  -5   1  15       2891.28       2910.55        76.83 o
  -4   1  15       1706.47       1717.37        39.69 o
  -3   1  15       2068.42       1995.69        42.18 o
  -2   1  15        499.77        476.60        30.26 o
  -1   1  15        751.36        708.63        26.47 o
   0   1  15       5981.11       5981.80        98.20 o
   1   1  15         77.20         72.15        11.85 o
   2   1  15          6.81         21.47         9.80 o
   3   1  15        104.32         90.30        13.99 o
   4   1  15         68.97         47.89        14.41 o
   5   1  15         38.49         42.23        21.59 o
 -15   2  15        157.12        163.82        31.20 o
 -14   2  15         32.95         21.84        31.41 o
 -13   2  15        124.75        133.53        24.26 o
 -12   2  15         64.07         57.67        17.39 o
 -11   2  15        131.64        151.06        25.02 o
 -10   2  15        281.80        246.12        24.61 o
  -9   2  15         36.00         33.00        11.58 o
  -8   2  15        392.90        351.53        35.90 o
  -7   2  15        418.28        403.75        24.38 o
  -6   2  15        723.57        730.75        34.19 o
  -5   2  15       1811.12       1868.78        43.30 o
  -4   2  15       1356.14       1381.15        36.75 o
  -3   2  15         14.02          8.63         9.52 o
  -2   2  15       1128.64       1142.03        42.22 o
  -1   2  15         66.50         61.07        13.02 o
   0   2  15       6059.24       5992.49       105.15 o
   1   2  15       4726.81       4649.47        88.89 o
   2   2  15       6643.21       6557.81       128.34 o
   3   2  15        383.90        429.41        38.13 o
   4   2  15       3721.70       3679.27       109.12 o
   5   2  15       2018.24       2070.42       126.07 o
 -14   3  15       1257.00       1400.84        68.63 o
 -13   3  15        531.69        568.48        46.78 o
 -12   3  15       3104.76       3072.54        95.61 o
 -11   3  15       1016.43       1123.60        53.95 o
 -10   3  15      10774.58      10807.26       350.61 o
  -9   3  15       1322.52       1369.12        48.31 o
  -8   3  15       8341.14       8653.68       144.71 o
  -7   3  15        823.06        812.87        34.30 o
  -6   3  15       7623.13       7908.04       127.79 o
  -5   3  15         93.13         99.68        13.30 o
  -4   3  15       1444.20       1441.22        39.40 o
  -3   3  15         35.55         26.61        10.54 o
  -2   3  15       1294.33       1220.49        36.86 o
  -1   3  15        480.50        450.20        45.34 o
   0   3  15        183.20        177.81        19.92 o
   1   3  15         24.74         11.83        10.83 o
   2   3  15         91.69         82.39        26.22 o
   3   3  15        279.85        252.99        54.22 o
   4   3  15        348.01        310.36        35.87 o
 -13   4  15         66.38         59.67        21.51 o
 -12   4  15        231.16        233.93        30.93 o
 -11   4  15        162.83        213.79        30.08 o
 -10   4  15        525.44        605.49        48.39 o
  -9   4  15          1.21         12.86        12.65 o
  -8   4  15        212.79        171.82        26.69 o
  -7   4  15         29.33         10.31        12.67 o
  -6   4  15        617.09        559.26        36.78 o
  -5   4  15         75.75         95.91        18.25 o
  -4   4  15       2098.18       2007.92        48.72 o
  -3   4  15       3245.73       3111.83        74.42 o
  -2   4  15       1241.94       1189.05        38.17 o
  -1   4  15       2609.22       2552.36        64.63 o
   0   4  15        480.77        487.08        31.86 o
   1   4  15      10635.07      10581.08       295.76 o
   2   4  15        388.70        454.35        37.89 o
   3   4  15       5120.28       5081.75       121.09 o
 -12   5  15        768.27        744.24        55.58 o
 -11   5  15       2144.27       2206.37        82.60 o
 -10   5  15       1059.17       1201.49        62.57 o
  -9   5  15       1067.96       1167.02        82.18 o
  -8   5  15       2745.68       2779.33       102.24 o
  -7   5  15       3420.17       3474.23        88.90 o
  -6   5  15       2088.67       2058.20        65.73 o
  -5   5  15       3773.96       3804.06        83.46 o
  -4   5  15        126.40        146.02        19.97 o
  -3   5  15       5588.03       5471.82       106.49 o
  -2   5  15          7.50          0.97        12.89 o
  -1   5  15       3521.55       3514.15        81.48 o
   0   5  15        244.62        276.39        38.93 o
   1   5  15        213.34        157.45        26.20 o
   2   5  15        190.24        120.43        24.63 o
  -9   6  15        105.24         60.89        27.07 o
  -8   6  15        189.23        169.68        24.26 o
  -7   6  15        571.87        506.20        38.95 o
  -6   6  15       2437.09       2400.78        74.71 o
  -5   6  15        886.98        938.98        45.56 o
  -4   6  15       4716.72       4568.97        97.67 o
  -3   6  15        575.75        621.54        76.83 o
  -2   6  15       5303.88       5291.73       108.27 o
  -1   6  15       1927.89       1914.26        96.43 o
 -14   0  16         21.31         11.88        24.62 o
 -12   0  16        938.86        860.23        59.17 o
 -10   0  16       5789.08       6083.34       149.84 o
  -8   0  16       3071.31       3075.06        94.99 o
  -6   0  16      17774.26      18315.70       522.09 o
  -4   0  16       9950.78       9889.87       204.96 o
  -2   0  16      10032.27      10278.75       212.79 o
   0   0  16       1703.65       1608.73        78.53 o
   2   0  16        914.69        928.92        46.38 o
   4   0  16        242.48        215.63        44.99 o
 -15   1  16        354.67        317.13        36.86 o
 -14   1  16       2492.20       2683.60        90.22 o
 -13   1  16       2174.04       2194.14        83.52 o
 -12   1  16       1549.92       1472.77        51.89 o
 -11   1  16        132.23        112.49        30.31 o
 -10   1  16       2561.78       2709.57        63.12 o
  -9   1  16       1689.10       1628.38        46.83 o
  -8   1  16       2290.73       2340.36        54.03 o
  -7   1  16        388.81        386.11        24.07 o
  -6   1  16       1490.11       1460.99        41.28 o
  -5   1  16       3369.88       3317.20        88.96 o
  -4   1  16        545.74        553.83        44.54 o
  -3   1  16       1242.89       1310.94        43.91 o
  -2   1  16        132.18        148.48        17.95 o
  -1   1  16         48.44         41.79        12.30 o
   0   1  16        316.09        274.33        26.44 o
   1   1  16        725.26        767.03        37.68 o
   2   1  16        709.91        706.16        36.44 o
   3   1  16       1908.53       1988.03        72.87 o
   4   1  16        426.56        479.73        54.33 o
 -15   2  16          0.12          0.00        19.53 o
 -14   2  16         77.62         91.10        23.65 o
 -13   2  16          9.28          3.11        16.17 o
 -12   2  16        983.60       1028.27        53.77 o
 -11   2  16        641.77        560.69        79.80 o
 -10   2  16       2220.38       2172.24        88.71 o
  -9   2  16       2333.93       2336.62        63.63 o
  -8   2  16        504.84        517.82        41.66 o
  -7   2  16       1235.23       1338.61        40.89 o
  -6   2  16       4659.17       4803.12        88.14 o
  -5   2  16       3427.38       3398.98        63.91 o
  -4   2  16        255.00        256.21        20.73 o
  -3   2  16      10623.30      10398.88       159.78 o
  -2   2  16          4.90          8.79        10.53 o
  -1   2  16       7886.01       7772.84       132.60 o
   0   2  16        421.44        472.94        32.81 o
   1   2  16       2640.46       2670.59        70.94 o
   2   2  16       1833.04       1869.32        72.12 o
   3   2  16       3727.96       3748.58       110.84 o
   4   2  16        846.43        871.48        75.13 o
 -14   3  16        607.33        568.46        48.95 o
 -13   3  16        554.27        601.66        77.25 o
 -12   3  16       1717.74       1830.38        72.61 o
 -11   3  16       9872.58       9733.53       327.26 o
 -10   3  16       1972.92       2117.21        98.48 o
  -9   3  16       3668.93       3774.86        88.68 o
  -8   3  16       1744.21       1837.97        57.52 o
  -7   3  16       5330.40       5458.77       113.37 o
  -6   3  16        301.15        332.07        28.74 o
  -5   3  16        440.12        435.46        29.05 o
  -4   3  16          0.11          0.00         9.53 o
  -3   3  16        120.55        109.14        15.26 o
  -2   3  16       1312.98       1252.06        43.02 o
  -1   3  16       1085.87       1068.84        44.37 o
   0   3  16        774.41        728.69        38.86 o
   1   3  16         96.04         75.84        25.98 o
   2   3  16        717.36        803.70       106.96 o
   3   3  16          0.61          0.00        15.23 o
 -13   4  16        658.60        674.91        52.43 o
 -12   4  16        796.61        747.35        49.36 o
 -11   4  16        570.96        601.88        49.33 o
 -10   4  16        277.85        293.38        28.68 o
  -9   4  16         52.84         35.96        14.70 o
  -8   4  16       1304.24       1257.94        48.98 o
  -7   4  16        650.86        672.22        48.19 o
  -6   4  16         77.65         55.04        16.46 o
  -5   4  16        397.78        456.83        31.09 o
  -4   4  16       3386.64       3398.15        76.62 o
  -3   4  16        886.40        843.54        40.60 o
  -2   4  16       3713.41       3623.72       139.66 o
  -1   4  16        105.72        113.83        19.31 o
   0   4  16       6685.91       6484.15       206.81 o
   1   4  16         78.64         56.24        32.97 o
   2   4  16       5149.31       5084.99       137.08 o
 -11   5  16       3249.94       3323.32       159.60 o
 -10   5  16        422.38        423.71        35.24 o
  -9   5  16        289.43        374.61        32.71 o
  -8   5  16       1944.48       1984.80        65.40 o
  -7   5  16       1114.32       1095.63       109.13 o
  -6   5  16       2130.69       2185.58        69.25 o
  -5   5  16          0.86         10.33        13.42 o
  -4   5  16       2317.37       2371.38        64.78 o
  -3   5  16          3.91          1.28        13.39 o
  -2   5  16       3267.87       3370.89        80.27 o
  -1   5  16        125.86        186.73        25.99 o
   0   5  16        347.35        262.40        49.64 o
  -7   6  16       1871.57       1953.60        68.24 o
  -6   6  16       1247.34       1305.01        70.98 o
  -5   6  16       2232.95       2420.34        68.41 o
  -4   6  16        992.89       1066.21        50.18 o
 -15   0  17         32.39         69.61        31.41 o
 -13   0  17        592.49        557.74        66.22 o
 -11   0  17       5121.21       5349.91       192.71 o
  -9   0  17       7034.18       7190.38       236.85 o
  -7   0  17      18421.46      18472.57       509.35 o
  -5   0  17       8701.99       8335.32       189.46 o
  -3   0  17       9973.00       9933.37       210.39 o
  -1   0  17       1964.11       1960.86       210.53 o
   1   0  17       1245.83       1224.33        79.80 o
   3   0  17       2665.18       2766.75        98.58 o
 -14   1  17       1737.24       1699.58        71.91 o
 -13   1  17       2269.43       2278.15       103.14 o
 -12   1  17          2.67          6.13        15.91 o
 -11   1  17       1841.78       1850.98        75.55 o
 -10   1  17        905.33        957.34        66.64 o
  -9   1  17       1417.68       1346.51       118.00 o
  -8   1  17        472.69        458.09        29.98 o
  -7   1  17        180.21        212.73        22.00 o
  -6   1  17       3355.14       3545.72        80.87 o
  -5   1  17         12.10          0.69        10.61 o
  -4   1  17       1138.64       1133.38        42.10 o
  -3   1  17        643.22        618.53        41.34 o
  -2   1  17         99.85         93.54        16.79 o
  -1   1  17        272.43        290.35        27.02 o
   0   1  17        256.13        258.06        24.79 o
   1   1  17        727.48        814.92        40.12 o
   2   1  17       2717.09       2713.70        71.69 o
   3   1  17       1634.79       1613.62       136.68 o
 -14   2  17        745.60        753.58        55.43 o
 -13   2  17        461.78        468.47        43.87 o
 -12   2  17        321.82        401.61        75.98 o
 -11   2  17        328.20        409.27        39.88 o
 -10   2  17       1145.40       1204.72        57.48 o
  -9   2  17        419.14        447.66        31.85 o
  -8   2  17       2904.66       2975.30        74.80 o
  -7   2  17       1551.07       1669.64        85.69 o
  -6   2  17       5297.69       5487.37       112.37 o
  -5   2  17        336.17        330.38        27.76 o
  -4   2  17       5268.67       5261.69       114.84 o
  -3   2  17          6.34          9.33        12.08 o
  -2   2  17       8366.75       8606.81       158.86 o
  -1   2  17        107.81        127.13        19.90 o
   0   2  17       4423.32       4449.38       100.03 o
   1   2  17       1387.31       1290.75        49.24 o
   2   2  17       4489.73       4552.25       126.43 o
 -13   3  17       2638.14       2752.13        95.33 o
 -12   3  17       3443.58       3571.82       183.79 o
 -11   3  17       2673.86       2716.52        91.78 o
 -10   3  17        879.03        876.15        52.92 o
  -9   3  17       2516.09       2505.19       124.25 o
  -8   3  17       1836.64       1855.68        59.18 o
  -7   3  17         69.89         86.43        18.08 o
  -6   3  17        301.01        300.80        27.84 o
  -5   3  17         17.98         17.32        12.77 o
  -4   3  17        272.25        303.01        34.19 o
  -3   3  17        396.82        369.14        28.05 o
  -2   3  17       1389.25       1363.28        46.63 o
  -1   3  17        156.53        128.90        21.10 o
   0   3  17        919.99        879.96        45.74 o
   1   3  17        626.44        599.07        87.44 o
   2   3  17         85.87         31.33        44.57 o
 -12   4  17         79.28         97.51        25.07 o
 -11   4  17        313.62        428.97        43.24 o
 -10   4  17          4.89         20.20        22.05 o
  -9   4  17       1977.33       1988.20        64.14 o
  -8   4  17        996.27        990.81        48.02 o
  -7   4  17         74.80         58.37        17.57 o
  -6   4  17         27.43         20.28        14.30 o
  -5   4  17       2146.23       2029.30        65.80 o
  -4   4  17        277.15        234.85        32.96 o
  -3   4  17       3058.57       3068.26        87.36 o
  -2   4  17         42.64         38.99        16.54 o
  -1   4  17       4149.96       4055.96       182.02 o
   0   4  17         29.84         19.46        18.75 o
  -9   5  17         73.78         78.95        20.20 o
  -8   5  17         60.88         82.42        18.97 o
  -7   5  17        850.42        854.36        59.35 o
  -6   5  17         75.63         57.35        19.26 o
  -5   5  17        289.44        268.04        26.86 o
  -4   5  17        278.97        231.78        25.62 o
  -3   5  17        583.72        582.29        38.62 o
  -2   5  17        657.43        567.23        36.92 o
 -14   0  18         37.60         18.68        28.01 o
 -12   0  18       1684.77       1788.68       101.87 o
 -10   0  18       4662.23       4962.80       185.07 o
  -8   0  18      10092.84      10476.56       322.59 o
  -6   0  18       7951.17       8183.62       263.17 o
  -4   0  18       3949.38       3907.59       152.81 o
  -2   0  18       2401.10       2442.35       112.91 o
   0   0  18        615.38        684.23        69.61 o
   2   0  18        456.55        486.43        59.42 o
 -14   1  18        724.99        668.24        53.72 o
 -13   1  18          2.12          2.67        16.68 o
 -12   1  18       1267.28       1308.57        62.35 o
 -11   1  18        174.94        156.32        26.99 o
 -10   1  18        719.99        659.18        48.81 o
  -9   1  18       1014.99       1043.85        42.60 o
  -8   1  18         11.47         10.41        14.06 o
  -7   1  18       1346.65       1366.47        47.85 o
  -6   1  18          6.74          0.14        10.90 o
  -5   1  18       1036.40       1104.69        78.69 o
  -4   1  18        413.77        420.63        30.37 o
  -3   1  18        585.08        631.07        42.90 o
  -2   1  18        893.77        924.03        41.12 o
  -1   1  18        116.56        114.34        18.23 o
   0   1  18       2345.38       2367.89        70.98 o
   1   1  18       2896.64       3066.69        82.93 o
 -13   2  18        285.85        282.25        56.45 o
 -12   2  18         50.55         45.84        30.14 o
 -11   2  18       1299.54       1350.30        64.06 o
 -10   2  18         76.46         62.23        21.42 o
  -9   2  18       1284.63       1347.51        49.67 o
  -8   2  18         35.63         52.40        16.39 o
  -7   2  18       4773.45       4895.12       113.20 o
  -6   2  18          1.04         22.19        13.32 o
  -5   2  18       2305.58       2327.47        92.51 o
  -4   2  18        566.57        588.62        37.20 o
  -3   2  18       4929.43       5016.67       140.77 o
  -2   2  18       1035.87       1059.79        45.24 o
  -1   2  18       5386.16       5429.99       115.81 o
   0   2  18        443.52        443.97        36.01 o
   1   2  18       1724.78       1677.99        71.29 o
 -12   3  18        766.75        787.69        57.52 o
 -11   3  18        716.76        692.14        54.02 o
 -10   3  18       1227.63       1471.27       103.07 o
  -9   3  18         13.00          0.00        12.47 o
  -8   3  18          4.41          0.00        19.62 o
  -7   3  18        646.00        596.04        39.87 o
  -6   3  18         30.29         38.49        16.34 o
  -5   3  18       3161.02       3359.22        85.92 o
  -4   3  18        328.52        352.76        31.42 o
  -3   3  18       2223.43       2376.20        70.79 o
  -2   3  18        215.34        204.45        28.05 o
  -1   3  18       1830.57       1854.25        62.76 o
   0   3  18        601.04        560.94        48.13 o
 -10   4  18        660.59        681.44        44.38 o
  -9   4  18       1733.26       1735.04        74.27 o
  -8   4  18       1046.74       1054.07        53.96 o
  -7   4  18        547.01        498.03        37.52 o
  -6   4  18       2924.08       2944.90        88.44 o
  -5   4  18        633.38        713.42        45.49 o
  -4   4  18       3327.51       3264.75        78.91 o
  -3   4  18        470.78        408.09        45.70 o
  -2   4  18       3485.49       3349.06       125.95 o
 -13   0  19       2618.81       2762.40       136.68 o
 -11   0  19       3703.29       4189.44       170.63 o
  -9   0  19       3616.50       3666.50       154.50 o
  -7   0  19       4169.24       4302.34       169.78 o
  -5   0  19         11.71         23.77        22.07 o
  -3   0  19        357.94        370.13        51.78 o
  -1   0  19        270.93        268.26        44.99 o
 -12   1  19        175.79        202.49        51.78 o
 -11   1  19        158.45        128.95        27.19 o
 -10   1  19         12.84          0.00        21.65 o
  -9   1  19         38.15         28.10        17.38 o
  -8   1  19         35.20         66.70        20.17 o
  -7   1  19        147.35        170.83        27.59 o
  -6   1  19        795.04        814.30        55.07 o
  -5   1  19       1259.29       1304.78        59.80 o
  -4   1  19        348.29        417.20        40.36 o
  -3   1  19        428.27        483.36        53.91 o
  -2   1  19         53.43         74.42        20.17 o
  -1   1  19       1439.02       1597.52        66.50 o
   0   1  19       3970.78       4177.27       117.82 o
 -12   2  19       1925.60       2073.67        82.86 o
 -11   2  19         77.20        106.32        36.08 o
 -10   2  19        753.65        756.05        61.12 o
  -9   2  19          8.96         12.25        13.55 o
  -8   2  19       1785.14       1844.63        59.96 o
  -7   2  19         26.91          7.93        13.29 o
  -6   2  19       2795.13       2752.76        74.85 o
  -5   2  19       2472.23       2499.65        98.35 o
  -4   2  19       1971.99       1912.82        61.18 o
  -3   2  19        484.02        443.29        34.17 o
  -2   2  19        743.79        801.95        45.58 o
  -1   2  19       2530.13       2537.31        72.90 o
 -10   3  19         57.00         45.44        23.52 o
  -9   3  19        118.14        124.59        21.84 o
  -8   3  19        744.47        775.38        45.34 o
  -7   3  19        710.28        733.38        67.45 o
  -6   3  19       4107.70       4463.89       104.79 o
  -5   3  19       1380.07       1495.27       105.92 o
  -4   3  19       2081.13       2037.97        66.54 o
  -3   3  19        498.83        521.69        49.53 o
 -10   0  20       1509.42       1709.73       103.57 o
  -8   0  20       3406.62       3837.13       163.84 o
  -6   0  20        214.80        245.34        44.99 o
  -4   0  20        103.89         98.48        31.41 o
 -11   1  20        193.30         90.13        25.81 o
 -10   1  20        350.50        352.52        41.12 o
  -9   1  20        606.88        551.81        99.75 o
  -8   1  20        963.36        982.91        58.38 o
  -7   1  20        133.52        116.39        25.79 o
  -6   1  20       2333.85       2502.53        88.14 o
  -5   1  20       2516.91       2540.83        88.36 o
  -4   1  20       1342.75       1501.19       178.70 o
  -3   1  20       1441.29       1486.77        66.43 o
  -9   2  20       1955.29       2071.81       132.16 o
  -8   2  20        154.44        146.86        22.96 o
  -7   2  20       1400.37       1345.60        59.84 o
  -6   2  20       1839.61       1885.23        62.45 o
  -5   2  20       1289.69       1265.09        51.14 o
  -4   2  20        416.93        437.19        35.00 o
                                                
